# Supplementary material for: Inconsistencies of genome annotations in apicomplexan parasites revealed by 5'-end-one-pass and full-length sequences of oligo-capped cDNAs
Source: BMC Genomics. 2009 Jul 15;10:312. doi: 10.1186/1471-2164-10-312 (PMC2722674; doi:10.1186/1471-2164-10-312)
Supplement: Additional file 1 — Statistics for the oligo-capped cDNA clones. Statistics for the oligo-capped cDNA clones are shown. Pf, Pv, Py, Pb, Cp and Tg indicate Plasmodium falciparum, Plasmodium vivax, Plasmodium yoelii, Plasmodium berghei, Cryptosporidium parvum and Toxoplasma gondii, respectively. [file 1471-2164-10-312-S1.xls]

## Sheet: Table
Species	Number of mapped cDNAs	Number of cDNA clusters	Number of annotated genes	Number of cDNA clusters associated with annotated genes (coverage)
Pf	7,313	2,252	5,567	1,628 (29%)
Pv	7,686	2,223	5,412	1,522 (28%)
Py	7,794	1,724	7,817	1,468 (19%)
Pb	692	369	12,189	277 (2%)
Cp	9,656	804	3,864	673 (17%)
Tg	6,218	1,204	7,694	814(11%)
Total	39,359	8,576	42,543	6,382 (15%)
