# Supplementary material for: Inconsistencies of genome annotations in apicomplexan parasites revealed by 5'-end-one-pass and full-length sequences of oligo-capped cDNAs
Source: BMC Genomics. 2009 Jul 15;10:312. doi: 10.1186/1471-2164-10-312 (PMC2722674; doi:10.1186/1471-2164-10-312)
Supplement: Additional file 2 — Details of 5'-end-one-pass cDNA analysis results. Information about mapped positions of the cDNAs, corresponding annotated gene models, predicted protein motifs, and GO categories are shown. For the cDNAs which did not correspond to any annotated gene, the columns for annotated gene information are blank. Genomic versions used in this study are pf_rel5.4, pv_rel5.4, py_rel5.4, pb_rel5.4, cp_rel3.7 and tg_rel4.3, respectively. Column A: Type of hit for annotated gene. One asterisk (*) indicates no hit to annotated gene. Two asterisks (**) indicate a hit to more than one annotated gene. Column C: Cluster ID [internal use]. Column E: Nucleotide length of one-pass read sequences. Columns F-I: Mapped position of cDNA. Start/End simply represents the order of genomic coordinates, therefore the TSS is at the "start" when the genomic strand is "+" and at the "end" when it is "-". Columns J-O: Information on annotated gene models corresponding to the cDNA. "Putative UTR length" is the distance between the cDNA start (TSS) and the CDS start of the annotated gene model. [file 1471-2164-10-312-S2.xls]

## Sheet: 5'-end-one-pass
*: no hit to annotated gene, **: hit to two or more annotated genes	species	cluster ID	clone name	nt length	hit chrosomome	cDNA starts	cDNA ends	strand	corresponding annotated genes	corresponding annotated gene products	putavite UTR length	representative clone?(1: YES, 0: NO)	InterPro (HMMPfam) results	InterPro (GO) results	annotated gene starts	annotated gene ends
*	Pf	4	XPFm0190	696	MAL13	82111	82806	+
	Pf	8	XPF2n4305	570	MAL13	145029	145596	+	MAL13P1.14	ATP-dependent DEAD box helicase, putative	347	0	PF00271,Helicase_C,882,970,2.7e-15,IPR001650,DNA/RNA helicase, C-terminal	Molecular Function: nucleic acid binding (GO:0003676), Molecular Function: helicase activity (GO:0004386), Molecular Function: ATP binding (GO:0005524)	145376,149701,150271	149520,150126,150400
	Pf	8	XPFt1378	737	MAL13	145004	145740	+	MAL13P1.14	ATP-dependent DEAD box helicase, putative	372	1	PF00271,Helicase_C,882,970,2.7e-15,IPR001650,DNA/RNA helicase, C-terminal	Molecular Function: nucleic acid binding (GO:0003676), Molecular Function: helicase activity (GO:0004386), Molecular Function: ATP binding (GO:0005524)	145376,149701,150271	149520,150126,150400
**	Pf	10	XPFt0527	752	MAL13	158265,158572,158798	158407,158680,159300	+	PF13_0016|MAL13P1.15	methyl transferase-like protein, putative|hypothetical protein, conserved			[][]	[][]	159226,159616|158346,158572,158798	159392,160117|158407,158680,158980
**	Pf	10	XPFm2662	799	MAL13	158260,158572,158798	158407,158680,159339	+	PF13_0016|MAL13P1.15	methyl transferase-like protein, putative|hypothetical protein, conserved			[][]	[][]	159226,159616|158346,158572,158798	159392,160117|158407,158680,158980
	Pf	13	XPFm1796	831	MAL13	180598,180929,181203,181451,181624,181913	180784,181035,181228,181516,181710,182270	+	MAL13P1.18	hypothetical protein, conserved	153	1			180751,180929,181192,181451,181624,181913	180784,181035,181228,181516,181710,184719
	Pf	19	XPFt1465	702	MAL13	247364	248065	+	PF13_0024	hypothetical protein, conserved	150	1			247514	251953
	Pf	19	XPF2n4090	565	MAL13	249507	250072	+	PF13_0024	hypothetical protein, conserved	NA	0			247514	251953
	Pf	21	XPFt2192	765	MAL13	271201	271966	+	PF13_0027	hypothetical protein, conserved	412	1	PF00581,Rhodanese,81,184,1.8e-07,IPR001763,Rhodanese-like		271613	273928
	Pf	27	XPF2n3033	560	MAL13	302832	303391	+	MAL13P1.32	hypothetical protein, conserved	NA	0	PF02493,MORN,3467,3488,2.2,IPR003409,MORN motif|PF02493,MORN,3491,3513,0.12,IPR003409,MORN motif|PF02493,MORN,3517,3539,4.7,IPR003409,MORN motif|PF02493,MORN,3897,3919,0.076,IPR003409,MORN motif|PF02493,MORN,3922,3944,0.0064,IPR003409,MORN motif|PF02493,MORN,4043,4065,0.81,IPR003409,MORN motif|PF02493,MORN,4134,4156,0.089,IPR003409,MORN motif		301190,303673,306285	303597,306239,314131
	Pf	27	XPFt2281	787	MAL13	300820	301606	+	MAL13P1.32	hypothetical protein, conserved	370	1	PF02493,MORN,3467,3488,2.2,IPR003409,MORN motif|PF02493,MORN,3491,3513,0.12,IPR003409,MORN motif|PF02493,MORN,3517,3539,4.7,IPR003409,MORN motif|PF02493,MORN,3897,3919,0.076,IPR003409,MORN motif|PF02493,MORN,3922,3944,0.0064,IPR003409,MORN motif|PF02493,MORN,4043,4065,0.81,IPR003409,MORN motif|PF02493,MORN,4134,4156,0.089,IPR003409,MORN motif		301190,303673,306285	303597,306239,314131
	Pf	27	XPFm0158	778	MAL13	304189	304966	+	MAL13P1.32	hypothetical protein, conserved	NA	0	PF02493,MORN,3467,3488,2.2,IPR003409,MORN motif|PF02493,MORN,3491,3513,0.12,IPR003409,MORN motif|PF02493,MORN,3517,3539,4.7,IPR003409,MORN motif|PF02493,MORN,3897,3919,0.076,IPR003409,MORN motif|PF02493,MORN,3922,3944,0.0064,IPR003409,MORN motif|PF02493,MORN,4043,4065,0.81,IPR003409,MORN motif|PF02493,MORN,4134,4156,0.089,IPR003409,MORN motif		301190,303673,306285	303597,306239,314131
	Pf	28	XPFm1924	611	MAL13	323074	323680	+	MAL13P1.35	u1 small nuclear ribonucleoprotein a, putative	601	1	PF00076,RRM_1,177,249,1.4e-09,IPR000504,RNA recognition motif, RNP-1|PF00076,RRM_1,379,444,7.8e-14,IPR000504,RNA recognition motif, RNP-1	Molecular Function: nucleic acid binding (GO:0003676)|Molecular Function: nucleic acid binding (GO:0003676)	323675,325177,325426	324965,325234,325438
	Pf	29	XPF2n5602	570	MAL13	328631	329200	+	PF13_0035	hypothetical protein, conserved	NA	0	PF08640,U3_assoc_6,8,87,1.9e-34,IPR013949,U3 small nucleolar RNA-associated protein 6		328096	331131
	Pf	29	XPFm2328	826	MAL13	329353	330178	+	PF13_0035	hypothetical protein, conserved	NA	0	PF08640,U3_assoc_6,8,87,1.9e-34,IPR013949,U3 small nucleolar RNA-associated protein 6		328096	331131
*	Pf	31	XPF2n1483	458	MAL13	343580	344037	+
	Pf	36	XPFm0924	702	MAL13	402198	402899	+	PF13_0047	hypothetical protein, conserved	NA	0			401780	403603
*	Pf	38	XPFt0114	752	MAL13	423299	424050	+
*	Pf	39	XPF2n0135	220	MAL13	424102	424321	+
	Pf	40	XPF2n5475	570	MAL13	424623	425193	+	MAL13P1.44	protein phosphatase 2c-like protein, putative	NA	0	PF00481,PP2C,544,817,7.8e-21,IPR014045,Protein phosphatase 2C, N-terminal		424433,426954,427211	426833,427009,427237
*	Pf	41	XPF2n3550	450	MAL13	430853	431304	+
*	Pf	41	XPF2n2256	571	MAL13	431193	431763	+
	Pf	42	XPF2n0858	495	MAL13	434615	434919	+	PF13_0050	hypothetical protein, conserved	NA	0	PF02301,HORMA,17,417,1.1e-08,IPR003511,DNA-binding HORMA	Biological Process: mitosis (GO:0007067)	432094	436077
	Pf	42	XPFm2842	867	MAL13	435327	435560	+	PF13_0050	hypothetical protein, conserved	NA	0	PF02301,HORMA,17,417,1.1e-08,IPR003511,DNA-binding HORMA	Biological Process: mitosis (GO:0007067)	432094	436077
	Pf	42	XPF2n2487	593	MAL13	432818	433408	+	PF13_0050	hypothetical protein, conserved	NA	0	PF02301,HORMA,17,417,1.1e-08,IPR003511,DNA-binding HORMA	Biological Process: mitosis (GO:0007067)	432094	436077
	Pf	42	XPF2n0779	466	MAL13	432170	432634	+	PF13_0050	hypothetical protein, conserved	NA	0	PF02301,HORMA,17,417,1.1e-08,IPR003511,DNA-binding HORMA	Biological Process: mitosis (GO:0007067)	432094	436077
	Pf	49	XPF2n0557	522	MAL13	459556	460077	+	PF13_0056	hypothetical protein, conserved	NA	0			459163	462570
	Pf	52	XPF2n1091	427	MAL13	484153	484580	+	PF13_0061	ATP synthase gamma chain, mitochondrial precursor, putative	254	1	PF00231,ATP-synt,30,311,5.3e-64,IPR000131,ATPase, F1 complex, gamma subunit	Biological Process: ATP synthesis coupled proton transport (GO:0015986), Cellular Component: membrane (GO:0016020), Cellular Component: proton-transporting two-sector ATPase complex (GO:0016469), Molecular Function: hydrogen ion transporting ATP synthase activity, rotational mechanism (GO:0046933), Molecular Function: hydrogen ion transporting ATPase activity, rotational mechanism (GO:0046961)	484407,485369,485612	485198,485458,485665
*	Pf	53	XPF2n1585	457	MAL13	486652	487104	+
	Pf	54	XPF2n0418	344	MAL13	487676	488019	+	PF13_0062	clathrin-adaptor medium chain, putative	37	1	PF00928,Adap_comp_sub,157,436,3.1e-128,IPR008968,Clathrin adaptor, mu subunit, C-terminal	Molecular Function: protein binding (GO:0005515), Biological Process: intracellular protein transport (GO:0006886), Biological Process: vesicle-mediated transport (GO:0016192), Cellular Component: clathrin adaptor complex (GO:0030131)	487713	489026
	Pf	54	XPF2n4905	563	MAL13	487676	488236	+	PF13_0062	clathrin-adaptor medium chain, putative	37	0	PF00928,Adap_comp_sub,157,436,3.1e-128,IPR008968,Clathrin adaptor, mu subunit, C-terminal	Molecular Function: protein binding (GO:0005515), Biological Process: intracellular protein transport (GO:0006886), Biological Process: vesicle-mediated transport (GO:0016192), Cellular Component: clathrin adaptor complex (GO:0030131)	487713	489026
	Pf	56	XPF2n6147	563	MAL13	501809	502370	+	MAL13P1.56	m1-family aminopeptidase	183	1	PF01433,Peptidase_M1,206,583,1.2e-54,IPR014782,Peptidase M1, membrane alanine aminopeptidase, N-terminal	Molecular Function: metallopeptidase activity (GO:0008237), Molecular Function: zinc ion binding (GO:0008270)	501992	505249
	Pf	56	XPF2n3958	539	MAL13	501809	502347	+	MAL13P1.56	m1-family aminopeptidase	183	0	PF01433,Peptidase_M1,206,583,1.2e-54,IPR014782,Peptidase M1, membrane alanine aminopeptidase, N-terminal	Molecular Function: metallopeptidase activity (GO:0008237), Molecular Function: zinc ion binding (GO:0008270)	501992	505249
*	Pf	57	XPF2n1144	450	MAL13	506697	507129	+
*	Pf	58	XPF2n5712	506	MAL13	507233	507737	+
*	Pf	58	XPF2n0129	360	MAL13	507277	507610	+
*	Pf	58	XPF2n1350	302	MAL13	507275	507576	+
*	Pf	58	XPFt0580	720	MAL13	507130	507849	+
*	Pf	58	XPF2n1040	434	MAL13	507202	507615	+
*	Pf	58	XPF2n6451	518	MAL13	507218	507738	+
	Pf	59	XPFm0936	518	MAL13	508484	508992	+	PF13_0065	vacuolar ATP synthase, catalytic subunit a	NA	0	PF02874,ATP-synt_ab_N,14,76,7.9e-19,IPR004100,ATPase, F1/V1/A1 complex, alpha/beta subunit, N-terminal|PF00006,ATP-synt_ab,223,449,1.2e-100,IPR000194,ATPase, F1/V1/A1 complex, alpha/beta subunit, nucleotide-binding|PF00306,ATP-synt_ab_C,467,610,9.3e-49,IPR000793,ATPase, F1/V1/A1 complex, alpha/beta subunit, C-terminal	Biological Process: proton transport (GO:0015992), Cellular Component: proton-transporting two-sector ATPase complex (GO:0016469), Biological Process: ATP metabolic process (GO:0046034), Molecular Function: hydrogen ion transporting ATP synthase activity, rotational mechanism (GO:0046933), Molecular Function: hydrogen ion transporting ATPase activity, rotational mechanism (GO:0046961)|Molecular F…	508102	509937
	Pf	59	XPFm0202	773	MAL13	508639	509412	+	PF13_0065	vacuolar ATP synthase, catalytic subunit a	NA	0	PF02874,ATP-synt_ab_N,14,76,7.9e-19,IPR004100,ATPase, F1/V1/A1 complex, alpha/beta subunit, N-terminal|PF00006,ATP-synt_ab,223,449,1.2e-100,IPR000194,ATPase, F1/V1/A1 complex, alpha/beta subunit, nucleotide-binding|PF00306,ATP-synt_ab_C,467,610,9.3e-49,IPR000793,ATPase, F1/V1/A1 complex, alpha/beta subunit, C-terminal	Biological Process: proton transport (GO:0015992), Cellular Component: proton-transporting two-sector ATPase complex (GO:0016469), Biological Process: ATP metabolic process (GO:0046034), Molecular Function: hydrogen ion transporting ATP synthase activity, rotational mechanism (GO:0046933), Molecular Function: hydrogen ion transporting ATPase activity, rotational mechanism (GO:0046961)|Molecular F…	508102	509937
	Pf	59	XPFt0317	795	MAL13	508495	509289	+	PF13_0065	vacuolar ATP synthase, catalytic subunit a	NA	0	PF02874,ATP-synt_ab_N,14,76,7.9e-19,IPR004100,ATPase, F1/V1/A1 complex, alpha/beta subunit, N-terminal|PF00006,ATP-synt_ab,223,449,1.2e-100,IPR000194,ATPase, F1/V1/A1 complex, alpha/beta subunit, nucleotide-binding|PF00306,ATP-synt_ab_C,467,610,9.3e-49,IPR000793,ATPase, F1/V1/A1 complex, alpha/beta subunit, C-terminal	Biological Process: proton transport (GO:0015992), Cellular Component: proton-transporting two-sector ATPase complex (GO:0016469), Biological Process: ATP metabolic process (GO:0046034), Molecular Function: hydrogen ion transporting ATP synthase activity, rotational mechanism (GO:0046933), Molecular Function: hydrogen ion transporting ATPase activity, rotational mechanism (GO:0046961)|Molecular F…	508102	509937
	Pf	61	XPFt1517	649	MAL13	518100	518748	+	MAL13P1.57	hypothetical protein, conserved	209	1			518309,519216,519492	519030,519297,519569
	Pf	64	XPF2n0711	568	MAL13	549940	550506	+	MAL13P1.63	Plasmodium falciparum asparagine-rich protein	NA	0	PF02854,MIF4G,899,1122,7e-25,IPR003890,MIF4G-like, type 3	Molecular Function: protein binding (GO:0005515), Biological Process: RNA metabolic process (GO:0016070)	549465	553043
	Pf	64	XPF2n4157	546	MAL13	548623,549086,549395	548847,549144,549658	+	MAL13P1.63	Plasmodium falciparum asparagine-rich protein	354	1	PF02854,MIF4G,899,1122,7e-25,IPR003890,MIF4G-like, type 3	Molecular Function: protein binding (GO:0005515), Biological Process: RNA metabolic process (GO:0016070)	549465	553043
	Pf	64	XPF2n0927	532	MAL13	550583	551112	+	MAL13P1.63	Plasmodium falciparum asparagine-rich protein	NA	0	PF02854,MIF4G,899,1122,7e-25,IPR003890,MIF4G-like, type 3	Molecular Function: protein binding (GO:0005515), Biological Process: RNA metabolic process (GO:0016070)	549465	553043
	Pf	64	XPF2n3696	586	MAL13	548140	548722	+	MAL13P1.63	Plasmodium falciparum asparagine-rich protein	NA	0	PF02854,MIF4G,899,1122,7e-25,IPR003890,MIF4G-like, type 3	Molecular Function: protein binding (GO:0005515), Biological Process: RNA metabolic process (GO:0016070)	549465	553043
	Pf	64	XPF2n0520	561	MAL13	549925	550485	+	MAL13P1.63	Plasmodium falciparum asparagine-rich protein	NA	0	PF02854,MIF4G,899,1122,7e-25,IPR003890,MIF4G-like, type 3	Molecular Function: protein binding (GO:0005515), Biological Process: RNA metabolic process (GO:0016070)	549465	553043
	Pf	64	XPF2n4214	573	MAL13	548738,549086,549395	548847,549144,549798	+	MAL13P1.63	Plasmodium falciparum asparagine-rich protein	239	0	PF02854,MIF4G,899,1122,7e-25,IPR003890,MIF4G-like, type 3	Molecular Function: protein binding (GO:0005515), Biological Process: RNA metabolic process (GO:0016070)	549465	553043
	Pf	64	XPF2n4516	473	MAL13	548622,549086,549395	548847,549144,549584	+	MAL13P1.63	Plasmodium falciparum asparagine-rich protein	355	0	PF02854,MIF4G,899,1122,7e-25,IPR003890,MIF4G-like, type 3	Molecular Function: protein binding (GO:0005515), Biological Process: RNA metabolic process (GO:0016070)	549465	553043
	Pf	64	XPF2n1980	386	MAL13	549530	549915	+	MAL13P1.63	Plasmodium falciparum asparagine-rich protein	NA	0	PF02854,MIF4G,899,1122,7e-25,IPR003890,MIF4G-like, type 3	Molecular Function: protein binding (GO:0005515), Biological Process: RNA metabolic process (GO:0016070)	549465	553043
	Pf	64	XPFm1258	788	MAL13	551748	552535	+	MAL13P1.63	Plasmodium falciparum asparagine-rich protein	NA	0	PF02854,MIF4G,899,1122,7e-25,IPR003890,MIF4G-like, type 3	Molecular Function: protein binding (GO:0005515), Biological Process: RNA metabolic process (GO:0016070)	549465	553043
	Pf	65	XPFm1312	748	MAL13	556136	556883	+	MAL13P1.66	hypothetical protein, conserved	351	1			556487	565189
	Pf	72	XPFm2477	682	MAL13	632395,632777,633236,633604,633849	632567,632861,633371,633694,634046	+	MAL13P1.76	TFIIH basal transcription factor subunit	143	0	PF04056,Ssl1,32,246,9.9e-51,IPR007198,Ssl1-like|PF07975,C1_4,356,398,4.9e-21,IPR004595,TFIIH C1-like, C-terminal	Molecular Function: RNA polymerase II transcription factor activity (GO:0003702), Cellular Component: nucleus (GO:0005634), Biological Process: DNA repair (GO:0006281), Molecular Function: zinc ion binding (GO:0008270), Biological Process: regulation of transcription (GO:0045449)|Cellular Component: nucleus (GO:0005634), Biological Process: DNA repair (GO:0006281)	632538,632777,633236,633604,633849	632567,632861,633371,633694,634712
	Pf	72	XPFt1994	842	MAL13	632310,632777,633236,633604,633849	632567,632861,633371,633694,634120	+	MAL13P1.76	TFIIH basal transcription factor subunit	228	1	PF04056,Ssl1,32,246,9.9e-51,IPR007198,Ssl1-like|PF07975,C1_4,356,398,4.9e-21,IPR004595,TFIIH C1-like, C-terminal	Molecular Function: RNA polymerase II transcription factor activity (GO:0003702), Cellular Component: nucleus (GO:0005634), Biological Process: DNA repair (GO:0006281), Molecular Function: zinc ion binding (GO:0008270), Biological Process: regulation of transcription (GO:0045449)|Cellular Component: nucleus (GO:0005634), Biological Process: DNA repair (GO:0006281)	632538,632777,633236,633604,633849	632567,632861,633371,633694,634712
*	Pf	76	XPF2n2542	466	MAL13	651758	652223	+
	Pf	79	XPF2n1251	562	MAL13	676438	676998	+	PF13_0089	hypothetical protein, conserved	NA	0	PF03770,IPK,160,473,5.6e-32,IPR005522,Inositol polyphosphate kinase	Molecular Function: inositol trisphosphate 3-kinase activity (GO:0008440)	673919	678724
	Pf	79	XPF2n2537	588	MAL13	677757	678344	+	PF13_0089	hypothetical protein, conserved	NA	0	PF03770,IPK,160,473,5.6e-32,IPR005522,Inositol polyphosphate kinase	Molecular Function: inositol trisphosphate 3-kinase activity (GO:0008440)	673919	678724
*	Pf	82	XPF2n1881	387	MAL13	685610	685996	+
*	Pf	82	XPF2n1933	537	MAL13	685506	686041	+
	Pf	83	XPFm0144	781	MAL13	688055	688835	+	PF13_0091	hypothetical protein, conserved	NA	0	PF00397,WW,257,286,1.1e-07,IPR001202,WW/Rsp5/WWP|PF00397,WW,299,328,0.0007,IPR001202,WW/Rsp5/WWP|PF01846,FF,439,490,5.5e-07,IPR002713,FF	Molecular Function: protein binding (GO:0005515)|Molecular Function: protein binding (GO:0005515)|	686153	688873
	Pf	83	XPFt0980	786	MAL13	687415	688200	+	PF13_0091	hypothetical protein, conserved	NA	0	PF00397,WW,257,286,1.1e-07,IPR001202,WW/Rsp5/WWP|PF00397,WW,299,328,0.0007,IPR001202,WW/Rsp5/WWP|PF01846,FF,439,490,5.5e-07,IPR002713,FF	Molecular Function: protein binding (GO:0005515)|Molecular Function: protein binding (GO:0005515)|	686153	688873
	Pf	84	XPF2n4201	572	MAL13	690921,691569,691752	691251,691647,691914	+	MAL13P1.86	cholinephosphate cytidylyltransferase	295	1	PF01467,CTP_transf_2,36,182,4.6e-38,IPR004820,Cytidylyltransferase|PF01467,CTP_transf_2,621,767,3.4e-42,IPR004820,Cytidylyltransferase	Biological Process: biosynthetic process (GO:0009058), Molecular Function: nucleotidyltransferase activity (GO:0016779)|Biological Process: biosynthetic process (GO:0009058), Molecular Function: nucleotidyltransferase activity (GO:0016779)	691216,691569,691752	691251,691647,694327
	Pf	84	XPF2n0623	491	MAL13	690486	690977	+	MAL13P1.86	cholinephosphate cytidylyltransferase	NA	0	PF01467,CTP_transf_2,36,182,4.6e-38,IPR004820,Cytidylyltransferase|PF01467,CTP_transf_2,621,767,3.4e-42,IPR004820,Cytidylyltransferase	Biological Process: biosynthetic process (GO:0009058), Molecular Function: nucleotidyltransferase activity (GO:0016779)|Biological Process: biosynthetic process (GO:0009058), Molecular Function: nucleotidyltransferase activity (GO:0016779)	691216,691569,691752	691251,691647,694327
	Pf	87	XPFm2139	713	MAL13	711572	712284	+	PF13_0095	DNA replication licensing factor mcm4-related	574	1	PF00493,MCM,503,909,7.8e-176,IPR001208,DNA-dependent ATPase MCM	Molecular Function: nucleotide binding (GO:0000166), Molecular Function: DNA binding (GO:0003677), Molecular Function: ATP binding (GO:0005524)	712146	715163
	Pf	87	XPF2n1627	463	MAL13	711596	712054	+	PF13_0095	DNA replication licensing factor mcm4-related	NA	0	PF00493,MCM,503,909,7.8e-176,IPR001208,DNA-dependent ATPase MCM	Molecular Function: nucleotide binding (GO:0000166), Molecular Function: DNA binding (GO:0003677), Molecular Function: ATP binding (GO:0005524)	712146	715163
	Pf	87	XPF2n2665	527	MAL13	711557	712084	+	PF13_0095	DNA replication licensing factor mcm4-related	NA	0	PF00493,MCM,503,909,7.8e-176,IPR001208,DNA-dependent ATPase MCM	Molecular Function: nucleotide binding (GO:0000166), Molecular Function: DNA binding (GO:0003677), Molecular Function: ATP binding (GO:0005524)	712146	715163
	Pf	88	XPF2n2519	532	MAL13	728199	728730	+	PF13_0097	hypothetical protein, conserved	NA	0			722162	730180
	Pf	89	XPF2n4147	562	MAL13	733135	733696	+	PF13_0099	hypothetical protein, conserved	311	1			733446	734063
*	Pf	93	XPFm2244	714	MAL13	752970	753683	+
	Pf	94	XPF2n4974	527	MAL13	757797	758319	+	PF13_0101	hypothetical protein, conserved	NA	0			754111	759633
	Pf	94	XPF2n3193	559	MAL13	757201	757759	+	PF13_0101	hypothetical protein, conserved	NA	0			754111	759633
**	Pf	95	XPF2n4418	564	MAL13	766916,767412,767586,767924	767048,767476,767692,768181	+	MAL13P1.97|MAL13P1.100	hypothetical protein|hypothetical protein, conserved			[][PF00085,Thioredoxin,54,162,0.0036,IPR013766,Thioredoxin domain]	[][Biological Process: cell redox homeostasis (GO:0045454)]	766636,766709,766935,767175,767412,767586,767924|768138,768246	766644,766855,767048,767272,767476,767692,767971|768166,769851
	Pf	98	XPF2n5346	544	MAL13	789690	790234	+	PF13_0106	hypothetical protein, conserved	NA	0	PF04424,DUF544,83,209,7.6e-29,IPR007518,Protein of unknown function DUF544		789638	792049
	Pf	98	XPFm0316	807	MAL13	790610	791416	+	PF13_0106	hypothetical protein, conserved	NA	0	PF04424,DUF544,83,209,7.6e-29,IPR007518,Protein of unknown function DUF544		789638	792049
	Pf	98	XPFt1766	894	MAL13	790536	791429	+	PF13_0106	hypothetical protein, conserved	NA	0	PF04424,DUF544,83,209,7.6e-29,IPR007518,Protein of unknown function DUF544		789638	792049
	Pf	99	XPFt0378	796	MAL13	803601,804194,804423,804663	804064,804264,804569,804776	+	MAL13P1.103	hypothetical protein, conserved	NA	0			801913,804194,804423,804663,804950,805197,805391,805587,805730,805985	804064,804264,804569,804788,805115,805277,805476,805642,805811,806230
	Pf	99	XPF2n0683	341	MAL13	801310	801650	+	MAL13P1.103	hypothetical protein, conserved	NA	0			801913,804194,804423,804663,804950,805197,805391,805587,805730,805985	804064,804264,804569,804788,805115,805277,805476,805642,805811,806230
	Pf	99	XPF2n3307	466	MAL13	806115	806320	+	MAL13P1.103	hypothetical protein, conserved	NA	0			801913,804194,804423,804663,804950,805197,805391,805587,805730,805985	804064,804264,804569,804788,805115,805277,805476,805642,805811,806230
	Pf	99	XPF2n1228	429	MAL13	801493	801921	+	MAL13P1.103	hypothetical protein, conserved	420	1			801913,804194,804423,804663,804950,805197,805391,805587,805730,805985	804064,804264,804569,804788,805115,805277,805476,805642,805811,806230
	Pf	99	XPF2n5963	568	MAL13	803111	803678	+	MAL13P1.103	hypothetical protein, conserved	NA	0			801913,804194,804423,804663,804950,805197,805391,805587,805730,805985	804064,804264,804569,804788,805115,805277,805476,805642,805811,806230
	Pf	99	XPF2n3927	494	MAL13	803111	803604	+	MAL13P1.103	hypothetical protein, conserved	NA	0			801913,804194,804423,804663,804950,805197,805391,805587,805730,805985	804064,804264,804569,804788,805115,805277,805476,805642,805811,806230
	Pf	103	XPF2n6238	582	MAL13	831436	832017	+	PF13_0116	hypothetical protein, conserved	NA	0			829735	833511
	Pf	103	XPF2n4592	561	MAL13	831703	832261	+	PF13_0116	hypothetical protein, conserved	NA	0			829735	833511
	Pf	103	XPF2n1957	442	MAL13	831206	831647	+	PF13_0116	hypothetical protein, conserved	NA	0			829735	833511
	Pf	103	XPF2n4531	545	MAL13	829289	829832	+	PF13_0116	hypothetical protein, conserved	446	1			829735	833511
	Pf	107	XPF2n5431	540	MAL13	849322	849860	+	PF13_0120	dihydrolipoamide suucinyl transferase, putative	NA	0			849863	854191
	Pf	107	XPFm2416	776	MAL13	849884	850656	+	PF13_0120	dihydrolipoamide suucinyl transferase, putative	NA	0			849863	854191
	Pf	107	XPFm1276	787	MAL13	849852	850638	+	PF13_0120	dihydrolipoamide suucinyl transferase, putative	11	1			849863	854191
	Pf	107	XPF2n0306	518	MAL13	849322	849830	+	PF13_0120	dihydrolipoamide suucinyl transferase, putative	NA	0			849863	854191
	Pf	108	XPFm2249	751	MAL13	854850,855305,855535	855162,855410,855864	+	PF13_0121	dihydrolipoamide succinyltransferase, putative	283	1	PF00364,Biotin_lipoyl,46,119,1.4e-23,IPR000089,Biotin/lipoyl attachment|PF00198,2-oxoacid_dh,189,419,3.3e-130,IPR001078,Catalytic domain of components of various dehydrogenase complexes	Biological Process: metabolic process (GO:0008152), Molecular Function: acyltransferase activity (GO:0008415)	855133,855305,855535	855162,855410,856664
	Pf	108	XPF2n1929	328	MAL13	854647	854974	+	PF13_0121	dihydrolipoamide succinyltransferase, putative	NA	0	PF00364,Biotin_lipoyl,46,119,1.4e-23,IPR000089,Biotin/lipoyl attachment|PF00198,2-oxoacid_dh,189,419,3.3e-130,IPR001078,Catalytic domain of components of various dehydrogenase complexes	Biological Process: metabolic process (GO:0008152), Molecular Function: acyltransferase activity (GO:0008415)	855133,855305,855535	855162,855410,856664
*	Pf	111	XPF2n4054	445	MAL13	886589	886877	+
	Pf	114	XPF2n0956	368	MAL13	902234	902600	+	MAL13P1.120	splicing factor, putative	350	1	PF00076,RRM_1,489,560,3.8e-18,IPR000504,RNA recognition motif, RNP-1|PF00076,RRM_1,588,662,6.8e-26,IPR000504,RNA recognition motif, RNP-1	Molecular Function: nucleic acid binding (GO:0003676)|Molecular Function: nucleic acid binding (GO:0003676)	902584,904981	904791,905367
*	Pf	115	XPF2n2129	418	MAL13	907841	908256	+
	Pf	117	XPF2n3624	582	MAL13	916781	917363	+	MAL13P1.121	hypothetical protein, conserved	NA	0	PF01150,GDA1_CD39,42,553,1.5e-05,IPR000407,Nucleoside phosphatase GDA1/CD39	Molecular Function: hydrolase activity (GO:0016787)	916561,918099,918432,918679	917907,918256,918507,918795
	Pf	118	XPF2n5292	565	MAL13	921967	922530	+	MAL13P1.122	hypothetical protein, conserved	NA	0	PF00856,SET,2113,2247,1.6e-45,IPR001214,SET	Cellular Component: nucleus (GO:0005634)	921172,927751,928293,928965,929276	927537,928103,928764,929045,929650
	Pf	118	XPFt0561	733	MAL13	924182	924914	+	MAL13P1.122	hypothetical protein, conserved	NA	0	PF00856,SET,2113,2247,1.6e-45,IPR001214,SET	Cellular Component: nucleus (GO:0005634)	921172,927751,928293,928965,929276	927537,928103,928764,929045,929650
	Pf	118	XPF2n0392	571	MAL13	921967	922537	+	MAL13P1.122	hypothetical protein, conserved	NA	0	PF00856,SET,2113,2247,1.6e-45,IPR001214,SET	Cellular Component: nucleus (GO:0005634)	921172,927751,928293,928965,929276	927537,928103,928764,929045,929650
*	Pf	119	XPF2n2368	470	MAL13	930652	931123	+
	Pf	120	XPF2n5066	560	MAL13	931561	932119	+	MAL13P1.123	hypothetical protein, conserved	NA	0	PF02985,HEAT,536,573,1.3,IPR000357,HEAT|PF02985,HEAT,1494,1530,0.23,IPR000357,HEAT		931515,936720,937137,937389,937727,937956	936514,937000,937233,937640,937860,938005
	Pf	121	XPF2n0502	467	MAL13	943423,944010	943801,944099	+	MAL13P1.124	hypothetical protein, conserved	NA	0			938868,938971,939578	938892,939284,943771
	Pf	121	XPF2n1588	440	MAL13	941693	942134	+	MAL13P1.124	hypothetical protein, conserved	NA	0			938868,938971,939578	938892,939284,943771
*	Pf	127	XPF2n2643	531	MAL13	974191	974722	+
	Pf	128	XPF2n0171	624	MAL13	975817	976441	+	PF13_0133	aspartyl (acid) protease, putative	NA	0	PF00026,Asp,99,516,0.00012,IPR001461,Peptidase A1	Molecular Function: aspartic-type endopeptidase activity (GO:0004190), Biological Process: proteolysis (GO:0006508)	975604	977376
*	Pf	130	XPF2n1183	567	MAL13	981927	982494	+
*	Pf	130	XPFt1661	527	MAL13	981927	982417	+
*	Pf	130	XPF2n3805	571	MAL13	981925	982494	+
*	Pf	130	XPF2n0661	301	MAL13	982120	982415	+
*	Pf	130	XPF2n1014	561	MAL13	981851	982409	+
*	Pf	130	XPF2n1022	569	MAL13	981851	982416	+
	Pf	133	XPF2n5206	567	MAL13	997984	998550	+	MAL13P1.131	hypothetical protein, conserved	NA	0			997922	999463
	Pf	133	XPF2n0932	547	MAL13	997767	998312	+	MAL13P1.131	hypothetical protein, conserved	155	1			997922	999463
	Pf	133	XPF2n0355	516	MAL13	997985	998498	+	MAL13P1.131	hypothetical protein, conserved	NA	0			997922	999463
	Pf	136	XPFm2737	764	MAL13	1034884	1035647	+	MAL13P1.135	snare protein homologue, putative	217	0	PF00957,Synaptobrevin,158,207,2.4e-12,IPR001388,Synaptobrevin	Cellular Component: integral to membrane (GO:0016021), Biological Process: vesicle-mediated transport (GO:0016192)	1035101	1035730
	Pf	136	XPF2n1623	585	MAL13	1034727	1035308	+	MAL13P1.135	snare protein homologue, putative	374	1	PF00957,Synaptobrevin,158,207,2.4e-12,IPR001388,Synaptobrevin	Cellular Component: integral to membrane (GO:0016021), Biological Process: vesicle-mediated transport (GO:0016192)	1035101	1035730
	Pf	137	XPFm0719	728	MAL13	1041177	1041904	+	PF13_0141	L-lactate dehydrogenase	181	0	PF00056,Ldh_1_N,5,150,1.7e-30,IPR001236,Lactate/malate dehydrogenase|PF02866,Ldh_1_C,153,316,1e-27,IPR001236,Lactate/malate dehydrogenase	Molecular Function: oxidoreductase activity (GO:0016491)|Molecular Function: oxidoreductase activity (GO:0016491)	1041358	1042308
	Pf	137	XPFt2257	608	MAL13	1040951	1041558	+	PF13_0141	L-lactate dehydrogenase	407	0	PF00056,Ldh_1_N,5,150,1.7e-30,IPR001236,Lactate/malate dehydrogenase|PF02866,Ldh_1_C,153,316,1e-27,IPR001236,Lactate/malate dehydrogenase	Molecular Function: oxidoreductase activity (GO:0016491)|Molecular Function: oxidoreductase activity (GO:0016491)	1041358	1042308
	Pf	137	XPFm0308	745	MAL13	1040863	1041607	+	PF13_0141	L-lactate dehydrogenase	495	0	PF00056,Ldh_1_N,5,150,1.7e-30,IPR001236,Lactate/malate dehydrogenase|PF02866,Ldh_1_C,153,316,1e-27,IPR001236,Lactate/malate dehydrogenase	Molecular Function: oxidoreductase activity (GO:0016491)|Molecular Function: oxidoreductase activity (GO:0016491)	1041358	1042308
	Pf	137	XPFm0117	779	MAL13	1041015	1041793	+	PF13_0141	L-lactate dehydrogenase	343	0	PF00056,Ldh_1_N,5,150,1.7e-30,IPR001236,Lactate/malate dehydrogenase|PF02866,Ldh_1_C,153,316,1e-27,IPR001236,Lactate/malate dehydrogenase	Molecular Function: oxidoreductase activity (GO:0016491)|Molecular Function: oxidoreductase activity (GO:0016491)	1041358	1042308
	Pf	137	XPFm1272	758	MAL13	1040820	1041576	+	PF13_0141	L-lactate dehydrogenase	538	0	PF00056,Ldh_1_N,5,150,1.7e-30,IPR001236,Lactate/malate dehydrogenase|PF02866,Ldh_1_C,153,316,1e-27,IPR001236,Lactate/malate dehydrogenase	Molecular Function: oxidoreductase activity (GO:0016491)|Molecular Function: oxidoreductase activity (GO:0016491)	1041358	1042308
	Pf	137	XPF2n3402	544	MAL13	1040858	1041352	+	PF13_0141	L-lactate dehydrogenase	NA	0	PF00056,Ldh_1_N,5,150,1.7e-30,IPR001236,Lactate/malate dehydrogenase|PF02866,Ldh_1_C,153,316,1e-27,IPR001236,Lactate/malate dehydrogenase	Molecular Function: oxidoreductase activity (GO:0016491)|Molecular Function: oxidoreductase activity (GO:0016491)	1041358	1042308
	Pf	137	XPFm0375	790	MAL13	1041163	1041950	+	PF13_0141	L-lactate dehydrogenase	195	0	PF00056,Ldh_1_N,5,150,1.7e-30,IPR001236,Lactate/malate dehydrogenase|PF02866,Ldh_1_C,153,316,1e-27,IPR001236,Lactate/malate dehydrogenase	Molecular Function: oxidoreductase activity (GO:0016491)|Molecular Function: oxidoreductase activity (GO:0016491)	1041358	1042308
	Pf	137	XPF2n3808	554	MAL13	1040891	1041444	+	PF13_0141	L-lactate dehydrogenase	467	0	PF00056,Ldh_1_N,5,150,1.7e-30,IPR001236,Lactate/malate dehydrogenase|PF02866,Ldh_1_C,153,316,1e-27,IPR001236,Lactate/malate dehydrogenase	Molecular Function: oxidoreductase activity (GO:0016491)|Molecular Function: oxidoreductase activity (GO:0016491)	1041358	1042308
	Pf	137	XPFm2849	739	MAL13	1041149	1041888	+	PF13_0141	L-lactate dehydrogenase	209	0	PF00056,Ldh_1_N,5,150,1.7e-30,IPR001236,Lactate/malate dehydrogenase|PF02866,Ldh_1_C,153,316,1e-27,IPR001236,Lactate/malate dehydrogenase	Molecular Function: oxidoreductase activity (GO:0016491)|Molecular Function: oxidoreductase activity (GO:0016491)	1041358	1042308
	Pf	137	XPF2n4692	470	MAL13	1040714	1041182	+	PF13_0141	L-lactate dehydrogenase	NA	0	PF00056,Ldh_1_N,5,150,1.7e-30,IPR001236,Lactate/malate dehydrogenase|PF02866,Ldh_1_C,153,316,1e-27,IPR001236,Lactate/malate dehydrogenase	Molecular Function: oxidoreductase activity (GO:0016491)|Molecular Function: oxidoreductase activity (GO:0016491)	1041358	1042308
	Pf	137	XPF2n6014	538	MAL13	1040858	1041394	+	PF13_0141	L-lactate dehydrogenase	500	0	PF00056,Ldh_1_N,5,150,1.7e-30,IPR001236,Lactate/malate dehydrogenase|PF02866,Ldh_1_C,153,316,1e-27,IPR001236,Lactate/malate dehydrogenase	Molecular Function: oxidoreductase activity (GO:0016491)|Molecular Function: oxidoreductase activity (GO:0016491)	1041358	1042308
	Pf	137	XPFm2568	767	MAL13	1041188	1041953	+	PF13_0141	L-lactate dehydrogenase	170	0	PF00056,Ldh_1_N,5,150,1.7e-30,IPR001236,Lactate/malate dehydrogenase|PF02866,Ldh_1_C,153,316,1e-27,IPR001236,Lactate/malate dehydrogenase	Molecular Function: oxidoreductase activity (GO:0016491)|Molecular Function: oxidoreductase activity (GO:0016491)	1041358	1042308
	Pf	137	XPFm2273	775	MAL13	1041036	1041810	+	PF13_0141	L-lactate dehydrogenase	322	0	PF00056,Ldh_1_N,5,150,1.7e-30,IPR001236,Lactate/malate dehydrogenase|PF02866,Ldh_1_C,153,316,1e-27,IPR001236,Lactate/malate dehydrogenase	Molecular Function: oxidoreductase activity (GO:0016491)|Molecular Function: oxidoreductase activity (GO:0016491)	1041358	1042308
	Pf	137	XPFt2433	658	MAL13	1041162	1041819	+	PF13_0141	L-lactate dehydrogenase	196	0	PF00056,Ldh_1_N,5,150,1.7e-30,IPR001236,Lactate/malate dehydrogenase|PF02866,Ldh_1_C,153,316,1e-27,IPR001236,Lactate/malate dehydrogenase	Molecular Function: oxidoreductase activity (GO:0016491)|Molecular Function: oxidoreductase activity (GO:0016491)	1041358	1042308
	Pf	137	XPF2n1108	492	MAL13	1040828	1041317	+	PF13_0141	L-lactate dehydrogenase	NA	0	PF00056,Ldh_1_N,5,150,1.7e-30,IPR001236,Lactate/malate dehydrogenase|PF02866,Ldh_1_C,153,316,1e-27,IPR001236,Lactate/malate dehydrogenase	Molecular Function: oxidoreductase activity (GO:0016491)|Molecular Function: oxidoreductase activity (GO:0016491)	1041358	1042308
	Pf	137	XPFm1923	766	MAL13	1041216	1041979	+	PF13_0141	L-lactate dehydrogenase	142	0	PF00056,Ldh_1_N,5,150,1.7e-30,IPR001236,Lactate/malate dehydrogenase|PF02866,Ldh_1_C,153,316,1e-27,IPR001236,Lactate/malate dehydrogenase	Molecular Function: oxidoreductase activity (GO:0016491)|Molecular Function: oxidoreductase activity (GO:0016491)	1041358	1042308
	Pf	137	XPFt2557	712	MAL13	1041218	1041929	+	PF13_0141	L-lactate dehydrogenase	140	0	PF00056,Ldh_1_N,5,150,1.7e-30,IPR001236,Lactate/malate dehydrogenase|PF02866,Ldh_1_C,153,316,1e-27,IPR001236,Lactate/malate dehydrogenase	Molecular Function: oxidoreductase activity (GO:0016491)|Molecular Function: oxidoreductase activity (GO:0016491)	1041358	1042308
	Pf	137	XPFt0965	781	MAL13	1041168	1041947	+	PF13_0141	L-lactate dehydrogenase	190	0	PF00056,Ldh_1_N,5,150,1.7e-30,IPR001236,Lactate/malate dehydrogenase|PF02866,Ldh_1_C,153,316,1e-27,IPR001236,Lactate/malate dehydrogenase	Molecular Function: oxidoreductase activity (GO:0016491)|Molecular Function: oxidoreductase activity (GO:0016491)	1041358	1042308
	Pf	137	XPFt0525	738	MAL13	1041222	1041957	+	PF13_0141	L-lactate dehydrogenase	136	0	PF00056,Ldh_1_N,5,150,1.7e-30,IPR001236,Lactate/malate dehydrogenase|PF02866,Ldh_1_C,153,316,1e-27,IPR001236,Lactate/malate dehydrogenase	Molecular Function: oxidoreductase activity (GO:0016491)|Molecular Function: oxidoreductase activity (GO:0016491)	1041358	1042308
	Pf	137	XPF2n4026	547	MAL13	1040858	1041403	+	PF13_0141	L-lactate dehydrogenase	500	1	PF00056,Ldh_1_N,5,150,1.7e-30,IPR001236,Lactate/malate dehydrogenase|PF02866,Ldh_1_C,153,316,1e-27,IPR001236,Lactate/malate dehydrogenase	Molecular Function: oxidoreductase activity (GO:0016491)|Molecular Function: oxidoreductase activity (GO:0016491)	1041358	1042308
	Pf	137	XPFt0518	746	MAL13	1040828	1041573	+	PF13_0141	L-lactate dehydrogenase	530	0	PF00056,Ldh_1_N,5,150,1.7e-30,IPR001236,Lactate/malate dehydrogenase|PF02866,Ldh_1_C,153,316,1e-27,IPR001236,Lactate/malate dehydrogenase	Molecular Function: oxidoreductase activity (GO:0016491)|Molecular Function: oxidoreductase activity (GO:0016491)	1041358	1042308
	Pf	137	XPFt0768	634	MAL13	1041252	1041885	+	PF13_0141	L-lactate dehydrogenase	106	0	PF00056,Ldh_1_N,5,150,1.7e-30,IPR001236,Lactate/malate dehydrogenase|PF02866,Ldh_1_C,153,316,1e-27,IPR001236,Lactate/malate dehydrogenase	Molecular Function: oxidoreductase activity (GO:0016491)|Molecular Function: oxidoreductase activity (GO:0016491)	1041358	1042308
	Pf	137	XPFt2542	557	MAL13	1041088	1041642	+	PF13_0141	L-lactate dehydrogenase	270	0	PF00056,Ldh_1_N,5,150,1.7e-30,IPR001236,Lactate/malate dehydrogenase|PF02866,Ldh_1_C,153,316,1e-27,IPR001236,Lactate/malate dehydrogenase	Molecular Function: oxidoreductase activity (GO:0016491)|Molecular Function: oxidoreductase activity (GO:0016491)	1041358	1042308
	Pf	141	XPFt1050	553	MAL13	1071196	1071748	+	PF13_0146	hypothetical protein, conserved	151	1			1071347	1075948
	Pf	142	XPF2n4046	555	MAL13	1087469,1087955	1087825,1088152	+	MAL13P1.142	hypothetical protein, conserved	316	1			1087785,1087955,1088962,1089257	1087825,1088760,1089081,1089300
	Pf	142	XPFm2512	823	MAL13	1087472,1087955	1087825,1088423	+	MAL13P1.142	hypothetical protein, conserved	313	0			1087785,1087955,1088962,1089257	1087825,1088760,1089081,1089300
	Pf	143	XPFt0463	766	MAL13	1107930	1108698	+	PF13_0148	hypothetical protein, conserved	146	1			1108076,1122401	1122077,1122741
	Pf	146	XPFt1627	885	MAL13	1147845	1148728	+	PF13_0161	hypothetical protein, conserved	NA	0			1145920	1151307
	Pf	146	XPFt1951	828	MAL13	1148020	1148847	+	PF13_0161	hypothetical protein, conserved	NA	0			1145920	1151307
	Pf	146	XPFt1629	869	MAL13	1147973	1148842	+	PF13_0161	hypothetical protein, conserved	NA	0			1145920	1151307
	Pf	146	XPFm0869	675	MAL13	1146124	1146795	+	PF13_0161	hypothetical protein, conserved	NA	0			1145920	1151307
	Pf	149	XPF2n5226	574	MAL13	1162901	1163475	+	PF13_0157	ribose-phosphate pyrophosphokinase, putative	NA	0	PF00156,Pribosyltran,320,507,4.1e-06,IPR000836,Phosphoribosyltransferase	Biological Process: nucleoside metabolic process (GO:0009116)	1162821	1164503
	Pf	150	XPFm2458	700	MAL13	1183938	1184639	+	PF13_0156	proteasome subunit beta type 7 precursor, putative	471	1	PF00227,Proteasome,38,219,5.9e-56,IPR001353,20S proteasome, A and B subunits	Molecular Function: threonine-type endopeptidase activity (GO:0004298), Cellular Component: proteasome core complex (GO:0005839), Biological Process: ubiquitin-dependent protein catabolic process (GO:0006511)	1184409	1185221
	Pf	151	XPF2n1834	550	MAL13	1190916	1191464	+	PF13_0155	hypothetical protein, conserved	NA	0	PF00634,BRCA2,1190,1205,29,IPR002093,BRCA2 repeat|PF00634,BRCA2,1335,1370,0.055,IPR002093,BRCA2 repeat|PF00634,BRCA2,1390,1425,0.072,IPR002093,BRCA2 repeat|PF00634,BRCA2,1439,1474,0.099,IPR002093,BRCA2 repeat		1186820,1193566,1194431,1195118	1193404,1194225,1194907,1195402
	Pf	153	XPF2n4850	564	MAL13	1242815	1243378	+	MAL13P1.146	AMP deaminase, putative	558	1	PF00962,A_deaminase,238,648,3e-152,IPR001365,Adenosine/AMP deaminase	Biological Process: purine ribonucleoside monophosphate biosynthetic process (GO:0009168), Molecular Function: deaminase activity (GO:0019239)	1243373,1243717,1244204,1245441,1245770,1246065,1246231	1243600,1243966,1245269,1245619,1245888,1246126,1246345
*	Pf	154	XPF2n3764	566	MAL13	1250803	1251367	+
*	Pf	154	XPF2n3908	566	MAL13	1250508	1251069	+
*	Pf	154	XPF2n1333	549	MAL13	1250955	1251503	+
*	Pf	154	XPF2n5853	426	MAL13	1250803	1251227	+
	Pf	159	XPFt2665	657	MAL13	1274429	1275085	+	MAL13P1.160	hypothetical protein, conserved	217	0			1274646	1275206
	Pf	159	XPFt0670	725	MAL13	1274415	1275139	+	MAL13P1.160	hypothetical protein, conserved	231	1			1274646	1275206
	Pf	161	XPFt1674	835	MAL13	1285007	1285844	+	PF13_0164	hypothetical protein, conserved	179	1			1285186	1287363
	Pf	163	XPFm1107	796	MAL13	1294822,1295444	1294882,1296178	+	PF13_0165	hypothetical protein, conserved	NA	0	PF00076,RRM_1,440,498,8.8e-06,IPR000504,RNA recognition motif, RNP-1	Molecular Function: nucleic acid binding (GO:0003676)	1294813,1295444	1294882,1297164
*	Pf	164	XPF2n3767	554	MAL13	1306072	1306625	+
	Pf	168	XPF2n0580	561	MAL13	1314602	1315162	+	PF13_0169	hypothetical protein, conserved	NA	0			1314122	1315984
*	Pf	169	XPFm0760	516	MAL13	1322683	1323197	+
	Pf	172	XPF2n5579	559	MAL13	1332881	1333439	+	PF13_0173	hypothetical protein, conserved	NA	0			1332497,1334309,1335630	1334168,1335481,1335790
*	Pf	175	XPF2n6139	482	MAL13	1347619	1348099	+
*	Pf	175	XPF2n3951	492	MAL13	1347619	1348108	+
*	Pf	175	XPF2n5689	566	MAL13	1347619	1348184	+
	Pf	180	XPFm0941	744	MAL13	1371909	1372653	+	PF13_0183	hypothetical protein, conserved	NA	0			1371869	1373254
	Pf	180	XPFm2643	818	MAL13	1371989	1372806	+	PF13_0183	hypothetical protein, conserved	NA	0			1371869	1373254
*	Pf	183	XPF2n5119	350	MAL13	1397821	1398170	+
	Pf	185	XPFt2394	853	MAL13	1443722	1444576	+	PF13_0198	reticulocyte binding protein 2 homolog a	NA	0			1440977,1441249	1441034,1450583
	Pf	185	XPF2n2626	511	MAL13	1443970	1444480	+	PF13_0198	reticulocyte binding protein 2 homolog a	NA	0			1440977,1441249	1441034,1450583
	Pf	185	XPFt1624	941	MAL13	1448159	1449100	+	PF13_0198	reticulocyte binding protein 2 homolog a	NA	0			1440977,1441249	1441034,1450583
	Pf	185	XPFt2327	773	MAL13	1449116	1449887	+	PF13_0198	reticulocyte binding protein 2 homolog a	NA	0			1440977,1441249	1441034,1450583
	Pf	185	XPFt2796	819	MAL13	1448988	1449806	+	PF13_0198	reticulocyte binding protein 2 homolog a	NA	0			1440977,1441249	1441034,1450583
	Pf	185	XPFt1181	777	MAL13	1449124	1449899	+	PF13_0198	reticulocyte binding protein 2 homolog a	NA	0			1440977,1441249	1441034,1450583
	Pf	185	XPFt1615	876	MAL13	1449206	1450082	+	PF13_0198	reticulocyte binding protein 2 homolog a	NA	0			1440977,1441249	1441034,1450583
*	Pf	189	XPF2n4666	538	MAL13	1469430	1469964	+
*	Pf	192	XPFm0359	657	MAL13	1473749	1474407	+
*	Pf	196	XPFm0566	619	MAL13	1485974	1486454	+
	Pf	200	XPF2n2113	428	MAL13	1504493	1504920	+	PF13_0208	exonuclease, putative	NA	0	PF00929,Exonuc_X-T,464,612,1.3e-16,IPR013520,Exonuclease, RNase T and DNA polymerase III		1503211,1505352	1505055,1506218
	Pf	200	XPF2n2125	404	MAL13	1504493	1504895	+	PF13_0208	exonuclease, putative	NA	0	PF00929,Exonuc_X-T,464,612,1.3e-16,IPR013520,Exonuclease, RNase T and DNA polymerase III		1503211,1505352	1505055,1506218
	Pf	201	XPFm1259	776	MAL13	1507167	1507942	+	PF13_0209	hypothetical protein, conserved	NA	0	PF06221,zf-C2HC5,302,354,0.00049,IPR009349,Zinc finger, C2HC5-type	Cellular Component: nucleus (GO:0005634), Molecular Function: zinc ion binding (GO:0008270), Molecular Function: transcription regulator activity (GO:0030528), Biological Process: regulation of transcription (GO:0045449)	1507161,1508487,1508794	1508337,1508684,1509173
	Pf	202	XPFt0790	772	MAL13	1526493,1526714,1526973	1526625,1526855,1527469	+	MAL13P1.188	hypothetical protein, conserved	NA	0			1525757,1526320,1526714,1526973	1526122,1526625,1526855,1528009
*	Pf	203	XPF2n5538	409	MAL13	1533982	1534354	+
*	Pf	206	XPF2n1365	411	MAL13	1541701	1542106	+
*	Pf	206	XPF2n4461	500	MAL13	1541544	1542042	+
	Pf	207	XPFt1657	857	MAL13	1542770,1543829	1543438,1544016	+	MAL13P1.190	proteasome regulatory component, putative	NA	0	PF07719,TPR_2,253,286,6.7e-05,IPR013105,Tetratricopeptide TPR2|PF01399,PCI,327,431,1.3e-17,IPR000717,Proteasome component region PCI|PF08375,Rpn3_C,434,501,3.7e-40,IPR013586,26S proteasome regulatory subunit, C-terminal	Cellular Component: proteasome complex (GO:0000502), Molecular Function: enzyme regulator activity (GO:0030234), Biological Process: regulation of protein catabolic process (GO:0042176)	1542275,1543829	1543438,1544176
	Pf	207	XPF2n3093	560	MAL13	1542495	1543054	+	MAL13P1.190	proteasome regulatory component, putative	NA	0	PF07719,TPR_2,253,286,6.7e-05,IPR013105,Tetratricopeptide TPR2|PF01399,PCI,327,431,1.3e-17,IPR000717,Proteasome component region PCI|PF08375,Rpn3_C,434,501,3.7e-40,IPR013586,26S proteasome regulatory subunit, C-terminal	Cellular Component: proteasome complex (GO:0000502), Molecular Function: enzyme regulator activity (GO:0030234), Biological Process: regulation of protein catabolic process (GO:0042176)	1542275,1543829	1543438,1544176
	Pf	208	XPFt2509	649	MAL13	1548486,1549365	1548895,1549605	+	PF13_0214	elongation factor 1-gamma, putative	410	0	PF02798,GST_N,59,98,4.7e-06,IPR004045,Glutathione S-transferase, N-terminal|PF00043,GST_C,122,211,2e-06,IPR004046,Glutathione S-transferase, C-terminal|PF00647,EF1G,273,382,1.7e-33,IPR001662,Translation elongation factor EF1B, gamma chain, conserved	Molecular Function: translation elongation factor activity (GO:0003746), Cellular Component: eukaryotic translation elongation factor 1 complex (GO:0005853), Biological Process: translational elongation (GO:0006414)	1549043,1549365	1549120,1550591
	Pf	208	XPFm2755	764	MAL13	1548476,1549365	1548895,1549708	+	PF13_0214	elongation factor 1-gamma, putative	420	0	PF02798,GST_N,59,98,4.7e-06,IPR004045,Glutathione S-transferase, N-terminal|PF00043,GST_C,122,211,2e-06,IPR004046,Glutathione S-transferase, C-terminal|PF00647,EF1G,273,382,1.7e-33,IPR001662,Translation elongation factor EF1B, gamma chain, conserved	Molecular Function: translation elongation factor activity (GO:0003746), Cellular Component: eukaryotic translation elongation factor 1 complex (GO:0005853), Biological Process: translational elongation (GO:0006414)	1549043,1549365	1549120,1550591
	Pf	208	XPFt1908	667	MAL13	1548505,1549365	1548895,1549640	+	PF13_0214	elongation factor 1-gamma, putative	391	0	PF02798,GST_N,59,98,4.7e-06,IPR004045,Glutathione S-transferase, N-terminal|PF00043,GST_C,122,211,2e-06,IPR004046,Glutathione S-transferase, C-terminal|PF00647,EF1G,273,382,1.7e-33,IPR001662,Translation elongation factor EF1B, gamma chain, conserved	Molecular Function: translation elongation factor activity (GO:0003746), Cellular Component: eukaryotic translation elongation factor 1 complex (GO:0005853), Biological Process: translational elongation (GO:0006414)	1549043,1549365	1549120,1550591
	Pf	208	XPFt2502	498	MAL13	1548371	1548869	+	PF13_0214	elongation factor 1-gamma, putative	NA	0	PF02798,GST_N,59,98,4.7e-06,IPR004045,Glutathione S-transferase, N-terminal|PF00043,GST_C,122,211,2e-06,IPR004046,Glutathione S-transferase, C-terminal|PF00647,EF1G,273,382,1.7e-33,IPR001662,Translation elongation factor EF1B, gamma chain, conserved	Molecular Function: translation elongation factor activity (GO:0003746), Cellular Component: eukaryotic translation elongation factor 1 complex (GO:0005853), Biological Process: translational elongation (GO:0006414)	1549043,1549365	1549120,1550591
	Pf	208	XPF2n1125	573	MAL13	1548500	1549070	+	PF13_0214	elongation factor 1-gamma, putative	543	1	PF02798,GST_N,59,98,4.7e-06,IPR004045,Glutathione S-transferase, N-terminal|PF00043,GST_C,122,211,2e-06,IPR004046,Glutathione S-transferase, C-terminal|PF00647,EF1G,273,382,1.7e-33,IPR001662,Translation elongation factor EF1B, gamma chain, conserved	Molecular Function: translation elongation factor activity (GO:0003746), Cellular Component: eukaryotic translation elongation factor 1 complex (GO:0005853), Biological Process: translational elongation (GO:0006414)	1549043,1549365	1549120,1550591
	Pf	208	XPFm1601	722	MAL13	1548648,1549365	1548895,1549835	+	PF13_0214	elongation factor 1-gamma, putative	248	0	PF02798,GST_N,59,98,4.7e-06,IPR004045,Glutathione S-transferase, N-terminal|PF00043,GST_C,122,211,2e-06,IPR004046,Glutathione S-transferase, C-terminal|PF00647,EF1G,273,382,1.7e-33,IPR001662,Translation elongation factor EF1B, gamma chain, conserved	Molecular Function: translation elongation factor activity (GO:0003746), Cellular Component: eukaryotic translation elongation factor 1 complex (GO:0005853), Biological Process: translational elongation (GO:0006414)	1549043,1549365	1549120,1550591
	Pf	208	XPFt1696	779	MAL13	1548602,1549365	1548895,1549851	+	PF13_0214	elongation factor 1-gamma, putative	294	0	PF02798,GST_N,59,98,4.7e-06,IPR004045,Glutathione S-transferase, N-terminal|PF00043,GST_C,122,211,2e-06,IPR004046,Glutathione S-transferase, C-terminal|PF00647,EF1G,273,382,1.7e-33,IPR001662,Translation elongation factor EF1B, gamma chain, conserved	Molecular Function: translation elongation factor activity (GO:0003746), Cellular Component: eukaryotic translation elongation factor 1 complex (GO:0005853), Biological Process: translational elongation (GO:0006414)	1549043,1549365	1549120,1550591
*	Pf	211	XPFm1670	501	MAL13	1580088	1580549	+
	Pf	212	XPF2n4038	524	MAL13	1582532	1583054	+	PF13_0215	hypothetical protein, conserved	NA	0			1583421	1584248
	Pf	212	XPF2n2712	578	MAL13	1582920	1583495	+	PF13_0215	hypothetical protein, conserved	501	1			1583421	1584248
	Pf	217	XPFt2344	691	MAL13	1626932	1627622	+	MAL13P1.206	Na+ -dependent Pi transporter, sodium-dependent phosphate transporter	410	1	PF01384,PHO4,25,667,2e-113,IPR001204,Phosphate transporter	Molecular Function: inorganic phosphate transmembrane transporter activity (GO:0005315), Biological Process: phosphate transport (GO:0006817), Cellular Component: membrane (GO:0016020)	1627342,1629438	1629331,1629511
*	Pf	219	XPF2n2939	574	MAL13	1635118	1635690	+
*	Pf	224	XPF2n4846	469	MAL13	1656814	1657249	+
	Pf	227	XPF2n2009	556	MAL13	1673467,1673983,1674348	1673825,1674120,1674402	+	PF13_0233	myosin a	263	0	PF00063,Myosin_head,101,759,7.2e-178,IPR001609,Myosin head, motor region	Molecular Function: motor activity (GO:0003774), Molecular Function: ATP binding (GO:0005524), Cellular Component: myosin complex (GO:0016459)	1673730,1673983,1674348	1673825,1674120,1676570
	Pf	227	XPFt1823	810	MAL13	1675986	1676795	+	PF13_0233	myosin a	NA	0	PF00063,Myosin_head,101,759,7.2e-178,IPR001609,Myosin head, motor region	Molecular Function: motor activity (GO:0003774), Molecular Function: ATP binding (GO:0005524), Cellular Component: myosin complex (GO:0016459)	1673730,1673983,1674348	1673825,1674120,1676570
	Pf	227	XPFt2473	804	MAL13	1673561,1673983,1674348	1673825,1674120,1674748	+	PF13_0233	myosin a	169	0	PF00063,Myosin_head,101,759,7.2e-178,IPR001609,Myosin head, motor region	Molecular Function: motor activity (GO:0003774), Molecular Function: ATP binding (GO:0005524), Cellular Component: myosin complex (GO:0016459)	1673730,1673983,1674348	1673825,1674120,1676570
	Pf	227	XPFt0247	780	MAL13	1673465,1673983,1674348	1673825,1674120,1674629	+	PF13_0233	myosin a	265	0	PF00063,Myosin_head,101,759,7.2e-178,IPR001609,Myosin head, motor region	Molecular Function: motor activity (GO:0003774), Molecular Function: ATP binding (GO:0005524), Cellular Component: myosin complex (GO:0016459)	1673730,1673983,1674348	1673825,1674120,1676570
	Pf	227	XPFt1392	725	MAL13	1673578,1673983,1674348	1673825,1674120,1674686	+	PF13_0233	myosin a	152	1	PF00063,Myosin_head,101,759,7.2e-178,IPR001609,Myosin head, motor region	Molecular Function: motor activity (GO:0003774), Molecular Function: ATP binding (GO:0005524), Cellular Component: myosin complex (GO:0016459)	1673730,1673983,1674348	1673825,1674120,1676570
	Pf	227	XPFt1055	712	MAL13	1673594,1673983,1674348	1673825,1674120,1674690	+	PF13_0233	myosin a	136	0	PF00063,Myosin_head,101,759,7.2e-178,IPR001609,Myosin head, motor region	Molecular Function: motor activity (GO:0003774), Molecular Function: ATP binding (GO:0005524), Cellular Component: myosin complex (GO:0016459)	1673730,1673983,1674348	1673825,1674120,1676570
	Pf	227	XPFt2214	378	MAL13	1675236	1675613	+	PF13_0233	myosin a	NA	0	PF00063,Myosin_head,101,759,7.2e-178,IPR001609,Myosin head, motor region	Molecular Function: motor activity (GO:0003774), Molecular Function: ATP binding (GO:0005524), Cellular Component: myosin complex (GO:0016459)	1673730,1673983,1674348	1673825,1674120,1676570
	Pf	227	XPFt1047	731	MAL13	1673545,1673983,1674348	1673825,1674120,1674658	+	PF13_0233	myosin a	185	0	PF00063,Myosin_head,101,759,7.2e-178,IPR001609,Myosin head, motor region	Molecular Function: motor activity (GO:0003774), Molecular Function: ATP binding (GO:0005524), Cellular Component: myosin complex (GO:0016459)	1673730,1673983,1674348	1673825,1674120,1676570
	Pf	227	XPFt1694	751	MAL13	1676594	1676919	+	PF13_0233	myosin a	NA	0	PF00063,Myosin_head,101,759,7.2e-178,IPR001609,Myosin head, motor region	Molecular Function: motor activity (GO:0003774), Molecular Function: ATP binding (GO:0005524), Cellular Component: myosin complex (GO:0016459)	1673730,1673983,1674348	1673825,1674120,1676570
	Pf	227	XPFm1865	618	MAL13	1674988	1675605	+	PF13_0233	myosin a	NA	0	PF00063,Myosin_head,101,759,7.2e-178,IPR001609,Myosin head, motor region	Molecular Function: motor activity (GO:0003774), Molecular Function: ATP binding (GO:0005524), Cellular Component: myosin complex (GO:0016459)	1673730,1673983,1674348	1673825,1674120,1676570
	Pf	227	XPFt0926	778	MAL13	1673578,1673983,1674348	1673825,1674120,1674739	+	PF13_0233	myosin a	152	0	PF00063,Myosin_head,101,759,7.2e-178,IPR001609,Myosin head, motor region	Molecular Function: motor activity (GO:0003774), Molecular Function: ATP binding (GO:0005524), Cellular Component: myosin complex (GO:0016459)	1673730,1673983,1674348	1673825,1674120,1676570
	Pf	227	XPFt1592	686	MAL13	1673594,1673983,1674348	1673825,1674120,1674665	+	PF13_0233	myosin a	136	0	PF00063,Myosin_head,101,759,7.2e-178,IPR001609,Myosin head, motor region	Molecular Function: motor activity (GO:0003774), Molecular Function: ATP binding (GO:0005524), Cellular Component: myosin complex (GO:0016459)	1673730,1673983,1674348	1673825,1674120,1676570
	Pf	227	XPFt2083	813	MAL13	1673582,1673983,1674348	1673825,1674120,1674779	+	PF13_0233	myosin a	148	0	PF00063,Myosin_head,101,759,7.2e-178,IPR001609,Myosin head, motor region	Molecular Function: motor activity (GO:0003774), Molecular Function: ATP binding (GO:0005524), Cellular Component: myosin complex (GO:0016459)	1673730,1673983,1674348	1673825,1674120,1676570
	Pf	229	XPF2n4235	502	MAL13	1696537,1697137	1696991,1697177	+	MAL13P1.214	phosphoethanolamine N-methyltransferase, putative	388	0	PF08241,Methyltransf_11,60,157,9.6e-18,IPR013216,Methyltransferase type 11	Biological Process: metabolic process (GO:0008152), Molecular Function: methyltransferase activity (GO:0008168)	1696925,1697137,1697339,1697525	1696991,1697167,1697421,1698144
	Pf	229	XPF2n3558	531	MAL13	1696506,1697137	1696991,1697177	+	MAL13P1.214	phosphoethanolamine N-methyltransferase, putative	419	0	PF08241,Methyltransf_11,60,157,9.6e-18,IPR013216,Methyltransferase type 11	Biological Process: metabolic process (GO:0008152), Molecular Function: methyltransferase activity (GO:0008168)	1696925,1697137,1697339,1697525	1696991,1697167,1697421,1698144
	Pf	229	XPFm2877	499	MAL13	1696642,1697137,1697339,1697525	1696991,1697167,1697421,1697558	+	MAL13P1.214	phosphoethanolamine N-methyltransferase, putative	283	0	PF08241,Methyltransf_11,60,157,9.6e-18,IPR013216,Methyltransferase type 11	Biological Process: metabolic process (GO:0008152), Molecular Function: methyltransferase activity (GO:0008168)	1696925,1697137,1697339,1697525	1696991,1697167,1697421,1698144
	Pf	229	XPFm0138	766	MAL13	1696536,1697137,1697339,1697525	1696991,1697167,1697421,1697719	+	MAL13P1.214	phosphoethanolamine N-methyltransferase, putative	389	0	PF08241,Methyltransf_11,60,157,9.6e-18,IPR013216,Methyltransferase type 11	Biological Process: metabolic process (GO:0008152), Molecular Function: methyltransferase activity (GO:0008168)	1696925,1697137,1697339,1697525	1696991,1697167,1697421,1698144
	Pf	229	XPF2n3620	563	MAL13	1696624,1697137,1697339,1697525	1696991,1697167,1697421,1697605	+	MAL13P1.214	phosphoethanolamine N-methyltransferase, putative	301	0	PF08241,Methyltransf_11,60,157,9.6e-18,IPR013216,Methyltransferase type 11	Biological Process: metabolic process (GO:0008152), Molecular Function: methyltransferase activity (GO:0008168)	1696925,1697137,1697339,1697525	1696991,1697167,1697421,1698144
	Pf	229	XPF2n4871	485	MAL13	1696525	1697007	+	MAL13P1.214	phosphoethanolamine N-methyltransferase, putative	400	0	PF08241,Methyltransf_11,60,157,9.6e-18,IPR013216,Methyltransferase type 11	Biological Process: metabolic process (GO:0008152), Molecular Function: methyltransferase activity (GO:0008168)	1696925,1697137,1697339,1697525	1696991,1697167,1697421,1698144
	Pf	229	XPFm0958	620	MAL13	1696539,1697137,1697339,1697525	1696991,1697167,1697421,1697575	+	MAL13P1.214	phosphoethanolamine N-methyltransferase, putative	386	0	PF08241,Methyltransf_11,60,157,9.6e-18,IPR013216,Methyltransferase type 11	Biological Process: metabolic process (GO:0008152), Molecular Function: methyltransferase activity (GO:0008168)	1696925,1697137,1697339,1697525	1696991,1697167,1697421,1698144
	Pf	229	XPF2n3303	578	MAL13	1696577,1697137,1697339,1697525	1696991,1697167,1697421,1697573	+	MAL13P1.214	phosphoethanolamine N-methyltransferase, putative	348	0	PF08241,Methyltransf_11,60,157,9.6e-18,IPR013216,Methyltransferase type 11	Biological Process: metabolic process (GO:0008152), Molecular Function: methyltransferase activity (GO:0008168)	1696925,1697137,1697339,1697525	1696991,1697167,1697421,1698144
	Pf	229	XPF2n3615	575	MAL13	1696519,1697137,1697339	1696991,1697167,1697409	+	MAL13P1.214	phosphoethanolamine N-methyltransferase, putative	406	0	PF08241,Methyltransf_11,60,157,9.6e-18,IPR013216,Methyltransferase type 11	Biological Process: metabolic process (GO:0008152), Molecular Function: methyltransferase activity (GO:0008168)	1696925,1697137,1697339,1697525	1696991,1697167,1697421,1698144
	Pf	229	XPFm0483	353	MAL13	1696519	1696852	+	MAL13P1.214	phosphoethanolamine N-methyltransferase, putative	NA	0	PF08241,Methyltransf_11,60,157,9.6e-18,IPR013216,Methyltransferase type 11	Biological Process: metabolic process (GO:0008152), Molecular Function: methyltransferase activity (GO:0008168)	1696925,1697137,1697339,1697525	1696991,1697167,1697421,1698144
	Pf	229	XPF2n1645	494	MAL13	1696509	1696989	+	MAL13P1.214	phosphoethanolamine N-methyltransferase, putative	416	0	PF08241,Methyltransf_11,60,157,9.6e-18,IPR013216,Methyltransferase type 11	Biological Process: metabolic process (GO:0008152), Molecular Function: methyltransferase activity (GO:0008168)	1696925,1697137,1697339,1697525	1696991,1697167,1697421,1698144
	Pf	229	XPF2n1785	454	MAL13	1696539	1696990	+	MAL13P1.214	phosphoethanolamine N-methyltransferase, putative	386	0	PF08241,Methyltransf_11,60,157,9.6e-18,IPR013216,Methyltransferase type 11	Biological Process: metabolic process (GO:0008152), Molecular Function: methyltransferase activity (GO:0008168)	1696925,1697137,1697339,1697525	1696991,1697167,1697421,1698144
	Pf	229	XPF2n2309	556	MAL13	1696482,1697137	1696991,1697177	+	MAL13P1.214	phosphoethanolamine N-methyltransferase, putative	443	0	PF08241,Methyltransf_11,60,157,9.6e-18,IPR013216,Methyltransferase type 11	Biological Process: metabolic process (GO:0008152), Molecular Function: methyltransferase activity (GO:0008168)	1696925,1697137,1697339,1697525	1696991,1697167,1697421,1698144
	Pf	229	XPF2n1806	470	MAL13	1696201	1696668	+	MAL13P1.214	phosphoethanolamine N-methyltransferase, putative	NA	0	PF08241,Methyltransf_11,60,157,9.6e-18,IPR013216,Methyltransferase type 11	Biological Process: metabolic process (GO:0008152), Molecular Function: methyltransferase activity (GO:0008168)	1696925,1697137,1697339,1697525	1696991,1697167,1697421,1698144
	Pf	229	XPFt0269	671	MAL13	1696509,1697137,1697339,1697525	1696991,1697167,1697421,1697597	+	MAL13P1.214	phosphoethanolamine N-methyltransferase, putative	416	1	PF08241,Methyltransf_11,60,157,9.6e-18,IPR013216,Methyltransferase type 11	Biological Process: metabolic process (GO:0008152), Molecular Function: methyltransferase activity (GO:0008168)	1696925,1697137,1697339,1697525	1696991,1697167,1697421,1698144
	Pf	229	XPF2n3330	567	MAL13	1696515,1697137,1697339	1696991,1697167,1697396	+	MAL13P1.214	phosphoethanolamine N-methyltransferase, putative	410	0	PF08241,Methyltransf_11,60,157,9.6e-18,IPR013216,Methyltransferase type 11	Biological Process: metabolic process (GO:0008152), Molecular Function: methyltransferase activity (GO:0008168)	1696925,1697137,1697339,1697525	1696991,1697167,1697421,1698144
	Pf	229	XPF2n3776	577	MAL13	1696651,1697137,1697339,1697525	1696991,1697167,1697421,1697644	+	MAL13P1.214	phosphoethanolamine N-methyltransferase, putative	274	0	PF08241,Methyltransf_11,60,157,9.6e-18,IPR013216,Methyltransferase type 11	Biological Process: metabolic process (GO:0008152), Molecular Function: methyltransferase activity (GO:0008168)	1696925,1697137,1697339,1697525	1696991,1697167,1697421,1698144
	Pf	229	XPFm1553	548	MAL13	1696511,1697137	1696991,1697197	+	MAL13P1.214	phosphoethanolamine N-methyltransferase, putative	414	0	PF08241,Methyltransf_11,60,157,9.6e-18,IPR013216,Methyltransferase type 11	Biological Process: metabolic process (GO:0008152), Molecular Function: methyltransferase activity (GO:0008168)	1696925,1697137,1697339,1697525	1696991,1697167,1697421,1698144
	Pf	229	XPFm0916	636	MAL13	1696469,1697137,1697339	1696991,1697167,1697416	+	MAL13P1.214	phosphoethanolamine N-methyltransferase, putative	456	0	PF08241,Methyltransf_11,60,157,9.6e-18,IPR013216,Methyltransferase type 11	Biological Process: metabolic process (GO:0008152), Molecular Function: methyltransferase activity (GO:0008168)	1696925,1697137,1697339,1697525	1696991,1697167,1697421,1698144
	Pf	229	XPF2n2120	586	MAL13	1696607,1697137,1697339,1697525	1696991,1697167,1697421,1697610	+	MAL13P1.214	phosphoethanolamine N-methyltransferase, putative	318	0	PF08241,Methyltransf_11,60,157,9.6e-18,IPR013216,Methyltransferase type 11	Biological Process: metabolic process (GO:0008152), Molecular Function: methyltransferase activity (GO:0008168)	1696925,1697137,1697339,1697525	1696991,1697167,1697421,1698144
	Pf	229	XPFt0257	715	MAL13	1696509,1697137,1697339,1697525	1696991,1697167,1697421,1697641	+	MAL13P1.214	phosphoethanolamine N-methyltransferase, putative	416	0	PF08241,Methyltransf_11,60,157,9.6e-18,IPR013216,Methyltransferase type 11	Biological Process: metabolic process (GO:0008152), Molecular Function: methyltransferase activity (GO:0008168)	1696925,1697137,1697339,1697525	1696991,1697167,1697421,1698144
	Pf	229	XPFt0169	747	MAL13	1696514,1697137,1697339,1697525	1696991,1697167,1697421,1697681	+	MAL13P1.214	phosphoethanolamine N-methyltransferase, putative	411	0	PF08241,Methyltransf_11,60,157,9.6e-18,IPR013216,Methyltransferase type 11	Biological Process: metabolic process (GO:0008152), Molecular Function: methyltransferase activity (GO:0008168)	1696925,1697137,1697339,1697525	1696991,1697167,1697421,1698144
	Pf	229	XPF2n2441	463	MAL13	1696274	1696736	+	MAL13P1.214	phosphoethanolamine N-methyltransferase, putative	NA	0	PF08241,Methyltransf_11,60,157,9.6e-18,IPR013216,Methyltransferase type 11	Biological Process: metabolic process (GO:0008152), Molecular Function: methyltransferase activity (GO:0008168)	1696925,1697137,1697339,1697525	1696991,1697167,1697421,1698144
	Pf	229	XPF2n2954	543	MAL13	1696663	1697196	+	MAL13P1.214	phosphoethanolamine N-methyltransferase, putative	262	0	PF08241,Methyltransf_11,60,157,9.6e-18,IPR013216,Methyltransferase type 11	Biological Process: metabolic process (GO:0008152), Molecular Function: methyltransferase activity (GO:0008168)	1696925,1697137,1697339,1697525	1696991,1697167,1697421,1698144
	Pf	229	XPFm1474	740	MAL13	1695563	1696302	+	MAL13P1.214	phosphoethanolamine N-methyltransferase, putative	NA	0	PF08241,Methyltransf_11,60,157,9.6e-18,IPR013216,Methyltransferase type 11	Biological Process: metabolic process (GO:0008152), Molecular Function: methyltransferase activity (GO:0008168)	1696925,1697137,1697339,1697525	1696991,1697167,1697421,1698144
	Pf	229	XPFt1575	713	MAL13	1696573,1697137,1697339,1697525	1696991,1697167,1697421,1697703	+	MAL13P1.214	phosphoethanolamine N-methyltransferase, putative	352	0	PF08241,Methyltransf_11,60,157,9.6e-18,IPR013216,Methyltransferase type 11	Biological Process: metabolic process (GO:0008152), Molecular Function: methyltransferase activity (GO:0008168)	1696925,1697137,1697339,1697525	1696991,1697167,1697421,1698144
	Pf	229	XPFm2305	690	MAL13	1696466,1697137,1697339,1697525	1696991,1697167,1697421,1697574	+	MAL13P1.214	phosphoethanolamine N-methyltransferase, putative	459	0	PF08241,Methyltransf_11,60,157,9.6e-18,IPR013216,Methyltransferase type 11	Biological Process: metabolic process (GO:0008152), Molecular Function: methyltransferase activity (GO:0008168)	1696925,1697137,1697339,1697525	1696991,1697167,1697421,1698144
	Pf	231	XPF2n4178	562	MAL13	1716544	1717103	+	MAL13P1.216	DNA helicase, putative	NA	0	PF00176,SNF2_N,679,1054,1.1e-47,IPR000330,SNF2-related|PF00097,zf-C3HC4,1166,1207,0.00071,NULL,NULL|PF00271,Helicase_C,1277,1377,1e-12,IPR001650,DNA/RNA helicase, C-terminal	Molecular Function: DNA binding (GO:0003677), Molecular Function: ATP binding (GO:0005524)||Molecular Function: nucleic acid binding (GO:0003676), Molecular Function: helicase activity (GO:0004386), Molecular Function: ATP binding (GO:0005524)	1714474,1715024,1716159	1714684,1716025,1719286
	Pf	231	XPF2n0561	582	MAL13	1716515	1717093	+	MAL13P1.216	DNA helicase, putative	NA	0	PF00176,SNF2_N,679,1054,1.1e-47,IPR000330,SNF2-related|PF00097,zf-C3HC4,1166,1207,0.00071,NULL,NULL|PF00271,Helicase_C,1277,1377,1e-12,IPR001650,DNA/RNA helicase, C-terminal	Molecular Function: DNA binding (GO:0003677), Molecular Function: ATP binding (GO:0005524)||Molecular Function: nucleic acid binding (GO:0003676), Molecular Function: helicase activity (GO:0004386), Molecular Function: ATP binding (GO:0005524)	1714474,1715024,1716159	1714684,1716025,1719286
	Pf	235	XPF2n1530	545	MAL13	1764778	1765321	+	MAL13P1.395	krox-like protein, putative	NA	0	PF07534,TLD,541,678,7e-45,IPR006571,TLDc		1764220	1766634
*	Pf	236	XPF2n3314	395	MAL13	1768369	1768742	+
	Pf	237	XPF2n3668	472	MAL13	1770433	1770904	+	MAL13P1.540	putative hsp protein	NA	0	PF00012,HSP70,299,437,2.9e-21,IPR013126,Heat shock protein 70		1769159	1771954
	Pf	237	XPF2n5503	567	MAL13	1769075	1769641	+	MAL13P1.540	putative hsp protein	84	1	PF00012,HSP70,299,437,2.9e-21,IPR013126,Heat shock protein 70		1769159	1771954
	Pf	237	XPF2n5870	560	MAL13	1771756	1772317	+	MAL13P1.540	putative hsp protein	NA	0	PF00012,HSP70,299,437,2.9e-21,IPR013126,Heat shock protein 70		1769159	1771954
*	Pf	240	XPF2n4746	281	MAL13	1795973	1796253	+
	Pf	241	XPFt1379	733	MAL13	1798537	1799269	+	MAL13P1.222	hypothetical protein, conserved	NA	0			1797609	1802075
	Pf	246	XPF2n2262	587	MAL13	1829202	1829788	+	PF13_0243	hypothetical protein, conserved	NA	0			1828180,1830269	1830103,1831329
	Pf	246	XPF2n1263	453	MAL13	1829477	1829928	+	PF13_0243	hypothetical protein, conserved	NA	0			1828180,1830269	1830103,1831329
	Pf	247	XPFt0674	720	MAL13	1839609,1839821	1839717,1840430	+	MAL13P1.231	Pfsec61	138	1	PF00344,SecY,63,449,1.1e-10,IPR002208,SecY protein	Biological Process: protein transport (GO:0015031), Molecular Function: P-P-bond-hydrolysis-driven protein transmembrane transporter activity (GO:0015450), Cellular Component: membrane (GO:0016020)	1839850	1841232
	Pf	247	XPFt1965	794	MAL13	1839850	1840640	+	MAL13P1.231	Pfsec61	0	0	PF00344,SecY,63,449,1.1e-10,IPR002208,SecY protein	Biological Process: protein transport (GO:0015031), Molecular Function: P-P-bond-hydrolysis-driven protein transmembrane transporter activity (GO:0015450), Cellular Component: membrane (GO:0016020)	1839850	1841232
	Pf	247	XPF2n4175	542	MAL13	1839066,1839615,1839821	1839458,1839717,1839866	+	MAL13P1.231	Pfsec61	525	0	PF00344,SecY,63,449,1.1e-10,IPR002208,SecY protein	Biological Process: protein transport (GO:0015031), Molecular Function: P-P-bond-hydrolysis-driven protein transmembrane transporter activity (GO:0015450), Cellular Component: membrane (GO:0016020)	1839850	1841232
*	Pf	248	XPF2n1412	547	MAL13	1845037	1845583	+
	Pf	250	XPF2n0339	242	MAL13	1859486	1859727	+	MAL13P1.234	hypothetical protein, conserved	NA	0			1849229,1867578	1867179,1867590
	Pf	250	XPF2n3895	562	MAL13	1856287	1856848	+	MAL13P1.234	hypothetical protein, conserved	NA	0			1849229,1867578	1867179,1867590
	Pf	250	XPF2n3653	583	MAL13	1862780	1863361	+	MAL13P1.234	hypothetical protein, conserved	NA	0			1849229,1867578	1867179,1867590
	Pf	250	XPFm1307	756	MAL13	1865039	1865794	+	MAL13P1.234	hypothetical protein, conserved	NA	0			1849229,1867578	1867179,1867590
	Pf	250	XPF2n5481	559	MAL13	1859486	1860044	+	MAL13P1.234	hypothetical protein, conserved	NA	0			1849229,1867578	1867179,1867590
	Pf	253	XPFm2857	626	MAL13	1882257	1882882	+	PF13_0251	DNA topoisomerase III, putative	418	0	PF01751,Toprim,5,149,4.3e-21,IPR006171,TOPRIM|PF01131,Topoisom_bac,163,661,5.4e-81,IPR013497,DNA topoisomerase, type IA, central	Molecular Function: DNA binding (GO:0003677), Molecular Function: DNA topoisomerase activity (GO:0003916), Cellular Component: chromosome (GO:0005694), Biological Process: DNA topological change (GO:0006265)	1882675	1884807
	Pf	253	XPFm2655	729	MAL13	1882325	1883049	+	PF13_0251	DNA topoisomerase III, putative	350	0	PF01751,Toprim,5,149,4.3e-21,IPR006171,TOPRIM|PF01131,Topoisom_bac,163,661,5.4e-81,IPR013497,DNA topoisomerase, type IA, central	Molecular Function: DNA binding (GO:0003677), Molecular Function: DNA topoisomerase activity (GO:0003916), Cellular Component: chromosome (GO:0005694), Biological Process: DNA topological change (GO:0006265)	1882675	1884807
	Pf	253	XPFm0212	392	MAL13	1883591	1883981	+	PF13_0251	DNA topoisomerase III, putative	NA	0	PF01751,Toprim,5,149,4.3e-21,IPR006171,TOPRIM|PF01131,Topoisom_bac,163,661,5.4e-81,IPR013497,DNA topoisomerase, type IA, central	Molecular Function: DNA binding (GO:0003677), Molecular Function: DNA topoisomerase activity (GO:0003916), Cellular Component: chromosome (GO:0005694), Biological Process: DNA topological change (GO:0006265)	1882675	1884807
	Pf	253	XPFm2685	525	MAL13	1882257	1882784	+	PF13_0251	DNA topoisomerase III, putative	418	1	PF01751,Toprim,5,149,4.3e-21,IPR006171,TOPRIM|PF01131,Topoisom_bac,163,661,5.4e-81,IPR013497,DNA topoisomerase, type IA, central	Molecular Function: DNA binding (GO:0003677), Molecular Function: DNA topoisomerase activity (GO:0003916), Cellular Component: chromosome (GO:0005694), Biological Process: DNA topological change (GO:0006265)	1882675	1884807
*	Pf	255	XPF2n0529	453	MAL13	1903323	1903775	+
*	Pf	256	XPF2n2744	566	MAL13	1903841	1904404	+
	Pf	257	XPFt0471	748	MAL13	1904653	1905402	+	PF13_0253	ethanolamine-phosphate cytidylyltransferase, putative	638	1	PF01467,CTP_transf_2,134,261,4.4e-16,IPR004820,Cytidylyltransferase|PF01467,CTP_transf_2,410,501,2.5e-24,IPR004820,Cytidylyltransferase	Biological Process: biosynthetic process (GO:0009058), Molecular Function: nucleotidyltransferase activity (GO:0016779)|Biological Process: biosynthetic process (GO:0009058), Molecular Function: nucleotidyltransferase activity (GO:0016779)	1905291,1906989,1907159	1906880,1907062,1907216
	Pf	257	XPF2n5922	555	MAL13	1905676	1906229	+	PF13_0253	ethanolamine-phosphate cytidylyltransferase, putative	NA	0	PF01467,CTP_transf_2,134,261,4.4e-16,IPR004820,Cytidylyltransferase|PF01467,CTP_transf_2,410,501,2.5e-24,IPR004820,Cytidylyltransferase	Biological Process: biosynthetic process (GO:0009058), Molecular Function: nucleotidyltransferase activity (GO:0016779)|Biological Process: biosynthetic process (GO:0009058), Molecular Function: nucleotidyltransferase activity (GO:0016779)	1905291,1906989,1907159	1906880,1907062,1907216
	Pf	264	XPF2n3185	581	MAL13	1976369	1976950	+	PF13_0258	sexual stage-specific protein kinase	NA	0	PF00536,SAM_1,1310,1372,0.0054,IPR001660,Sterile alpha motif SAM|PF07714,Pkinase_Tyr,1405,1430,0.00016,IPR001245,Tyrosine protein kinase|PF00069,Pkinase,1570,1786,6.2e-43,IPR017442,Serine/threonine protein kinase-related	Molecular Function: protein tyrosine kinase activity (GO:0004713), Molecular Function: ATP binding (GO:0005524), Biological Process: protein amino acid phosphorylation (GO:0006468)|Molecular Function: protein kinase activity (GO:0004672), Molecular Function: ATP binding (GO:0005524), Biological Process: protein amino acid phosphorylation (GO:0006468)	1973600	1979023
	Pf	268	XPFt2492	605	MAL13	1996666	1997274	+	PF13_0261	ATP binding protein, putative	346	0	PF03029,ATP_bind_1,7,235,1e-32,IPR004130,Protein of unknown function, ATP binding	Molecular Function: nucleotide binding (GO:0000166)	1997012	1998331
	Pf	268	XPF2n4113	532	MAL13	1996587	1997117	+	PF13_0261	ATP binding protein, putative	425	1	PF03029,ATP_bind_1,7,235,1e-32,IPR004130,Protein of unknown function, ATP binding	Molecular Function: nucleotide binding (GO:0000166)	1997012	1998331
*	Pf	270	XPF2n5442	562	MAL13	2008545	2009106	+
*	Pf	274	XPFm2334	333	MAL13	2029042	2029374	+
	Pf	275	XPF2n4430	579	MAL13	2032678	2033256	+	MAL13P1.256	phosphatidylinositol transfer protein, putative	NA	0	PF02121,IP_trans,1,263,1.1e-69,IPR001666,Phosphatidylinositol transfer protein|PF00169,PH,533,629,1.6e-12,IPR001849,Pleckstrin homology	Cellular Component: intracellular (GO:0005622), Biological Process: transport (GO:0006810)|	2030169,2035705,2036022	2035550,2035823,2036091
	Pf	275	XPF2n5092	561	MAL13	2033902	2034462	+	MAL13P1.256	phosphatidylinositol transfer protein, putative	NA	0	PF02121,IP_trans,1,263,1.1e-69,IPR001666,Phosphatidylinositol transfer protein|PF00169,PH,533,629,1.6e-12,IPR001849,Pleckstrin homology	Cellular Component: intracellular (GO:0005622), Biological Process: transport (GO:0006810)|	2030169,2035705,2036022	2035550,2035823,2036091
*	Pf	278	XPF2n5767	545	MAL13	2050884	2051426	+
	Pf	282	XPFm0550	704	MAL13	2066316	2067019	+	MAL13P1.262	hypothetical protein, conserved	NA	0	PF01926,MMR_HSR1,1766,1833,3.1e-10,IPR002917,GTP-binding protein, HSR1-related	Molecular Function: GTP binding (GO:0005525), Cellular Component: intracellular (GO:0005622)	2065648	2071668
	Pf	282	XPF2n3703	556	MAL13	2067136	2067690	+	MAL13P1.262	hypothetical protein, conserved	NA	0	PF01926,MMR_HSR1,1766,1833,3.1e-10,IPR002917,GTP-binding protein, HSR1-related	Molecular Function: GTP binding (GO:0005525), Cellular Component: intracellular (GO:0005622)	2065648	2071668
	Pf	285	XPF2n3717	580	MAL13	2097386	2097964	+	PF13_0273	hypothetical protein, conserved	432	0			2097818	2105419
	Pf	285	XPF2n5810	564	MAL13	2097386	2097949	+	PF13_0273	hypothetical protein, conserved	432	1			2097818	2105419
	Pf	285	XPF2n2778	559	MAL13	2103684	2104242	+	PF13_0273	hypothetical protein, conserved	NA	0			2097818	2105419
	Pf	286	XPF2n5630	565	MAL13	2107654	2108220	+	PF13_0274	hypothetical protein, conserved	NA	0	PF03164,DUF254,460,882,2.9e-30,IPR004353,Protein of unknown function DUF254, SAND		2106685,2108963,2109285	2108813,2109083,2109689
*	Pf	287	XPF2n5653	464	MAL13	2126068	2126525	+
*	Pf	287	XPF2n3012	571	MAL13	2125659	2126217	+
	Pf	289	XPFm1211	764	MAL13	2136765	2137528	+	PF13_0278	Ran-binding protein, putative	NA	0	PF00641,zf-RanBP,450,479,7.9e-06,IPR001876,Zinc finger, RanBP2-type	Cellular Component: intracellular (GO:0005622), Molecular Function: zinc ion binding (GO:0008270)	2136061	2139555
	Pf	292	XPFt0447	750	MAL13	2149498,2150406	2150078,2150574	+	MAL13P1.270	proteasome subunit, putative	670	1	PF00227,Proteasome,26,209,6.2e-66,IPR001353,20S proteasome, A and B subunits	Molecular Function: threonine-type endopeptidase activity (GO:0004298), Cellular Component: proteasome core complex (GO:0005839), Biological Process: ubiquitin-dependent protein catabolic process (GO:0006511)	2150495,2150914,2151321,2151500	2150752,2151240,2151410,2151550
*	Pf	293	XPF2n1776	457	MAL13	2170206	2170662	+
	Pf	295	XPFt2305	885	MAL13	2180049	2180933	+	PF13_0290	hypothetical protein, conserved	321	0			2180370	2182283
	Pf	295	XPFm2478	805	MAL13	2180027	2180831	+	PF13_0290	hypothetical protein, conserved	343	0			2180370	2182283
	Pf	295	XPF2n4336	457	MAL13	2179960	2180416	+	PF13_0290	hypothetical protein, conserved	410	0			2180370	2182283
	Pf	295	XPFm2192	504	MAL13	2179967	2180461	+	PF13_0290	hypothetical protein, conserved	403	1			2180370	2182283
**	Pf	296	XPF2n3774	573	MAL13	2185044	2185616	+	PF13_0291|MAL13P1.273	replication licensing factor, putative|hypothetical protein			[PF00493,MCM,423,751,1.3e-202,IPR001208,DNA-dependent ATPase MCM][]	[Molecular Function: nucleotide binding (GO:0000166), Molecular Function: DNA binding (GO:0003677), Molecular Function: ATP binding (GO:0005524)][]	2183768|2183155	2186557|2183451
**	Pf	296	XPF2n1646	441	MAL13	2185019	2185456	+	PF13_0291|MAL13P1.273	replication licensing factor, putative|hypothetical protein			[PF00493,MCM,423,751,1.3e-202,IPR001208,DNA-dependent ATPase MCM][]	[Molecular Function: nucleotide binding (GO:0000166), Molecular Function: DNA binding (GO:0003677), Molecular Function: ATP binding (GO:0005524)][]	2183768|2183155	2186557|2183451
**	Pf	296	XPF2n3689	570	MAL13	2185148	2185717	+	PF13_0291|MAL13P1.273	replication licensing factor, putative|hypothetical protein			[PF00493,MCM,423,751,1.3e-202,IPR001208,DNA-dependent ATPase MCM][]	[Molecular Function: nucleotide binding (GO:0000166), Molecular Function: DNA binding (GO:0003677), Molecular Function: ATP binding (GO:0005524)][]	2183768|2183155	2186557|2183451
**	Pf	296	XPF2n3831	547	MAL13	2183306	2183852	+	PF13_0291|MAL13P1.273	replication licensing factor, putative|hypothetical protein			[PF00493,MCM,423,751,1.3e-202,IPR001208,DNA-dependent ATPase MCM][]	[Molecular Function: nucleotide binding (GO:0000166), Molecular Function: DNA binding (GO:0003677), Molecular Function: ATP binding (GO:0005524)][]	2183768|2183155	2186557|2183451
*	Pf	298	XPF2n4477	568	MAL13	2195052	2195618	+
	Pf	303	XPFm2384	690	MAL13	2227913,2228414,2228735	2228263,2228587,2228889	+	PF13_0301	ubiquitin-conjugating enzyme, putative	303	1	PF00179,UQ_con,13,149,9.1e-72,IPR000608,Ubiquitin-conjugating enzyme, E2|PF00627,UBA,162,201,9.2e-12,IPR000449,Ubiquitin-associated/translation elongation factor EF1B, N-terminal	Molecular Function: small conjugating protein ligase activity (GO:0019787), Biological Process: post-translational protein modification (GO:0043687), Biological Process: regulation of protein metabolic process (GO:0051246)|	2228216,2228414,2228735,2228983,2229171,2229350,2229516	2228263,2228587,2228885,2229052,2229225,2229394,2229581
	Pf	306	XPFt2016	870	MAL13	2240851,2241644,2241983	2241543,2241799,2242005	+	MAL13P1.277	DnaJ-like protein, putative	671	1	PF00226,DnaJ,2,58,2.3e-22,IPR001623,Heat shock protein DnaJ, N-terminal	Molecular Function: heat shock protein binding (GO:0031072)	2241522,2241644,2241983,2242224,2242464,2242650,2242821	2241543,2241799,2242140,2242369,2242513,2242689,2242845
	Pf	307	XPFt2102	798	MAL13	2255557,2256292	2255580,2257067	+	MAL13P1.278	Ser/Thr protein kinase	NA	0	PF00069,Pkinase,1276,1528,7.1e-65,IPR017442,Serine/threonine protein kinase-related	Molecular Function: protein kinase activity (GO:0004672), Molecular Function: ATP binding (GO:0005524), Biological Process: protein amino acid phosphorylation (GO:0006468)	2245920	2258054
	Pf	307	XPFt0223	770	MAL13	2249568	2250336	+	MAL13P1.278	Ser/Thr protein kinase	NA	0	PF00069,Pkinase,1276,1528,7.1e-65,IPR017442,Serine/threonine protein kinase-related	Molecular Function: protein kinase activity (GO:0004672), Molecular Function: ATP binding (GO:0005524), Biological Process: protein amino acid phosphorylation (GO:0006468)	2245920	2258054
	Pf	307	XPF2n5620	560	MAL13	2246014	2246573	+	MAL13P1.278	Ser/Thr protein kinase	NA	0	PF00069,Pkinase,1276,1528,7.1e-65,IPR017442,Serine/threonine protein kinase-related	Molecular Function: protein kinase activity (GO:0004672), Molecular Function: ATP binding (GO:0005524), Biological Process: protein amino acid phosphorylation (GO:0006468)	2245920	2258054
	Pf	307	XPF2n2804	556	MAL13	2251890	2252445	+	MAL13P1.278	Ser/Thr protein kinase	NA	0	PF00069,Pkinase,1276,1528,7.1e-65,IPR017442,Serine/threonine protein kinase-related	Molecular Function: protein kinase activity (GO:0004672), Molecular Function: ATP binding (GO:0005524), Biological Process: protein amino acid phosphorylation (GO:0006468)	2245920	2258054
	Pf	307	XPFt1989	870	MAL13	2254452	2255322	+	MAL13P1.278	Ser/Thr protein kinase	NA	0	PF00069,Pkinase,1276,1528,7.1e-65,IPR017442,Serine/threonine protein kinase-related	Molecular Function: protein kinase activity (GO:0004672), Molecular Function: ATP binding (GO:0005524), Biological Process: protein amino acid phosphorylation (GO:0006468)	2245920	2258054
	Pf	307	XPFm2210	830	MAL13	2247523	2248352	+	MAL13P1.278	Ser/Thr protein kinase	NA	0	PF00069,Pkinase,1276,1528,7.1e-65,IPR017442,Serine/threonine protein kinase-related	Molecular Function: protein kinase activity (GO:0004672), Molecular Function: ATP binding (GO:0005524), Biological Process: protein amino acid phosphorylation (GO:0006468)	2245920	2258054
	Pf	307	XPFt0753	783	MAL13	2256645	2257427	+	MAL13P1.278	Ser/Thr protein kinase	NA	0	PF00069,Pkinase,1276,1528,7.1e-65,IPR017442,Serine/threonine protein kinase-related	Molecular Function: protein kinase activity (GO:0004672), Molecular Function: ATP binding (GO:0005524), Biological Process: protein amino acid phosphorylation (GO:0006468)	2245920	2258054
	Pf	307	XPFt1249	742	MAL13	2255994	2256735	+	MAL13P1.278	Ser/Thr protein kinase	NA	0	PF00069,Pkinase,1276,1528,7.1e-65,IPR017442,Serine/threonine protein kinase-related	Molecular Function: protein kinase activity (GO:0004672), Molecular Function: ATP binding (GO:0005524), Biological Process: protein amino acid phosphorylation (GO:0006468)	2245920	2258054
	Pf	307	XPFt0656	745	MAL13	2249075	2249819	+	MAL13P1.278	Ser/Thr protein kinase	NA	0	PF00069,Pkinase,1276,1528,7.1e-65,IPR017442,Serine/threonine protein kinase-related	Molecular Function: protein kinase activity (GO:0004672), Molecular Function: ATP binding (GO:0005524), Biological Process: protein amino acid phosphorylation (GO:0006468)	2245920	2258054
	Pf	307	XPF2n0783	571	MAL13	2251890	2252459	+	MAL13P1.278	Ser/Thr protein kinase	NA	0	PF00069,Pkinase,1276,1528,7.1e-65,IPR017442,Serine/threonine protein kinase-related	Molecular Function: protein kinase activity (GO:0004672), Molecular Function: ATP binding (GO:0005524), Biological Process: protein amino acid phosphorylation (GO:0006468)	2245920	2258054
	Pf	307	XPF2n3326	578	MAL13	2248479	2249056	+	MAL13P1.278	Ser/Thr protein kinase	NA	0	PF00069,Pkinase,1276,1528,7.1e-65,IPR017442,Serine/threonine protein kinase-related	Molecular Function: protein kinase activity (GO:0004672), Molecular Function: ATP binding (GO:0005524), Biological Process: protein amino acid phosphorylation (GO:0006468)	2245920	2258054
	Pf	308	XPFm2410	812	MAL13	2265758	2266569	+	PF13_0305	elongation factor 1 alpha	NA	0	PF00009,GTP_EFTU,5,225,3e-107,IPR000795,Protein synthesis factor, GTP-binding|PF03144,GTP_EFTU_D2,246,313,9.7e-22,IPR004161,Translation elongation factor EFTu/EF1A, domain 2|PF03143,GTP_EFTU_D3,320,428,3.3e-59,IPR004160,Translation elongation factor EFTu/EF1A, C-terminal	Molecular Function: GTPase activity (GO:0003924), Molecular Function: GTP binding (GO:0005525)|Molecular Function: GTP binding (GO:0005525)|Molecular Function: GTP binding (GO:0005525)	2265234	2266565
	Pf	308	XPFt2448	785	MAL13	2265784	2266567	+	PF13_0305	elongation factor 1 alpha	NA	0	PF00009,GTP_EFTU,5,225,3e-107,IPR000795,Protein synthesis factor, GTP-binding|PF03144,GTP_EFTU_D2,246,313,9.7e-22,IPR004161,Translation elongation factor EFTu/EF1A, domain 2|PF03143,GTP_EFTU_D3,320,428,3.3e-59,IPR004160,Translation elongation factor EFTu/EF1A, C-terminal	Molecular Function: GTPase activity (GO:0003924), Molecular Function: GTP binding (GO:0005525)|Molecular Function: GTP binding (GO:0005525)|Molecular Function: GTP binding (GO:0005525)	2265234	2266565
	Pf	308	XPFt0946	779	MAL13	2265586	2266364	+	PF13_0305	elongation factor 1 alpha	NA	0	PF00009,GTP_EFTU,5,225,3e-107,IPR000795,Protein synthesis factor, GTP-binding|PF03144,GTP_EFTU_D2,246,313,9.7e-22,IPR004161,Translation elongation factor EFTu/EF1A, domain 2|PF03143,GTP_EFTU_D3,320,428,3.3e-59,IPR004160,Translation elongation factor EFTu/EF1A, C-terminal	Molecular Function: GTPase activity (GO:0003924), Molecular Function: GTP binding (GO:0005525)|Molecular Function: GTP binding (GO:0005525)|Molecular Function: GTP binding (GO:0005525)	2265234	2266565
	Pf	308	XPFm2569	744	MAL13	2265521	2266264	+	PF13_0305	elongation factor 1 alpha	NA	0	PF00009,GTP_EFTU,5,225,3e-107,IPR000795,Protein synthesis factor, GTP-binding|PF03144,GTP_EFTU_D2,246,313,9.7e-22,IPR004161,Translation elongation factor EFTu/EF1A, domain 2|PF03143,GTP_EFTU_D3,320,428,3.3e-59,IPR004160,Translation elongation factor EFTu/EF1A, C-terminal	Molecular Function: GTPase activity (GO:0003924), Molecular Function: GTP binding (GO:0005525)|Molecular Function: GTP binding (GO:0005525)|Molecular Function: GTP binding (GO:0005525)	2265234	2266565
	Pf	308	XPFt0846	729	MAL13	2262027,2265344	2262063,2266037	+	PF13_0305	elongation factor 1 alpha	37	1	PF00009,GTP_EFTU,5,225,3e-107,IPR000795,Protein synthesis factor, GTP-binding|PF03144,GTP_EFTU_D2,246,313,9.7e-22,IPR004161,Translation elongation factor EFTu/EF1A, domain 2|PF03143,GTP_EFTU_D3,320,428,3.3e-59,IPR004160,Translation elongation factor EFTu/EF1A, C-terminal	Molecular Function: GTPase activity (GO:0003924), Molecular Function: GTP binding (GO:0005525)|Molecular Function: GTP binding (GO:0005525)|Molecular Function: GTP binding (GO:0005525)	2265234	2266565
*	Pf	309	XPF2n0689	467	MAL13	2264451	2264915	+
*	Pf	312	XPF2n5005	563	MAL13	2271908	2272471	+
*	Pf	312	XPFt2254	460	MAL13	2271862	2272321	+
*	Pf	312	XPFt1525	298	MAL13	2271942	2272221	+
	Pf	313	XPFt0658	737	MAL13	2274429	2275079	+	PF13_0307	hypothetical protein, conserved	NA	0			2272854	2276393
	Pf	316	XPFm2017	490	MAL13	2288062,2288705,2289025	2288245,2288835,2289199	+	MAL13P1.283	TCP-1/cpn60 chaperonin family, putative	184	0	PF00118,Cpn60_TCP1,32,528,9.3e-173,IPR002423,Chaperonin Cpn60/TCP-1	Molecular Function: protein binding (GO:0005515), Molecular Function: ATP binding (GO:0005524), Biological Process: cellular protein metabolic process (GO:0044267)	2288507,2288733,2289025	2288547,2288835,2290467
	Pf	316	XPFt1011	668	MAL13	2287809,2288705,2289025	2288245,2288835,2289119	+	MAL13P1.283	TCP-1/cpn60 chaperonin family, putative	437	1	PF00118,Cpn60_TCP1,32,528,9.3e-173,IPR002423,Chaperonin Cpn60/TCP-1	Molecular Function: protein binding (GO:0005515), Molecular Function: ATP binding (GO:0005524), Biological Process: cellular protein metabolic process (GO:0044267)	2288507,2288733,2289025	2288547,2288835,2290467
	Pf	316	XPFm1042	770	MAL13	2289057	2289826	+	MAL13P1.283	TCP-1/cpn60 chaperonin family, putative	NA	0	PF00118,Cpn60_TCP1,32,528,9.3e-173,IPR002423,Chaperonin Cpn60/TCP-1	Molecular Function: protein binding (GO:0005515), Molecular Function: ATP binding (GO:0005524), Biological Process: cellular protein metabolic process (GO:0044267)	2288507,2288733,2289025	2288547,2288835,2290467
	Pf	318	XPF2n4391	485	MAL13	2305778	2306263	+	MAL13P1.286	hypothetical protein, conserved	NA	0			2305368,2309992,2310083,2310201,2310325,2310552	2309873,2310026,2310092,2310291,2310454,2310558
	Pf	318	XPF2n4487	550	MAL13	2305778	2306327	+	MAL13P1.286	hypothetical protein, conserved	NA	0			2305368,2309992,2310083,2310201,2310325,2310552	2309873,2310026,2310092,2310291,2310454,2310558
*	Pf	325	XPF2n0285	405	MAL13	2364262	2364664	+
*	Pf	326	XPF2n0474	558	MAL13	2364744	2365301	+
	Pf	327	XPF2n5076	566	MAL13	2373686	2374252	+	MAL13P1.295	hypothetical protein, conserved	NA	0			2368215	2374289
	Pf	327	XPF2n3901	577	MAL13	2373326	2373901	+	MAL13P1.295	hypothetical protein, conserved	NA	0			2368215	2374289
	Pf	328	XPF2n3822	567	MAL13	2379456	2380022	+	MAL13P1.296	hypothetical protein, conserved	NA	0			2377498	2388594
	Pf	328	XPF2n6063	535	MAL13	2379456	2379990	+	MAL13P1.296	hypothetical protein, conserved	NA	0			2377498	2388594
	Pf	328	XPF2n6418	565	MAL13	2379456	2380020	+	MAL13P1.296	hypothetical protein, conserved	NA	0			2377498	2388594
	Pf	330	XPF2n1211	568	MAL13	2392585	2393152	+	MAL13P1.298	hypothetical protein, conserved	NA	0	PF05990,DUF900,1515,1705,0.0027,IPR010297,Protein of unknown function DUF900, hydrolase-like		2392307	2398687
	Pf	333	XPFt1610	854	MAL13	2433770	2434621	+	PF13_0322	falcilysin	NA	0	PF05193,Peptidase_M16_C,282,510,6.8e-20,IPR007863,Peptidase M16, C-terminal|PF08367,M16C_assoc,584,902,6.6e-09,IPR013578,Peptidase M16C associated|PF05193,Peptidase_M16_C,980,1104,1.7e-07,IPR007863,Peptidase M16, C-terminal	Molecular Function: metalloendopeptidase activity (GO:0004222), Biological Process: proteolysis (GO:0006508), Molecular Function: zinc ion binding (GO:0008270)|Biological Process: proteolysis (GO:0006508), Molecular Function: metallopeptidase activity (GO:0008237), Molecular Function: zinc ion binding (GO:0008270)|Molecular Function: metalloendopeptidase activity (GO:0004222), Biological Process:…	2431676	2435257
	Pf	333	XPF2n6172	549	MAL13	2433467	2434015	+	PF13_0322	falcilysin	NA	0	PF05193,Peptidase_M16_C,282,510,6.8e-20,IPR007863,Peptidase M16, C-terminal|PF08367,M16C_assoc,584,902,6.6e-09,IPR013578,Peptidase M16C associated|PF05193,Peptidase_M16_C,980,1104,1.7e-07,IPR007863,Peptidase M16, C-terminal	Molecular Function: metalloendopeptidase activity (GO:0004222), Biological Process: proteolysis (GO:0006508), Molecular Function: zinc ion binding (GO:0008270)|Biological Process: proteolysis (GO:0006508), Molecular Function: metallopeptidase activity (GO:0008237), Molecular Function: zinc ion binding (GO:0008270)|Molecular Function: metalloendopeptidase activity (GO:0004222), Biological Process:…	2431676	2435257
	Pf	333	XPF2n2654	568	MAL13	2432629	2433196	+	PF13_0322	falcilysin	NA	0	PF05193,Peptidase_M16_C,282,510,6.8e-20,IPR007863,Peptidase M16, C-terminal|PF08367,M16C_assoc,584,902,6.6e-09,IPR013578,Peptidase M16C associated|PF05193,Peptidase_M16_C,980,1104,1.7e-07,IPR007863,Peptidase M16, C-terminal	Molecular Function: metalloendopeptidase activity (GO:0004222), Biological Process: proteolysis (GO:0006508), Molecular Function: zinc ion binding (GO:0008270)|Biological Process: proteolysis (GO:0006508), Molecular Function: metallopeptidase activity (GO:0008237), Molecular Function: zinc ion binding (GO:0008270)|Molecular Function: metalloendopeptidase activity (GO:0004222), Biological Process:…	2431676	2435257
	Pf	333	XPFm1872	821	MAL13	2431429	2432248	+	PF13_0322	falcilysin	247	1	PF05193,Peptidase_M16_C,282,510,6.8e-20,IPR007863,Peptidase M16, C-terminal|PF08367,M16C_assoc,584,902,6.6e-09,IPR013578,Peptidase M16C associated|PF05193,Peptidase_M16_C,980,1104,1.7e-07,IPR007863,Peptidase M16, C-terminal	Molecular Function: metalloendopeptidase activity (GO:0004222), Biological Process: proteolysis (GO:0006508), Molecular Function: zinc ion binding (GO:0008270)|Biological Process: proteolysis (GO:0006508), Molecular Function: metallopeptidase activity (GO:0008237), Molecular Function: zinc ion binding (GO:0008270)|Molecular Function: metalloendopeptidase activity (GO:0004222), Biological Process:…	2431676	2435257
	Pf	334	XPF2n4282	527	MAL13	2448094	2448620	+	PF13_0324	Sec24 subunit, putative	NA	0	PF04810,zf-Sec23_Sec24,222,261,2.4e-17,IPR006895,Zinc finger, Sec23/Sec24-type|PF04811,Sec23_trunk,298,580,1.4e-63,IPR006896,Sec23/Sec24 trunk region|PF08033,Sec23_BS,582,666,1.4e-27,IPR012990,Sec23/Sec24 beta-sandwich|PF04815,Sec23_helical,678,769,0.00083,IPR006900,Sec23/Sec24 helical region	Molecular Function: protein binding (GO:0005515), Biological Process: intracellular protein transport (GO:0006886), Biological Process: ER to Golgi vesicle-mediated transport (GO:0006888), Molecular Function: zinc ion binding (GO:0008270), Cellular Component: COPII vesicle coat (GO:0030127)|Molecular Function: protein binding (GO:0005515), Biological Process: intracellular protein transport (GO:0…	2446794,2449385,2449581,2449842,2450026	2449315,2449470,2449701,2449915,2450093
	Pf	334	XPF2n6467	542	MAL13	2447829	2448370	+	PF13_0324	Sec24 subunit, putative	NA	0	PF04810,zf-Sec23_Sec24,222,261,2.4e-17,IPR006895,Zinc finger, Sec23/Sec24-type|PF04811,Sec23_trunk,298,580,1.4e-63,IPR006896,Sec23/Sec24 trunk region|PF08033,Sec23_BS,582,666,1.4e-27,IPR012990,Sec23/Sec24 beta-sandwich|PF04815,Sec23_helical,678,769,0.00083,IPR006900,Sec23/Sec24 helical region	Molecular Function: protein binding (GO:0005515), Biological Process: intracellular protein transport (GO:0006886), Biological Process: ER to Golgi vesicle-mediated transport (GO:0006888), Molecular Function: zinc ion binding (GO:0008270), Cellular Component: COPII vesicle coat (GO:0030127)|Molecular Function: protein binding (GO:0005515), Biological Process: intracellular protein transport (GO:0…	2446794,2449385,2449581,2449842,2450026	2449315,2449470,2449701,2449915,2450093
	Pf	335	XPF2n0648	550	MAL13	2451150	2451697	+	MAL13P1.304	malaria antigen	444	0			2451594,2456159,2456351,2456532,2456805,2457211	2456078,2456212,2456440,2456630,2456908,2457757
	Pf	335	XPFm0789	720	MAL13	2451075	2451794	+	MAL13P1.304	malaria antigen	519	1			2451594,2456159,2456351,2456532,2456805,2457211	2456078,2456212,2456440,2456630,2456908,2457757
	Pf	335	XPF2n0620	333	MAL13	2450867	2451197	+	MAL13P1.304	malaria antigen	NA	0			2451594,2456159,2456351,2456532,2456805,2457211	2456078,2456212,2456440,2456630,2456908,2457757
	Pf	335	XPFm0829	701	MAL13	2453046	2453746	+	MAL13P1.304	malaria antigen	NA	0			2451594,2456159,2456351,2456532,2456805,2457211	2456078,2456212,2456440,2456630,2456908,2457757
	Pf	335	XPFm1984	849	MAL13	2454521	2455370	+	MAL13P1.304	malaria antigen	NA	0			2451594,2456159,2456351,2456532,2456805,2457211	2456078,2456212,2456440,2456630,2456908,2457757
	Pf	337	XPFm0831	373	MAL13	2466859	2467230	+	PF13_0327	cytochrome c oxidase subunit 2, putative	NA	0	PF00116,COX2,202,216,3.3e-05,IPR002429,Cytochrome c oxidase subunit II C-terminal	Molecular Function: cytochrome-c oxidase activity (GO:0004129), Molecular Function: copper ion binding (GO:0005507), Cellular Component: membrane (GO:0016020)	2467305,2468072	2467936,2468126
	Pf	337	XPFm1835	749	MAL13	2466870	2467618	+	PF13_0327	cytochrome c oxidase subunit 2, putative	435	1	PF00116,COX2,202,216,3.3e-05,IPR002429,Cytochrome c oxidase subunit II C-terminal	Molecular Function: cytochrome-c oxidase activity (GO:0004129), Molecular Function: copper ion binding (GO:0005507), Cellular Component: membrane (GO:0016020)	2467305,2468072	2467936,2468126
	Pf	338	XPFm1345	769	MAL13	2475545	2476313	+	MAL13P1.308	hypothetical protein, conserved	NA	0			2469863,2470158	2469878,2477959
	Pf	338	XPFt2360	799	MAL13	2476207	2477005	+	MAL13P1.308	hypothetical protein, conserved	NA	0			2469863,2470158	2469878,2477959
	Pf	338	XPF2n2752	585	MAL13	2475883	2476465	+	MAL13P1.308	hypothetical protein, conserved	NA	0			2469863,2470158	2469878,2477959
	Pf	338	XPFt1117	734	MAL13	2475396	2476128	+	MAL13P1.308	hypothetical protein, conserved	NA	0			2469863,2470158	2469878,2477959
	Pf	342	XPF2n5122	439	MAL13	2499579	2500016	+	MAL13P1.311	exonnuclease, putative	NA	0	PF01612,3_5_exonuc,632,686,1.9e-07,IPR002562,3'-5' exonuclease	Molecular Function: nucleic acid binding (GO:0003676), Cellular Component: intracellular (GO:0005622), Biological Process: nucleobase, nucleoside, nucleotide and nucleic acid metabolic process (GO:0006139), Molecular Function: 3'-5' exonuclease activity (GO:0008408)	2499518,2500599	2500466,2501791
	Pf	344	XPF2n6027	570	MAL13	2510831	2511400	+	MAL13P1.313	hypothetical protein, conserved	NA	0			2506689	2512808
	Pf	346	XPF2n0653	470	MAL13	2520385	2520853	+	MAL13P1.315	hypothetical protein, conserved	NA	0			2517673	2521827
	Pf	349	XPF2n1075	416	MAL13	2532864	2533280	+	PF13_0333	hypothetical protein, conserved	NA	0			2532649,2535840	2535586,2535976
	Pf	351	XPF2n6242	533	MAL13	2543685	2544218	+	PF13_0336	hypothetical protein, conserved	413	1	PF03372,Exo_endo_phos,242,830,0.00025,IPR005135,Endonuclease/exonuclease/phosphatase		2544098,2546594,2546749	2546479,2546659,2546811
	Pf	351	XPF2n4307	570	MAL13	2544826	2545395	+	PF13_0336	hypothetical protein, conserved	NA	0	PF03372,Exo_endo_phos,242,830,0.00025,IPR005135,Endonuclease/exonuclease/phosphatase		2544098,2546594,2546749	2546479,2546659,2546811
*	Pf	354	XPF2n0508	563	MAL13	2560305	2560859	+
*	Pf	354	XPF2n4230	575	MAL13	2560363	2560937	+
*	Pf	354	XPF2n6283	561	MAL13	2560109	2560672	+
*	Pf	354	XPF2n4474	569	MAL13	2560120	2560689	+
*	Pf	354	XPF2n1295	548	MAL13	2560116	2560661	+
	Pf	356	XPF2n5613	517	MAL13	2565916	2566432	+	PF13_0338	cysteine-rich surface protein	NA	0	PF07422,s48_45,571,695,0.0039,IPR010884,Sexual stage antigen s4845		2564891	2567281
*	Pf	357	XPF2n3694	588	MAL13	2580285	2580872	+
*	Pf	357	XPF2n5827	572	MAL13	2580212	2580780	+
*	Pf	357	XPF2n3734	551	MAL13	2580210	2580761	+
	Pf	359	XPF2n3318	559	MAL13	2592623	2593180	+	PF13_0340	exosome complex exonuclease, putative	101	1	PF01138,RNase_PH,22,160,6.4e-08,IPR001247,Exoribonuclease, phosphorolytic domain 1	Molecular Function: 3'-5'-exoribonuclease activity (GO:0000175), Molecular Function: RNA binding (GO:0003723), Biological Process: RNA processing (GO:0006396)	2592724	2594157
	Pf	370	XPFm2167	797	MAL13	2657531	2658327	+	PF13_0349	nucleoside diphosphate kinase b; putative	377	1	PF00334,NDK,2,136,9.9e-92,IPR001564,Nucleoside diphosphate kinase, core	Molecular Function: nucleoside diphosphate kinase activity (GO:0004550), Molecular Function: ATP binding (GO:0005524), Biological Process: GTP biosynthetic process (GO:0006183), Biological Process: UTP biosynthetic process (GO:0006228), Biological Process: CTP biosynthetic process (GO:0006241)	2657908	2658357
**	Pf	372	XPFm0710	720	MAL13	2673578	2674297	+	PF13_0352|MAL13P1.336	nucleoside transporter|hypothetical protein, conserved			[][]	[][]	2683895|2671924,2672131,2672427	2687035|2671960,2672277,2674300
**	Pf	372	XPF2n3924	532	MAL13	2672530,2677077,2687033	2672804,2677095,2687060	+	PF13_0352|MAL13P1.336	nucleoside transporter|hypothetical protein, conserved			[][]	[][]	2683895|2671924,2672131,2672427	2687035|2671960,2672277,2674300
**	Pf	372	XPF2n2736	504	MAL13	2672651	2673153	+	PF13_0352|MAL13P1.336	nucleoside transporter|hypothetical protein, conserved			[][]	[][]	2683895|2671924,2672131,2672427	2687035|2671960,2672277,2674300
**	Pf	372	XPFm0545	664	MAL13	2672176,2672427	2672277,2672988	+	PF13_0352|MAL13P1.336	nucleoside transporter|hypothetical protein, conserved			[][]	[][]	2683895|2671924,2672131,2672427	2687035|2671960,2672277,2674300
**	Pf	372	XPF2n5172	227	MAL13	2673046	2673271	+	PF13_0352|MAL13P1.336	nucleoside transporter|hypothetical protein, conserved			[][]	[][]	2683895|2671924,2672131,2672427	2687035|2671960,2672277,2674300
**	Pf	372	XPF2n4077	526	MAL13	2672172,2672427	2672277,2672845	+	PF13_0352|MAL13P1.336	nucleoside transporter|hypothetical protein, conserved			[][]	[][]	2683895|2671924,2672131,2672427	2687035|2671960,2672277,2674300
**	Pf	372	XPF2n5960	565	MAL13	2672530,2677077,2687033	2672804,2677095,2687060	+	PF13_0352|MAL13P1.336	nucleoside transporter|hypothetical protein, conserved			[][]	[][]	2683895|2671924,2672131,2672427	2687035|2671960,2672277,2674300
**	Pf	372	XPF2n5196	555	MAL13	2673046	2673600	+	PF13_0352|MAL13P1.336	nucleoside transporter|hypothetical protein, conserved			[][]	[][]	2683895|2671924,2672131,2672427	2687035|2671960,2672277,2674300
	Pf	373	XPF2n2253	548	MAL13	2677258	2677805	+	MAL13P1.338	u1 small nuclear ribonucleoprotein, putative	397	0	PF00076,RRM_1,100,170,1e-23,IPR000504,RNA recognition motif, RNP-1	Molecular Function: nucleic acid binding (GO:0003676)	2677655	2678926
	Pf	373	XPF2n5682	561	MAL13	2677221	2677781	+	MAL13P1.338	u1 small nuclear ribonucleoprotein, putative	434	1	PF00076,RRM_1,100,170,1e-23,IPR000504,RNA recognition motif, RNP-1	Molecular Function: nucleic acid binding (GO:0003676)	2677655	2678926
	Pf	375	XPF2n0745	376	MAL13	2687723	2688097	+	PF13_0353	NADH-cytochrome b5 reductase, putative	NA	0	PF00970,FAD_binding_6,142,203,2.2e-09,IPR008333,Oxidoreductase FAD-binding region|PF00175,NAD_binding_1,223,348,6.4e-19,IPR001433,Oxidoreductase FAD/NAD(P)-binding	Molecular Function: electron carrier activity (GO:0009055), Molecular Function: oxidoreductase activity (GO:0016491)|Molecular Function: electron carrier activity (GO:0009055), Molecular Function: oxidoreductase activity (GO:0016491)	2688410,2689345	2689226,2689616
	Pf	375	XPF2n5968	562	MAL13	2687780,2688409	2688173,2688574	+	PF13_0353	NADH-cytochrome b5 reductase, putative	395	0	PF00970,FAD_binding_6,142,203,2.2e-09,IPR008333,Oxidoreductase FAD-binding region|PF00175,NAD_binding_1,223,348,6.4e-19,IPR001433,Oxidoreductase FAD/NAD(P)-binding	Molecular Function: electron carrier activity (GO:0009055), Molecular Function: oxidoreductase activity (GO:0016491)|Molecular Function: electron carrier activity (GO:0009055), Molecular Function: oxidoreductase activity (GO:0016491)	2688410,2689345	2689226,2689616
	Pf	375	XPF2n2846	573	MAL13	2687723,2688409	2688173,2688530	+	PF13_0353	NADH-cytochrome b5 reductase, putative	452	1	PF00970,FAD_binding_6,142,203,2.2e-09,IPR008333,Oxidoreductase FAD-binding region|PF00175,NAD_binding_1,223,348,6.4e-19,IPR001433,Oxidoreductase FAD/NAD(P)-binding	Molecular Function: electron carrier activity (GO:0009055), Molecular Function: oxidoreductase activity (GO:0016491)|Molecular Function: electron carrier activity (GO:0009055), Molecular Function: oxidoreductase activity (GO:0016491)	2688410,2689345	2689226,2689616
	Pf	376	XPFm1985	748	MAL13	2694377	2695123	+	PF13_0354	alanine--tRNA ligase, putative	NA	0	PF01411,tRNA-synt_2c,393,1002,9.1e-255,IPR002318,Alanyl-tRNA synthetase, class IIc|PF07973,tRNA_SAD,1144,1203,9.1e-16,IPR012947,Threonyl/alanyl tRNA synthetase, SAD	Molecular Function: alanine-tRNA ligase activity (GO:0004813), Molecular Function: ATP binding (GO:0005524), Cellular Component: cytoplasm (GO:0005737), Biological Process: translation (GO:0006412), Biological Process: alanyl-tRNA aminoacylation (GO:0006419)|Molecular Function: ATP binding (GO:0005524), Cellular Component: cytoplasm (GO:0005737), Biological Process: translation (GO:0006412), Mole…	2691989	2696215
	Pf	376	XPF2n1695	530	MAL13	2693775	2694304	+	PF13_0354	alanine--tRNA ligase, putative	NA	0	PF01411,tRNA-synt_2c,393,1002,9.1e-255,IPR002318,Alanyl-tRNA synthetase, class IIc|PF07973,tRNA_SAD,1144,1203,9.1e-16,IPR012947,Threonyl/alanyl tRNA synthetase, SAD	Molecular Function: alanine-tRNA ligase activity (GO:0004813), Molecular Function: ATP binding (GO:0005524), Cellular Component: cytoplasm (GO:0005737), Biological Process: translation (GO:0006412), Biological Process: alanyl-tRNA aminoacylation (GO:0006419)|Molecular Function: ATP binding (GO:0005524), Cellular Component: cytoplasm (GO:0005737), Biological Process: translation (GO:0006412), Mole…	2691989	2696215
	Pf	382	XPF2n0843	452	MAL13	2738706,2739162	2738989,2739328	+	MAL13P1.348	hypothetical protein, conserved	213	1			2738919,2739162,2740256,2741512,2741861	2738989,2739982,2741292,2741679,2742196
	Pf	383	XPF2n6228	550	MAL13	2752115	2752665	+	MAL13P1.349	hypothetical protein	NA	0			2745929	2752441
	Pf	383	XPF2n0611	481	MAL13	2749087	2749568	+	MAL13P1.349	hypothetical protein	NA	0			2745929	2752441
	Pf	389	XPF2n4459	512	MAL13	2783607	2784115	+	MAL13P1.413	membrane associated histidine-rich protein, MAHRP-1	NA	0			2784306,2784888	2784695,2785247
	Pf	389	XPF2n2408	516	MAL13	2783683	2784197	+	MAL13P1.413	membrane associated histidine-rich protein, MAHRP-1	NA	0			2784306,2784888	2784695,2785247
	Pf	389	XPF2n3934	472	MAL13	2783723	2784199	+	MAL13P1.413	membrane associated histidine-rich protein, MAHRP-1	NA	0			2784306,2784888	2784695,2785247
	Pf	389	XPF2n3801	428	MAL13	2783511	2783937	+	MAL13P1.413	membrane associated histidine-rich protein, MAHRP-1	NA	0			2784306,2784888	2784695,2785247
	Pf	389	XPF2n3793	536	MAL13	2783631	2784163	+	MAL13P1.413	membrane associated histidine-rich protein, MAHRP-1	NA	0			2784306,2784888	2784695,2785247
	Pf	389	XPF2n5476	566	MAL13	2784137	2784700	+	MAL13P1.413	membrane associated histidine-rich protein, MAHRP-1	169	0			2784306,2784888	2784695,2785247
	Pf	389	XPF2n0343	430	MAL13	2784137	2784567	+	MAL13P1.413	membrane associated histidine-rich protein, MAHRP-1	169	1			2784306,2784888	2784695,2785247
	Pf	389	XPF2n5971	562	MAL13	2783723	2784285	+	MAL13P1.413	membrane associated histidine-rich protein, MAHRP-1	NA	0			2784306,2784888	2784695,2785247
*	Pf	390	XPF2n5618	261	MAL13	2785525	2785769	+
*	Pf	391	XPF2n0926	499	MAL13	2789924	2790418	+
*	Pf	402	XPF2n2111	466	MAL13	2820279	2820645	+
*	Pf	402	XPF2n5793	297	MAL13	2820316	2820595	+
	Pf	403	XPF2n4877	525	MAL13	2822729	2823253	+	MAL13P1.485	acyl-coa ligase antigen	372	1	PF00501,AMP-binding,134,423,4.9e-16,IPR000873,AMP-dependent synthetase and ligase|PF00501,AMP-binding,458,621,1.1e-31,IPR000873,AMP-dependent synthetase and ligase	Molecular Function: catalytic activity (GO:0003824), Biological Process: metabolic process (GO:0008152)|Molecular Function: catalytic activity (GO:0003824), Biological Process: metabolic process (GO:0008152)	2823101	2825692
	Pf	422	XPFt2126	827	MAL3	88419	89246	-	PFC0080c	hypothetical protein	NA	0			87793,89941,90601	89790,90156,90714
	Pf	422	XPFm0113	733	MAL3	88314	89046	-	PFC0080c	hypothetical protein	NA	0			87793,89941,90601	89790,90156,90714
	Pf	422	XPF2n5178	559	MAL3	89193	89750	-	PFC0080c	hypothetical protein	NA	0			87793,89941,90601	89790,90156,90714
	Pf	423	XPF2n0347	562	MAL3	93134	93696	-	PFC0085c	hypothetical protein, conserved	NA	0			93248,94405	94018,94587
	Pf	425	XPFt0457	758	MAL3	106173	106930	-	PFC0100c	regulatory protein, putative	370	1	PF00400,WD40,276,314,8.4e-10,IPR001680,WD40 repeat|PF00400,WD40,318,356,2.7e-09,IPR001680,WD40 repeat|PF00400,WD40,360,398,8.7e-09,IPR001680,WD40 repeat|PF00400,WD40,402,440,2.2e-08,IPR001680,WD40 repeat|PF00400,WD40,444,481,0.00066,IPR001680,WD40 repeat|PF00400,WD40,540,578,0.0044,IPR001680,WD40 repeat		104641,104836	104718,106560
	Pf	425	XPFm0849	602	MAL3	105184	105784	-	PFC0100c	regulatory protein, putative	NA	0	PF00400,WD40,276,314,8.4e-10,IPR001680,WD40 repeat|PF00400,WD40,318,356,2.7e-09,IPR001680,WD40 repeat|PF00400,WD40,360,398,8.7e-09,IPR001680,WD40 repeat|PF00400,WD40,402,440,2.2e-08,IPR001680,WD40 repeat|PF00400,WD40,444,481,0.00066,IPR001680,WD40 repeat|PF00400,WD40,540,578,0.0044,IPR001680,WD40 repeat		104641,104836	104718,106560
	Pf	426	XPFm2735	793	MAL3	126343	127134	-	PFC0115c	erythrocyte membrane protein 1 (PfEMP1) pseudogene	219	1	PF05424,Duffy_binding,129,410,2.2e-57,IPR008602,Plasmodium Duffy binding|PF05424,Duffy_binding,492,562,1.9e-25,IPR008602,Plasmodium Duffy binding|PF05424,Duffy_binding,649,699,2.9e-05,IPR008602,Plasmodium Duffy binding	Molecular Function: receptor activity (GO:0004872), Biological Process: pathogenesis (GO:0009405), Cellular Component: integral to membrane (GO:0016021)|Molecular Function: receptor activity (GO:0004872), Biological Process: pathogenesis (GO:0009405), Cellular Component: integral to membrane (GO:0016021)|Molecular Function: receptor activity (GO:0004872), Biological Process: pathogenesis (GO:0009…	122672	126915
	Pf	428	XPF2n4912	519	MAL3	145857	146373	-	PFC0130c	hypothetical protein, conserved	389	0	PF00013,KH_1,250,313,0.017,IPR004088,K Homology, type 1	Molecular Function: RNA binding (GO:0003723)	144725	145984
	Pf	428	XPF2n0423	504	MAL3	145872	146373	-	PFC0130c	hypothetical protein, conserved	389	1	PF00013,KH_1,250,313,0.017,IPR004088,K Homology, type 1	Molecular Function: RNA binding (GO:0003723)	144725	145984
	Pf	429	XPF2n0795	560	MAL3	151439	151997	-	PFC0135c	nuclear export receptor, crm1 homolog	NA	0	PF03810,IBN_N,45,111,9.1e-16,IPR001494,Importin-beta, N-terminal|PF08389,Xpo1,122,281,1.9e-53,IPR013598,Exportin-1/Importin-beta-like|PF08767,CRM1_C,848,1202,6.5e-31,IPR014877,Exportin 1, C-terminal	Biological Process: protein import into nucleus, docking (GO:0000059), Cellular Component: nucleus (GO:0005634), Cellular Component: nuclear pore (GO:0005643), Cellular Component: cytoplasm (GO:0005737), Biological Process: intracellular protein transport (GO:0006886), Molecular Function: protein transporter activity (GO:0008565)||	148844,149038,149229	148921,149130,152822
	Pf	429	XPFm1122	778	MAL3	149631	150408	-	PFC0135c	nuclear export receptor, crm1 homolog	NA	0	PF03810,IBN_N,45,111,9.1e-16,IPR001494,Importin-beta, N-terminal|PF08389,Xpo1,122,281,1.9e-53,IPR013598,Exportin-1/Importin-beta-like|PF08767,CRM1_C,848,1202,6.5e-31,IPR014877,Exportin 1, C-terminal	Biological Process: protein import into nucleus, docking (GO:0000059), Cellular Component: nucleus (GO:0005634), Cellular Component: nuclear pore (GO:0005643), Cellular Component: cytoplasm (GO:0005737), Biological Process: intracellular protein transport (GO:0006886), Molecular Function: protein transporter activity (GO:0008565)||	148844,149038,149229	148921,149130,152822
	Pf	430	XPF2n5453	377	MAL3	157915	158290	-	PFC0140c	N-ethylmaleimide-sensitive fusion protein, putative	NA	0	PF00004,AAA,289,489,3.3e-79,IPR003959,AAA ATPase, core	Molecular Function: ATP binding (GO:0005524)	156029	158380
	Pf	436	XPFm1113	755	MAL3	204516	205270	-	PFC0190c	EH (Eps15 homology) protein	NA	0	PF00350,Dynamin_N,66,225,8.1e-37,IPR001401,Dynamin, GTPase region	Molecular Function: GTPase activity (GO:0003924), Molecular Function: GTP binding (GO:0005525)	204018	205619
	Pf	442	XPFm2250	768	MAL3	231300	232067	-	PFC0225c	elongation factor (EF-TS), putative	59	1	PF00627,UBA,55,95,2.3e-07,IPR000449,Ubiquitin-associated/translation elongation factor EF1B, N-terminal|PF00889,EF_TS,110,384,3.4e-19,IPR014039,Translation elongation factor EFTs/EF1B, dimerisation	Molecular Function: translation elongation factor activity (GO:0003746), Cellular Component: intracellular (GO:0005622), Biological Process: translational elongation (GO:0006414)	230732,230971	230866,232008
	Pf	443	XPF2n5466	558	MAL3	241509	242065	-	PFC0230c	hypothetical protein, conserved	NA	0			233008	244944
	Pf	443	XPFm1755	875	MAL3	243504	244378	-	PFC0230c	hypothetical protein, conserved	NA	0			233008	244944
	Pf	443	XPF2n5826	576	MAL3	234465	235040	-	PFC0230c	hypothetical protein, conserved	NA	0			233008	244944
	Pf	443	XPFt1911	896	MAL3	243469	244364	-	PFC0230c	hypothetical protein, conserved	NA	0			233008	244944
	Pf	443	XPF2n3730	576	MAL3	234465	235040	-	PFC0230c	hypothetical protein, conserved	NA	0			233008	244944
	Pf	443	XPF2n3626	581	MAL3	238273	238851	-	PFC0230c	hypothetical protein, conserved	NA	0			233008	244944
	Pf	443	XPFt2210	874	MAL3	243580	244453	-	PFC0230c	hypothetical protein, conserved	NA	0			233008	244944
	Pf	444	XPF2n4861	546	MAL3	253688	254233	-	PFC0240c	hypothetical protein, conserved	NA	0			251951,252338,252603	252188,252481,255091
*	Pf	445	XPF2n3953	583	MAL3	257418	258000	-
	Pf	446	XPF2n3372	549	MAL3	267165	267713	-	PFC0245c	hypothetical protein, conserved	NA	0	PF04118,Dopey_N,4,287,1.8e-11,IPR007249,Dopey, N-terminal		258160	269961
	Pf	446	XPFm1588	777	MAL3	267328	268104	-	PFC0245c	hypothetical protein, conserved	NA	0	PF04118,Dopey_N,4,287,1.8e-11,IPR007249,Dopey, N-terminal		258160	269961
	Pf	446	XPFm2457	317	MAL3	263010	263325	-	PFC0245c	hypothetical protein, conserved	NA	0	PF04118,Dopey_N,4,287,1.8e-11,IPR007249,Dopey, N-terminal		258160	269961
*	Pf	447	XPF2n6222	506	MAL3	270111	270618	-
	Pf	453	XPF2n5421	555	MAL3	292054,292240,292444,292690	292117,292306,292507,292716	-	PFC0271c	glutaredoxin, putative	NA	0	PF00462,Glutaredoxin,21,85,3.3e-20,IPR002109,Glutaredoxin	Molecular Function: electron carrier activity (GO:0009055), Molecular Function: protein disulfide oxidoreductase activity (GO:0015035), Biological Process: cell redox homeostasis (GO:0045454)	291782,292056,292240,292444,292690	291844,292117,292306,292507,292769
*	Pf	454	XPF2n3609	505	MAL3	293917	294420	-
*	Pf	454	XPF2n5843	542	MAL3	293389	293929	-
*	Pf	454	XPFm0283	727	MAL3	293633	294357	-
*	Pf	454	XPFt0359	783	MAL3	293806	294586	-
*	Pf	454	XPF2n3506	416	MAL3	294006	294420	-
	Pf	459	XPFm0504	674	MAL3	318130	318803	-	PFC0310c	ATP-dependent CLP protease, putative	NA	0	PF00574,CLP_protease,180,359,5.4e-91,IPR001907,Peptidase S14, ClpP	Molecular Function: serine-type endopeptidase activity (GO:0004252), Biological Process: proteolysis (GO:0006508)	317725	318837
	Pf	461	XPF2n2089	365	MAL3	328403	328765	-	PFC0325c	hypothetical protein, conserved	NA	0	PF02178,AT_hook,1340,1352,0.44,IPR000637,HMG-I and HMG-Y, DNA-binding		325462,325667,325927,326187,326354,331634,331918	325507,325791,326025,326239,331416,331701,331944
	Pf	461	XPF2n2119	468	MAL3	331653	332097	-	PFC0325c	hypothetical protein, conserved	153	1	PF02178,AT_hook,1340,1352,0.44,IPR000637,HMG-I and HMG-Y, DNA-binding		325462,325667,325927,326187,326354,331634,331918	325507,325791,326025,326239,331416,331701,331944
	Pf	461	XPF2n4515	555	MAL3	328113	328667	-	PFC0325c	hypothetical protein, conserved	NA	0	PF02178,AT_hook,1340,1352,0.44,IPR000637,HMG-I and HMG-Y, DNA-binding		325462,325667,325927,326187,326354,331634,331918	325507,325791,326025,326239,331416,331701,331944
*	Pf	462	XPF2n4548	455	MAL3	332432	332867	-
	Pf	464	XPF2n3057	548	MAL3	359766	360313	-	PFC0350c	T-complex protein eta subunit, putative	NA	0	PF00118,Cpn60_TCP1,35,528,2.2e-201,IPR002423,Chaperonin Cpn60/TCP-1	Molecular Function: protein binding (GO:0005515), Molecular Function: ATP binding (GO:0005524), Biological Process: cellular protein metabolic process (GO:0044267)	359017,360894	360621,360908
	Pf	464	XPF2n3131	540	MAL3	360281,360894	360621,361091	-	PFC0350c	T-complex protein eta subunit, putative	183	0	PF00118,Cpn60_TCP1,35,528,2.2e-201,IPR002423,Chaperonin Cpn60/TCP-1	Molecular Function: protein binding (GO:0005515), Molecular Function: ATP binding (GO:0005524), Biological Process: cellular protein metabolic process (GO:0044267)	359017,360894	360621,360908
	Pf	464	XPF2n2038	514	MAL3	360562,360894	360621,361332	-	PFC0350c	T-complex protein eta subunit, putative	424	0	PF00118,Cpn60_TCP1,35,528,2.2e-201,IPR002423,Chaperonin Cpn60/TCP-1	Molecular Function: protein binding (GO:0005515), Molecular Function: ATP binding (GO:0005524), Biological Process: cellular protein metabolic process (GO:0044267)	359017,360894	360621,360908
	Pf	464	XPF2n5357	529	MAL3	360471,360894	360621,361271	-	PFC0350c	T-complex protein eta subunit, putative	363	1	PF00118,Cpn60_TCP1,35,528,2.2e-201,IPR002423,Chaperonin Cpn60/TCP-1	Molecular Function: protein binding (GO:0005515), Molecular Function: ATP binding (GO:0005524), Biological Process: cellular protein metabolic process (GO:0044267)	359017,360894	360621,360908
	Pf	468	XPFt1733	820	MAL3	390289	391105	-	PFC0385c	serine/threonine protein kinase, putative	NA	0	PF00069,Pkinase,1381,1646,9.1e-81,IPR017442,Serine/threonine protein kinase-related	Molecular Function: protein kinase activity (GO:0004672), Molecular Function: ATP binding (GO:0005524), Biological Process: protein amino acid phosphorylation (GO:0006468)	385812,386015,386489	385889,386098,391279
	Pf	471	XPFm1538	783	MAL3	450540	451322	-	PFC0440c	helicase, putative	NA	0	PF00270,DEAD,503,664,9.1e-07,IPR011545,DNA/RNA helicase, DEAD/DEAH box type, N-terminal|PF00271,Helicase_C,915,1007,2.8e-12,IPR001650,DNA/RNA helicase, C-terminal|PF04408,HA2,1116,1221,1.1e-19,IPR007502,Helicase-associated region	Molecular Function: nucleic acid binding (GO:0003676), Molecular Function: ATP binding (GO:0005524), Molecular Function: ATP-dependent helicase activity (GO:0008026)|Molecular Function: nucleic acid binding (GO:0003676), Molecular Function: helicase activity (GO:0004386), Molecular Function: ATP binding (GO:0005524)|Molecular Function: helicase activity (GO:0004386)	448971	455780
	Pf	474	XPF2n2354	573	MAL3	479643	480216	-	PFC0475c	hypothetical protein, conserved	87	1	PF00454,PI3_PI4_kinase,161,450,2.9e-78,IPR000403,Phosphatidylinositol 3- and 4-kinase, catalytic	Molecular Function: phosphotransferase activity, alcohol group as acceptor (GO:0016773)	476798,478467,478835,479069	478255,478712,478931,480129
	Pf	478	XPF2n3321	438	MAL3	523319	523739	-	PFC0525c	glycogen synthase kinase 3	NA	0	PF00069,Pkinase,67,353,3.8e-89,IPR017442,Serine/threonine protein kinase-related	Molecular Function: protein kinase activity (GO:0004672), Molecular Function: ATP binding (GO:0005524), Biological Process: protein amino acid phosphorylation (GO:0006468)	520829,521222,521392,521597,521797,522011,523096	521066,521268,521481,521685,521886,522760,523114
	Pf	478	XPFm0652	771	MAL3	522237,523096	522760,523341	-	PFC0525c	glycogen synthase kinase 3	227	1	PF00069,Pkinase,67,353,3.8e-89,IPR017442,Serine/threonine protein kinase-related	Molecular Function: protein kinase activity (GO:0004672), Molecular Function: ATP binding (GO:0005524), Biological Process: protein amino acid phosphorylation (GO:0006468)	520829,521222,521392,521597,521797,522011,523096	521066,521268,521481,521685,521886,522760,523114
	Pf	483	XPF2n2507	447	MAL3	544580	545025	-	PFC0560c	hypothetical protein, conserved	166	1			542505	544859
	Pf	484	XPF2n3920	502	MAL3	550852	551353	-	PFC0570c	hypothetical protein, conserved	55	1			548678,549538,550248,550493,550689,551105	549432,549997,550357,550556,550890,551298
	Pf	490	XPFm0920	727	MAL3	585840	586566	-	PFC0610c	hypothetical protein	NA	0	PF00097,zf-C3HC4,1131,1171,4.3e-09,NULL,NULL		585679	589224
	Pf	490	XPFm1184	768	MAL3	588345	589112	-	PFC0610c	hypothetical protein	NA	0	PF00097,zf-C3HC4,1131,1171,4.3e-09,NULL,NULL		585679	589224
*	Pf	492	XPF2n0146	536	MAL3	610476	611007	-
	Pf	497	XPF2n5692	559	MAL3	647659	648216	-	PFC0705c	hypothetical protein, conserved	NA	0			646523,649775	649647,653921
	Pf	497	XPF2n1096	565	MAL3	647992	648558	-	PFC0705c	hypothetical protein, conserved	NA	0			646523,649775	649647,653921
	Pf	497	XPF2n1095	560	MAL3	647996	648558	-	PFC0705c	hypothetical protein, conserved	NA	0			646523,649775	649647,653921
*	Pf	498	XPFm2211	355	MAL3	657826,658501,658689,661966,662038	657856,658514,658730,662005,662256	-
*	Pf	501	XPF2n1712	568	MAL3	667579	668145	-
	Pf	502	XPF2n2774	453	MAL3	677958	678412	-	PFC0740c	binding protein, putative	NA	0	PF00097,zf-C3HC4,544,580,2.7e-05,NULL,NULL		675907,677735	677493,677950
	Pf	502	XPF2n4840	570	MAL3	677208	677776	-	PFC0740c	binding protein, putative	NA	0	PF00097,zf-C3HC4,544,580,2.7e-05,NULL,NULL		675907,677735	677493,677950
	Pf	502	XPF2n5146	534	MAL3	677886	678420	-	PFC0740c	binding protein, putative	470	0	PF00097,zf-C3HC4,544,580,2.7e-05,NULL,NULL		675907,677735	677493,677950
	Pf	502	XPF2n4295	549	MAL3	677410,677735	677493,678199	-	PFC0740c	binding protein, putative	249	1	PF00097,zf-C3HC4,544,580,2.7e-05,NULL,NULL		675907,677735	677493,677950
	Pf	502	XPFt2506	705	MAL3	677027,677735	677493,677971	-	PFC0740c	binding protein, putative	21	0	PF00097,zf-C3HC4,544,580,2.7e-05,NULL,NULL		675907,677735	677493,677950
	Pf	503	XPFt2776	707	MAL3	680151	680852	-	PFC0745c	proteasome component C8, putative	494	1	PF00227,Proteasome,31,221,1.3e-47,IPR001353,20S proteasome, A and B subunits	Molecular Function: threonine-type endopeptidase activity (GO:0004298), Cellular Component: proteasome core complex (GO:0005839), Biological Process: ubiquitin-dependent protein catabolic process (GO:0006511)	679468,679914	679781,680358
	Pf	504	XPF2n3894	563	MAL3	688038	688599	-	PFC0755c	protein kinase, predicted	NA	0	PF07714,Pkinase_Tyr,881,949,1.3e-06,IPR001245,Tyrosine protein kinase|PF00069,Pkinase,1322,1530,2.2e-32,IPR017442,Serine/threonine protein kinase-related	Molecular Function: protein tyrosine kinase activity (GO:0004713), Molecular Function: ATP binding (GO:0005524), Biological Process: protein amino acid phosphorylation (GO:0006468)|Molecular Function: protein kinase activity (GO:0004672), Molecular Function: ATP binding (GO:0005524), Biological Process: protein amino acid phosphorylation (GO:0006468)	686827	691488
	Pf	504	XPF2n6211	559	MAL3	688042	688599	-	PFC0755c	protein kinase, predicted	NA	0	PF07714,Pkinase_Tyr,881,949,1.3e-06,IPR001245,Tyrosine protein kinase|PF00069,Pkinase,1322,1530,2.2e-32,IPR017442,Serine/threonine protein kinase-related	Molecular Function: protein tyrosine kinase activity (GO:0004713), Molecular Function: ATP binding (GO:0005524), Biological Process: protein amino acid phosphorylation (GO:0006468)|Molecular Function: protein kinase activity (GO:0004672), Molecular Function: ATP binding (GO:0005524), Biological Process: protein amino acid phosphorylation (GO:0006468)	686827	691488
	Pf	504	XPFt1888	234	MAL3	687993	688207	-	PFC0755c	protein kinase, predicted	NA	0	PF07714,Pkinase_Tyr,881,949,1.3e-06,IPR001245,Tyrosine protein kinase|PF00069,Pkinase,1322,1530,2.2e-32,IPR017442,Serine/threonine protein kinase-related	Molecular Function: protein tyrosine kinase activity (GO:0004713), Molecular Function: ATP binding (GO:0005524), Biological Process: protein amino acid phosphorylation (GO:0006468)|Molecular Function: protein kinase activity (GO:0004672), Molecular Function: ATP binding (GO:0005524), Biological Process: protein amino acid phosphorylation (GO:0006468)	686827	691488
	Pf	505	XPFt1641	927	MAL3	702240	703165	-	PFC0760c	hypothetical protein, conserved	NA	0			696215	706399
	Pf	505	XPFm1417	757	MAL3	698090	698846	-	PFC0760c	hypothetical protein, conserved	NA	0			696215	706399
	Pf	505	XPF2n5079	529	MAL3	705419	705945	-	PFC0760c	hypothetical protein, conserved	NA	0			696215	706399
	Pf	505	XPF2n3602	579	MAL3	705119	705697	-	PFC0760c	hypothetical protein, conserved	NA	0			696215	706399
	Pf	505	XPF2n4695	531	MAL3	705434	705964	-	PFC0760c	hypothetical protein, conserved	NA	0			696215	706399
	Pf	505	XPFt1119	448	MAL3	698301	698747	-	PFC0760c	hypothetical protein, conserved	NA	0			696215	706399
	Pf	505	XPF2n3543	554	MAL3	704538	705091	-	PFC0760c	hypothetical protein, conserved	NA	0			696215	706399
	Pf	505	XPF2n2748	567	MAL3	704605	705170	-	PFC0760c	hypothetical protein, conserved	NA	0			696215	706399
	Pf	505	XPFm1334	742	MAL3	706073	706816	-	PFC0760c	hypothetical protein, conserved	417	1			696215	706399
	Pf	505	XPF2n6355	558	MAL3	697398	697912	-	PFC0760c	hypothetical protein, conserved	NA	0			696215	706399
	Pf	505	XPF2n1673	555	MAL3	706114	706668	-	PFC0760c	hypothetical protein, conserved	269	0			696215	706399
	Pf	505	XPF2n6103	540	MAL3	697832	698370	-	PFC0760c	hypothetical protein, conserved	NA	0			696215	706399
	Pf	507	XPF2n2632	569	MAL3	714620	715188	-	PFC0770c	kinesin-related protein, putative	NA	0	PF00225,Kinesin,21,483,2.4e-162,IPR001752,Kinesin, motor region	Molecular Function: microtubule motor activity (GO:0003777), Molecular Function: ATP binding (GO:0005524), Cellular Component: microtubule associated complex (GO:0005875), Biological Process: microtubule-based movement (GO:0007018)	713195,718243	717793,718503
*	Pf	508	XPF2n2621	289	MAL3	724203	724484	-
	Pf	517	XPFm1728	835	MAL3	831151	831985	-	PFC0885c	hypothetical protein, conserved	538	1			830503	831447
*	Pf	520	XPF2n4117	386	MAL3	869883,870682,870793,870991,871346,871392,871812,872038,872184,872641	869910,870718,870805,871050,871366,871438,871822,872042,872214,872664	-
*	Pf	523	XPF2n3127	526	MAL3	885695	886215	-
*	Pf	523	XPF2n3139	478	MAL3	885738	886215	-
	Pf	525	XPF2n3727	578	MAL3	895503	896080	-	PFC0950c	peptidase, putative	NA	0	PF00326,Peptidase_S9,911,1048,1.5e-13,IPR001375,Peptidase S9, prolyl oligopeptidase active site region	Biological Process: proteolysis (GO:0006508), Molecular Function: serine-type peptidase activity (GO:0008236)	893215	896439
*	Pf	526	XPF2n3359	538	MAL3	896506	897043	-
	Pf	527	XPFt2582	829	MAL3	904383	905210	-	PFC0960c	hypothetical protein, conserved	NA	0			900433,900769,900949,901188,901538	900627,900868,901037,901394,906787
	Pf	529	XPF2n4689	533	MAL3	927548	928080	-	PFC0980c	mRNA capping enzyme	NA	0			927311,929395	929108,929450
	Pf	531	XPF2n0415	276	MAL3	935743	936016	-	PFC0995c	diacylglycerol O-acyltransferase, putative	NA	0	PF03062,MBOAT,337,641,9.8e-07,IPR004299,Membrane bound O-acyl transferase, MBOAT		934883	936844
	Pf	531	XPFt2371	866	MAL3	934941	935809	-	PFC0995c	diacylglycerol O-acyltransferase, putative	NA	0	PF03062,MBOAT,337,641,9.8e-07,IPR004299,Membrane bound O-acyl transferase, MBOAT		934883	936844
	Pf	531	XPFm0125	767	MAL3	936442	937207	-	PFC0995c	diacylglycerol O-acyltransferase, putative	363	1	PF03062,MBOAT,337,641,9.8e-07,IPR004299,Membrane bound O-acyl transferase, MBOAT		934883	936844
	Pf	531	XPFm1362	765	MAL3	935118	935882	-	PFC0995c	diacylglycerol O-acyltransferase, putative	NA	0	PF03062,MBOAT,337,641,9.8e-07,IPR004299,Membrane bound O-acyl transferase, MBOAT		934883	936844
	Pf	538	XPFt0434	771	MAL3	989424	990194	-	PFC1060c	hypothetical protein, conserved	NA	0	PF03343,SART-1,1,669,0,IPR005011,SART-1 protein		988214	990295
	Pf	538	XPFt2519	753	MAL3	990020	990770	-	PFC1060c	hypothetical protein, conserved	475	1	PF03343,SART-1,1,669,0,IPR005011,SART-1 protein		988214	990295
	Pf	542	XPFt1258	752	MAL3	1028453	1029207	-	PFC1120c	var (3D7-varT3-2)	NA	0	PF05424,Duffy_binding,86,429,5.2e-134,IPR008602,Plasmodium Duffy binding|PF03011,PFEMP,590,735,6.2e-63,IPR004258,Plasmodium falciparum erythrocyte membrane protein (PFEMP)|PF05424,Duffy_binding,845,1323,6.8e-53,IPR008602,Plasmodium Duffy binding|PF03011,PFEMP,1471,1611,3.9e-56,IPR004258,Plasmodium falciparum erythrocyte membrane protein (PFEMP)	Molecular Function: receptor activity (GO:0004872), Biological Process: pathogenesis (GO:0009405), Cellular Component: integral to membrane (GO:0016021)||Molecular Function: receptor activity (GO:0004872), Biological Process: pathogenesis (GO:0009405), Cellular Component: integral to membrane (GO:0016021)|	1027492,1029699	1028775,1034924
**	Pf	550	XPFt2642	780	MAL10	68332,68659,69214	68515,69002,69464	-	PF10_0015|PF10_0014	acyl CoA binding protein, putative|hypothetical protein			[PF00887,ACBP,1,83,2.4e-19,IPR000582,Acyl-CoA-binding protein, ACBP][]	[Molecular Function: acyl-CoA binding (GO:0000062)][]	68690|67808	68962|68389
**	Pf	550	XPFt2653	799	MAL10	68411,68673,69214	68515,69002,69576	-	PF10_0015|PF10_0014	acyl CoA binding protein, putative|hypothetical protein			[PF00887,ACBP,1,83,2.4e-19,IPR000582,Acyl-CoA-binding protein, ACBP][]	[Molecular Function: acyl-CoA binding (GO:0000062)][]	68690|67808	68962|68389
	Pf	551	XPF2n4511	559	MAL10	70521	71079	-	PF10_0016	acyl CoA binding protein, putative	259	1	PF00887,ACBP,1,81,6.6e-18,IPR000582,Acyl-CoA-binding protein, ACBP	Molecular Function: acyl-CoA binding (GO:0000062)	70548	70820
	Pf	553	XPF2n0458	565	MAL10	75107	75671	-	PF10_0018	hypothetical protein	NA	0	PF00561,Abhydrolase_1,563,630,1.1e-05,IPR000073,Alpha/beta hydrolase fold-1		74662,77487	77340,77573
	Pf	553	XPFm1236	765	MAL10	76851,77487	77340,77761	-	PF10_0018	hypothetical protein	188	1	PF00561,Abhydrolase_1,563,630,1.1e-05,IPR000073,Alpha/beta hydrolase fold-1		74662,77487	77340,77573
	Pf	553	XPF2n5320	562	MAL10	75111	75671	-	PF10_0018	hypothetical protein	NA	0	PF00561,Abhydrolase_1,563,630,1.1e-05,IPR000073,Alpha/beta hydrolase fold-1		74662,77487	77340,77573
	Pf	554	XPF2n5658	546	MAL10	81579	82123	-	PF10_0019	early transcribed membrane protein 10.1, etramp 10.1	383	1			81417	81740
	Pf	555	XPF2n2007	529	MAL10	88000	88529	-	PF10_0020	hypothetical protein	NA	0			86539,88816	88635,89010
	Pf	555	XPFt2455	770	MAL10	86653	87421	-	PF10_0020	hypothetical protein	NA	0			86539,88816	88635,89010
	Pf	555	XPFm0395	741	MAL10	87021	87761	-	PF10_0020	hypothetical protein	NA	0			86539,88816	88635,89010
*	Pf	557	XPF2n1113	297	MAL10	94319	94614	-
*	Pf	562	XPF2n3710	575	MAL10	108910	109482	-
	Pf	565	XPFm1901	850	MAL10	156499	157349	-	PF10_0037	hypothetical protein	NA	0			152365	158517
	Pf	569	XPFm2178	795	MAL10	179368,180216	179941,180436	-	PF10_0043	ribosomal protein L13, putative	209	1	PF00572,Ribosomal_L13,5,121,5.9e-43,IPR005822,Ribosomal protein L13	Molecular Function: structural constituent of ribosome (GO:0003735), Cellular Component: intracellular (GO:0005622), Cellular Component: ribosome (GO:0005840), Biological Process: translation (GO:0006412)	179345,180216	179941,180227
	Pf	571	XPFt2255	812	MAL10	200662	201473	-	PF10_0046	hypothetical protein	NA	0	PF00097,zf-C3HC4,361,405,6.6e-06,NULL,NULL		199453	202845
	Pf	571	XPFm0219	797	MAL10	200942	201345	-	PF10_0046	hypothetical protein	NA	0	PF00097,zf-C3HC4,361,405,6.6e-06,NULL,NULL		199453	202845
	Pf	571	XPFt0510	736	MAL10	202097	202832	-	PF10_0046	hypothetical protein	NA	0	PF00097,zf-C3HC4,361,405,6.6e-06,NULL,NULL		199453	202845
*	Pf	572	XPF2n4751	552	MAL10	203135	203686	-
*	Pf	574	XPF2n4774	211	MAL10	209786	209996	-
*	Pf	575	XPF2n5667	405	MAL10	210228	210498	-
	Pf	576	XPF2n6235	565	MAL10	214386	214952	-	PF10_0048	hypothetical protein	357	1			213987	214595
	Pf	581	XPF2n5926	576	MAL10	239988	240563	-	PF10_0057	regulator of nonsense transcripts, putative	NA	0			237507,241592	241517,242245
	Pf	581	XPF2n1848	445	MAL10	238827	239269	-	PF10_0057	regulator of nonsense transcripts, putative	NA	0			237507,241592	241517,242245
	Pf	581	XPF2n6107	563	MAL10	237722	238284	-	PF10_0057	regulator of nonsense transcripts, putative	NA	0			237507,241592	241517,242245
	Pf	581	XPF2n3913	369	MAL10	238753	239118	-	PF10_0057	regulator of nonsense transcripts, putative	NA	0			237507,241592	241517,242245
	Pf	581	XPF2n3485	578	MAL10	239987	240563	-	PF10_0057	regulator of nonsense transcripts, putative	NA	0			237507,241592	241517,242245
*	Pf	589	XPFm1826	380	MAL10	291212	291583	-
	Pf	590	XPF2n2351	580	MAL10	304383	304963	-	PF10_0075	asparagine-rich antigen	NA	0	PF02178,AT_hook,723,735,0.15,IPR000637,HMG-I and HMG-Y, DNA-binding		301126	305919
	Pf	590	XPFm2795	774	MAL10	301106	301878	-	PF10_0075	asparagine-rich antigen	NA	0	PF02178,AT_hook,723,735,0.15,IPR000637,HMG-I and HMG-Y, DNA-binding		301126	305919
	Pf	593	XPFt1284	735	MAL10	348331,348622	348506,349178	-	PF10_0081	26S proteasome regulatory subunit 4, putative	557	1	PF00004,AAA,236,423,2.6e-90,IPR003959,AAA ATPase, core	Molecular Function: ATP binding (GO:0005524)	347206	348573
	Pf	593	XPF2n4601	566	MAL10	348621	349186	-	PF10_0081	26S proteasome regulatory subunit 4, putative	NA	0	PF00004,AAA,236,423,2.6e-90,IPR003959,AAA ATPase, core	Molecular Function: ATP binding (GO:0005524)	347206	348573
	Pf	593	XPFm2451	735	MAL10	348183,348622	348506,349035	-	PF10_0081	26S proteasome regulatory subunit 4, putative	414	0	PF00004,AAA,236,423,2.6e-90,IPR003959,AAA ATPase, core	Molecular Function: ATP binding (GO:0005524)	347206	348573
	Pf	593	XPFm0512	512	MAL10	348671	349183	-	PF10_0081	26S proteasome regulatory subunit 4, putative	NA	0	PF00004,AAA,236,423,2.6e-90,IPR003959,AAA ATPase, core	Molecular Function: ATP binding (GO:0005524)	347206	348573
	Pf	594	XPF2n3073	524	MAL10	361966,362385	362034,362837	-	PF10_0084	tubulin beta chain, putative	357	0	PF00091,Tubulin,45,244,9.9e-111,IPR003008,Tubulin/FtsZ, GTPase|PF03953,Tubulin_C,246,383,4.5e-80,IPR008280,Tubulin/FtsZ, C-terminal	Cellular Component: protein complex (GO:0043234), Biological Process: protein polymerization (GO:0051258)|Molecular Function: GTPase activity (GO:0003924), Molecular Function: GTP binding (GO:0005525), Cellular Component: protein complex (GO:0043234), Biological Process: protein polymerization (GO:0051258)	360625,361082,362385	360913,362034,362480
	Pf	594	XPF2n4492	488	MAL10	361984,362385	362034,362820	-	PF10_0084	tubulin beta chain, putative	340	0	PF00091,Tubulin,45,244,9.9e-111,IPR003008,Tubulin/FtsZ, GTPase|PF03953,Tubulin_C,246,383,4.5e-80,IPR008280,Tubulin/FtsZ, C-terminal	Cellular Component: protein complex (GO:0043234), Biological Process: protein polymerization (GO:0051258)|Molecular Function: GTPase activity (GO:0003924), Molecular Function: GTP binding (GO:0005525), Cellular Component: protein complex (GO:0043234), Biological Process: protein polymerization (GO:0051258)	360625,361082,362385	360913,362034,362480
	Pf	594	XPFm1268	729	MAL10	361755,362385	362034,362835	-	PF10_0084	tubulin beta chain, putative	355	0	PF00091,Tubulin,45,244,9.9e-111,IPR003008,Tubulin/FtsZ, GTPase|PF03953,Tubulin_C,246,383,4.5e-80,IPR008280,Tubulin/FtsZ, C-terminal	Cellular Component: protein complex (GO:0043234), Biological Process: protein polymerization (GO:0051258)|Molecular Function: GTPase activity (GO:0003924), Molecular Function: GTP binding (GO:0005525), Cellular Component: protein complex (GO:0043234), Biological Process: protein polymerization (GO:0051258)	360625,361082,362385	360913,362034,362480
	Pf	594	XPFt1306	731	MAL10	361731,362385	362034,362811	-	PF10_0084	tubulin beta chain, putative	331	0	PF00091,Tubulin,45,244,9.9e-111,IPR003008,Tubulin/FtsZ, GTPase|PF03953,Tubulin_C,246,383,4.5e-80,IPR008280,Tubulin/FtsZ, C-terminal	Cellular Component: protein complex (GO:0043234), Biological Process: protein polymerization (GO:0051258)|Molecular Function: GTPase activity (GO:0003924), Molecular Function: GTP binding (GO:0005525), Cellular Component: protein complex (GO:0043234), Biological Process: protein polymerization (GO:0051258)	360625,361082,362385	360913,362034,362480
	Pf	594	XPFm1788	776	MAL10	361614,362385	362034,362739	-	PF10_0084	tubulin beta chain, putative	259	0	PF00091,Tubulin,45,244,9.9e-111,IPR003008,Tubulin/FtsZ, GTPase|PF03953,Tubulin_C,246,383,4.5e-80,IPR008280,Tubulin/FtsZ, C-terminal	Cellular Component: protein complex (GO:0043234), Biological Process: protein polymerization (GO:0051258)|Molecular Function: GTPase activity (GO:0003924), Molecular Function: GTP binding (GO:0005525), Cellular Component: protein complex (GO:0043234), Biological Process: protein polymerization (GO:0051258)	360625,361082,362385	360913,362034,362480
	Pf	594	XPF2n3923	550	MAL10	361963,362385	362034,362862	-	PF10_0084	tubulin beta chain, putative	382	0	PF00091,Tubulin,45,244,9.9e-111,IPR003008,Tubulin/FtsZ, GTPase|PF03953,Tubulin_C,246,383,4.5e-80,IPR008280,Tubulin/FtsZ, C-terminal	Cellular Component: protein complex (GO:0043234), Biological Process: protein polymerization (GO:0051258)|Molecular Function: GTPase activity (GO:0003924), Molecular Function: GTP binding (GO:0005525), Cellular Component: protein complex (GO:0043234), Biological Process: protein polymerization (GO:0051258)	360625,361082,362385	360913,362034,362480
	Pf	594	XPFt2439	736	MAL10	361705,362385	362034,362791	-	PF10_0084	tubulin beta chain, putative	311	0	PF00091,Tubulin,45,244,9.9e-111,IPR003008,Tubulin/FtsZ, GTPase|PF03953,Tubulin_C,246,383,4.5e-80,IPR008280,Tubulin/FtsZ, C-terminal	Cellular Component: protein complex (GO:0043234), Biological Process: protein polymerization (GO:0051258)|Molecular Function: GTPase activity (GO:0003924), Molecular Function: GTP binding (GO:0005525), Cellular Component: protein complex (GO:0043234), Biological Process: protein polymerization (GO:0051258)	360625,361082,362385	360913,362034,362480
	Pf	594	XPF2n6230	562	MAL10	362000,362385	362034,362910	-	PF10_0084	tubulin beta chain, putative	430	0	PF00091,Tubulin,45,244,9.9e-111,IPR003008,Tubulin/FtsZ, GTPase|PF03953,Tubulin_C,246,383,4.5e-80,IPR008280,Tubulin/FtsZ, C-terminal	Cellular Component: protein complex (GO:0043234), Biological Process: protein polymerization (GO:0051258)|Molecular Function: GTPase activity (GO:0003924), Molecular Function: GTP binding (GO:0005525), Cellular Component: protein complex (GO:0043234), Biological Process: protein polymerization (GO:0051258)	360625,361082,362385	360913,362034,362480
	Pf	594	XPF2n1092	511	MAL10	361395	361905	-	PF10_0084	tubulin beta chain, putative	NA	0	PF00091,Tubulin,45,244,9.9e-111,IPR003008,Tubulin/FtsZ, GTPase|PF03953,Tubulin_C,246,383,4.5e-80,IPR008280,Tubulin/FtsZ, C-terminal	Cellular Component: protein complex (GO:0043234), Biological Process: protein polymerization (GO:0051258)|Molecular Function: GTPase activity (GO:0003924), Molecular Function: GTP binding (GO:0005525), Cellular Component: protein complex (GO:0043234), Biological Process: protein polymerization (GO:0051258)	360625,361082,362385	360913,362034,362480
	Pf	594	XPFt0625	721	MAL10	361751,362385	362034,362820	-	PF10_0084	tubulin beta chain, putative	340	1	PF00091,Tubulin,45,244,9.9e-111,IPR003008,Tubulin/FtsZ, GTPase|PF03953,Tubulin_C,246,383,4.5e-80,IPR008280,Tubulin/FtsZ, C-terminal	Cellular Component: protein complex (GO:0043234), Biological Process: protein polymerization (GO:0051258)|Molecular Function: GTPase activity (GO:0003924), Molecular Function: GTP binding (GO:0005525), Cellular Component: protein complex (GO:0043234), Biological Process: protein polymerization (GO:0051258)	360625,361082,362385	360913,362034,362480
	Pf	594	XPF2n2268	537	MAL10	361948,362385	362034,362836	-	PF10_0084	tubulin beta chain, putative	356	0	PF00091,Tubulin,45,244,9.9e-111,IPR003008,Tubulin/FtsZ, GTPase|PF03953,Tubulin_C,246,383,4.5e-80,IPR008280,Tubulin/FtsZ, C-terminal	Cellular Component: protein complex (GO:0043234), Biological Process: protein polymerization (GO:0051258)|Molecular Function: GTPase activity (GO:0003924), Molecular Function: GTP binding (GO:0005525), Cellular Component: protein complex (GO:0043234), Biological Process: protein polymerization (GO:0051258)	360625,361082,362385	360913,362034,362480
	Pf	594	XPFm2867	688	MAL10	361699,362385	362034,362736	-	PF10_0084	tubulin beta chain, putative	256	0	PF00091,Tubulin,45,244,9.9e-111,IPR003008,Tubulin/FtsZ, GTPase|PF03953,Tubulin_C,246,383,4.5e-80,IPR008280,Tubulin/FtsZ, C-terminal	Cellular Component: protein complex (GO:0043234), Biological Process: protein polymerization (GO:0051258)|Molecular Function: GTPase activity (GO:0003924), Molecular Function: GTP binding (GO:0005525), Cellular Component: protein complex (GO:0043234), Biological Process: protein polymerization (GO:0051258)	360625,361082,362385	360913,362034,362480
	Pf	594	XPFm1168	783	MAL10	360716,361082	360913,361666	-	PF10_0084	tubulin beta chain, putative	NA	0	PF00091,Tubulin,45,244,9.9e-111,IPR003008,Tubulin/FtsZ, GTPase|PF03953,Tubulin_C,246,383,4.5e-80,IPR008280,Tubulin/FtsZ, C-terminal	Cellular Component: protein complex (GO:0043234), Biological Process: protein polymerization (GO:0051258)|Molecular Function: GTPase activity (GO:0003924), Molecular Function: GTP binding (GO:0005525), Cellular Component: protein complex (GO:0043234), Biological Process: protein polymerization (GO:0051258)	360625,361082,362385	360913,362034,362480
	Pf	594	XPF2n4280	471	MAL10	362382	362847	-	PF10_0084	tubulin beta chain, putative	367	0	PF00091,Tubulin,45,244,9.9e-111,IPR003008,Tubulin/FtsZ, GTPase|PF03953,Tubulin_C,246,383,4.5e-80,IPR008280,Tubulin/FtsZ, C-terminal	Cellular Component: protein complex (GO:0043234), Biological Process: protein polymerization (GO:0051258)|Molecular Function: GTPase activity (GO:0003924), Molecular Function: GTP binding (GO:0005525), Cellular Component: protein complex (GO:0043234), Biological Process: protein polymerization (GO:0051258)	360625,361082,362385	360913,362034,362480
	Pf	594	XPFt0651	734	MAL10	361579,362385	362034,362662	-	PF10_0084	tubulin beta chain, putative	182	0	PF00091,Tubulin,45,244,9.9e-111,IPR003008,Tubulin/FtsZ, GTPase|PF03953,Tubulin_C,246,383,4.5e-80,IPR008280,Tubulin/FtsZ, C-terminal	Cellular Component: protein complex (GO:0043234), Biological Process: protein polymerization (GO:0051258)|Molecular Function: GTPase activity (GO:0003924), Molecular Function: GTP binding (GO:0005525), Cellular Component: protein complex (GO:0043234), Biological Process: protein polymerization (GO:0051258)	360625,361082,362385	360913,362034,362480
	Pf	594	XPFm1251	720	MAL10	361421,362385	362034,362490	-	PF10_0084	tubulin beta chain, putative	10	0	PF00091,Tubulin,45,244,9.9e-111,IPR003008,Tubulin/FtsZ, GTPase|PF03953,Tubulin_C,246,383,4.5e-80,IPR008280,Tubulin/FtsZ, C-terminal	Cellular Component: protein complex (GO:0043234), Biological Process: protein polymerization (GO:0051258)|Molecular Function: GTPase activity (GO:0003924), Molecular Function: GTP binding (GO:0005525), Cellular Component: protein complex (GO:0043234), Biological Process: protein polymerization (GO:0051258)	360625,361082,362385	360913,362034,362480
	Pf	594	XPFt0603	687	MAL10	361755,362385	362034,362791	-	PF10_0084	tubulin beta chain, putative	311	0	PF00091,Tubulin,45,244,9.9e-111,IPR003008,Tubulin/FtsZ, GTPase|PF03953,Tubulin_C,246,383,4.5e-80,IPR008280,Tubulin/FtsZ, C-terminal	Cellular Component: protein complex (GO:0043234), Biological Process: protein polymerization (GO:0051258)|Molecular Function: GTPase activity (GO:0003924), Molecular Function: GTP binding (GO:0005525), Cellular Component: protein complex (GO:0043234), Biological Process: protein polymerization (GO:0051258)	360625,361082,362385	360913,362034,362480
	Pf	594	XPF2n3282	538	MAL10	361947,362385	362034,362836	-	PF10_0084	tubulin beta chain, putative	356	0	PF00091,Tubulin,45,244,9.9e-111,IPR003008,Tubulin/FtsZ, GTPase|PF03953,Tubulin_C,246,383,4.5e-80,IPR008280,Tubulin/FtsZ, C-terminal	Cellular Component: protein complex (GO:0043234), Biological Process: protein polymerization (GO:0051258)|Molecular Function: GTPase activity (GO:0003924), Molecular Function: GTP binding (GO:0005525), Cellular Component: protein complex (GO:0043234), Biological Process: protein polymerization (GO:0051258)	360625,361082,362385	360913,362034,362480
	Pf	594	XPF2n2422	434	MAL10	361821,362385	362034,362603	-	PF10_0084	tubulin beta chain, putative	123	0	PF00091,Tubulin,45,244,9.9e-111,IPR003008,Tubulin/FtsZ, GTPase|PF03953,Tubulin_C,246,383,4.5e-80,IPR008280,Tubulin/FtsZ, C-terminal	Cellular Component: protein complex (GO:0043234), Biological Process: protein polymerization (GO:0051258)|Molecular Function: GTPase activity (GO:0003924), Molecular Function: GTP binding (GO:0005525), Cellular Component: protein complex (GO:0043234), Biological Process: protein polymerization (GO:0051258)	360625,361082,362385	360913,362034,362480
*	Pf	596	XPF2n4247	457	MAL10	367245	367701	-
*	Pf	596	XPF2n2191	449	MAL10	367359	367796	-
*	Pf	601	XPF2n6408	557	MAL10	392304	392861	-
*	Pf	601	XPF2n5314	422	MAL10	392089	392510	-
*	Pf	601	XPF2n0457	433	MAL10	392079	392510	-
	Pf	602	XPF2n3081	529	MAL10	396531	397059	-	PF10_0095	hypothetical protein	NA	0			393764,394043	393851,397992
*	Pf	605	XPF2n4171	514	MAL10	410732	411244	-
*	Pf	605	XPF2n1106	397	MAL10	410622	411018	-
	Pf	614	XPFm1401	736	MAL10	461373,461712	461499,462311	-	PF10_0116	hypothetical protein	319	1			460334,460558,460820,461099,461373,461712	460459,460727,460901,461260,461499,461992
*	Pf	617	XPFm1580	606	MAL10	473482	474085	-
	Pf	618	XPFm1363	769	MAL10	475463,476245,476546,476792	475910,476338,476565,476998	-	PF10_0121	hypoxanthine phosphoribosyltransferase	210	0	PF00156,Pribosyltran,39,194,2e-30,IPR000836,Phosphoribosyltransferase	Biological Process: nucleoside metabolic process (GO:0009116)	475326,476245,476546	475910,476338,476562
	Pf	618	XPF2n1060	558	MAL10	476440	476998	-	PF10_0121	hypoxanthine phosphoribosyltransferase	436	0	PF00156,Pribosyltran,39,194,2e-30,IPR000836,Phosphoribosyltransferase	Biological Process: nucleoside metabolic process (GO:0009116)	475326,476245,476546	475910,476338,476562
	Pf	618	XPFm0246	784	MAL10	475448,476245,476546,476792	475910,476338,476565,476998	-	PF10_0121	hypoxanthine phosphoribosyltransferase	210	1	PF00156,Pribosyltran,39,194,2e-30,IPR000836,Phosphoribosyltransferase	Biological Process: nucleoside metabolic process (GO:0009116)	475326,476245,476546	475910,476338,476562
*	Pf	620	XPF2n0256	561	MAL10	481294	481851	-
	Pf	624	XPF2n0375	502	MAL10	517517	518018	-	PF10_0130	hypothetical protein	412	1			515720	517606
	Pf	624	XPF2n5103	545	MAL10	517392	517935	-	PF10_0130	hypothetical protein	329	0			515720	517606
	Pf	624	XPF2n5251	566	MAL10	517453	518018	-	PF10_0130	hypothetical protein	412	0			515720	517606
	Pf	624	XPF2n0646	483	MAL10	517445	517925	-	PF10_0130	hypothetical protein	319	0			515720	517606
	Pf	624	XPF2n3692	443	MAL10	517424	517866	-	PF10_0130	hypothetical protein	260	0			515720	517606
	Pf	626	XPFt2065	734	MAL10	548781	549511	-	PF10_0136	Initiation factor 2 subunit family, putative	609	1	PF01008,IF-2B,338,574,2.8e-16,IPR000649,Initiation factor 2B related	Biological Process: cellular metabolic process (GO:0044237)	545678	548902
	Pf	626	XPF2n0546	542	MAL10	549042	549583	-	PF10_0136	Initiation factor 2 subunit family, putative	NA	0	PF01008,IF-2B,338,574,2.8e-16,IPR000649,Initiation factor 2B related	Biological Process: cellular metabolic process (GO:0044237)	545678	548902
	Pf	626	XPF2n2879	532	MAL10	548979	549499	-	PF10_0136	Initiation factor 2 subunit family, putative	NA	0	PF01008,IF-2B,338,574,2.8e-16,IPR000649,Initiation factor 2B related	Biological Process: cellular metabolic process (GO:0044237)	545678	548902
	Pf	628	XPFt0831	738	MAL10	585423	586160	-	PF10_0143	transcriptional activator ADA2, putative	NA	0	PF00569,ZZ,1523,1568,7.9e-07,IPR000433,Zinc finger, ZZ-type|PF00249,Myb_DNA-binding,1588,1639,4.4e-10,IPR014778,Myb, DNA-binding	Molecular Function: zinc ion binding (GO:0008270)|	581353	589089
	Pf	628	XPFt2457	769	MAL10	584181	584947	-	PF10_0143	transcriptional activator ADA2, putative	NA	0	PF00569,ZZ,1523,1568,7.9e-07,IPR000433,Zinc finger, ZZ-type|PF00249,Myb_DNA-binding,1588,1639,4.4e-10,IPR014778,Myb, DNA-binding	Molecular Function: zinc ion binding (GO:0008270)|	581353	589089
	Pf	628	XPFm2289	756	MAL10	583844	584599	-	PF10_0143	transcriptional activator ADA2, putative	NA	0	PF00569,ZZ,1523,1568,7.9e-07,IPR000433,Zinc finger, ZZ-type|PF00249,Myb_DNA-binding,1588,1639,4.4e-10,IPR014778,Myb, DNA-binding	Molecular Function: zinc ion binding (GO:0008270)|	581353	589089
	Pf	628	XPF2n5460	559	MAL10	585945	586502	-	PF10_0143	transcriptional activator ADA2, putative	NA	0	PF00569,ZZ,1523,1568,7.9e-07,IPR000433,Zinc finger, ZZ-type|PF00249,Myb_DNA-binding,1588,1639,4.4e-10,IPR014778,Myb, DNA-binding	Molecular Function: zinc ion binding (GO:0008270)|	581353	589089
	Pf	628	XPFm0136	751	MAL10	583856	584606	-	PF10_0143	transcriptional activator ADA2, putative	NA	0	PF00569,ZZ,1523,1568,7.9e-07,IPR000433,Zinc finger, ZZ-type|PF00249,Myb_DNA-binding,1588,1639,4.4e-10,IPR014778,Myb, DNA-binding	Molecular Function: zinc ion binding (GO:0008270)|	581353	589089
	Pf	628	XPF2n0327	469	MAL10	586035	586502	-	PF10_0143	transcriptional activator ADA2, putative	NA	0	PF00569,ZZ,1523,1568,7.9e-07,IPR000433,Zinc finger, ZZ-type|PF00249,Myb_DNA-binding,1588,1639,4.4e-10,IPR014778,Myb, DNA-binding	Molecular Function: zinc ion binding (GO:0008270)|	581353	589089
	Pf	628	XPF2n0691	512	MAL10	585613	586124	-	PF10_0143	transcriptional activator ADA2, putative	NA	0	PF00569,ZZ,1523,1568,7.9e-07,IPR000433,Zinc finger, ZZ-type|PF00249,Myb_DNA-binding,1588,1639,4.4e-10,IPR014778,Myb, DNA-binding	Molecular Function: zinc ion binding (GO:0008270)|	581353	589089
	Pf	628	XPFm1745	837	MAL10	584114	584949	-	PF10_0143	transcriptional activator ADA2, putative	NA	0	PF00569,ZZ,1523,1568,7.9e-07,IPR000433,Zinc finger, ZZ-type|PF00249,Myb_DNA-binding,1588,1639,4.4e-10,IPR014778,Myb, DNA-binding	Molecular Function: zinc ion binding (GO:0008270)|	581353	589089
	Pf	630	XPF2n1944	365	MAL10	604582	604946	-	PF10_0146	hypothetical protein	NA	0			600969	607808
	Pf	630	XPF2n2004	528	MAL10	603912	604438	-	PF10_0146	hypothetical protein	NA	0			600969	607808
	Pf	630	XPF2n1456	580	MAL10	602945	603521	-	PF10_0146	hypothetical protein	NA	0			600969	607808
	Pf	630	XPFt0323	778	MAL10	606558	607335	-	PF10_0146	hypothetical protein	NA	0			600969	607808
	Pf	630	XPFt0758	774	MAL10	606950	607723	-	PF10_0146	hypothetical protein	NA	0			600969	607808
	Pf	630	XPF2n5548	561	MAL10	606967	607527	-	PF10_0146	hypothetical protein	NA	0			600969	607808
	Pf	630	XPFt1073	721	MAL10	602756	603476	-	PF10_0146	hypothetical protein	NA	0			600969	607808
*	Pf	631	XPF2n2860	563	MAL10	607951	608513	-
	Pf	633	XPFt0394	783	MAL10	616144,616679,617522	616535,616830,617760	-	PF10_0149	cysteine -- tRNA ligase, putative	274	1	PF01406,tRNA-synt_1e,35,338,1.7e-150,IPR015803,Cysteinyl-tRNA synthetase, class Ia, N-terminal	Molecular Function: nucleotide binding (GO:0000166), Molecular Function: cysteine-tRNA ligase activity (GO:0004817), Molecular Function: ATP binding (GO:0005524), Cellular Component: cytoplasm (GO:0005737), Biological Process: translation (GO:0006412), Biological Process: cysteinyl-tRNA aminoacylation (GO:0006423)	614871,616679	616535,616795
	Pf	635	XPF2n1812	498	MAL10	628559,628898	628643,629301	-	PF10_0153	hsp60	262	1	PF00118,Cpn60_TCP1,52,556,7.5e-182,IPR002423,Chaperonin Cpn60/TCP-1	Molecular Function: protein binding (GO:0005515), Molecular Function: ATP binding (GO:0005524), Biological Process: cellular protein metabolic process (GO:0044267)	627043,628898	628643,629039
	Pf	635	XPFm1477	751	MAL10	627409	628159	-	PF10_0153	hsp60	NA	0	PF00118,Cpn60_TCP1,52,556,7.5e-182,IPR002423,Chaperonin Cpn60/TCP-1	Molecular Function: protein binding (GO:0005515), Molecular Function: ATP binding (GO:0005524), Biological Process: cellular protein metabolic process (GO:0044267)	627043,628898	628643,629039
*	Pf	636	XPFm1885	887	MAL10	638318	639205	-
	Pf	638	XPFm2841	841	MAL10	650811	651651	-	PF10_0159	glycophorin-binding protein 130 precursor	NA	0	PF02526,GBP_repeat,227,264,7.5e-27,IPR003681,Glycophorin-binding protein|PF02526,GBP_repeat,277,314,5.4e-26,IPR003681,Glycophorin-binding protein|PF02526,GBP_repeat,327,364,1.5e-26,IPR003681,Glycophorin-binding protein|PF02526,GBP_repeat,377,414,1.5e-26,IPR003681,Glycophorin-binding protein|PF02526,GBP_repeat,426,463,4.9e-26,IPR003681,Glycophorin-binding protein|PF02526,GBP_repeat,476,513,1.5e-26…		650897,653378	653182,653566
	Pf	638	XPFt0506	752	MAL10	651127	651878	-	PF10_0159	glycophorin-binding protein 130 precursor	NA	0	PF02526,GBP_repeat,227,264,7.5e-27,IPR003681,Glycophorin-binding protein|PF02526,GBP_repeat,277,314,5.4e-26,IPR003681,Glycophorin-binding protein|PF02526,GBP_repeat,327,364,1.5e-26,IPR003681,Glycophorin-binding protein|PF02526,GBP_repeat,377,414,1.5e-26,IPR003681,Glycophorin-binding protein|PF02526,GBP_repeat,426,463,4.9e-26,IPR003681,Glycophorin-binding protein|PF02526,GBP_repeat,476,513,1.5e-26…		650897,653378	653182,653566
	Pf	638	XPF2n1817	526	MAL10	652470	652993	-	PF10_0159	glycophorin-binding protein 130 precursor	NA	0	PF02526,GBP_repeat,227,264,7.5e-27,IPR003681,Glycophorin-binding protein|PF02526,GBP_repeat,277,314,5.4e-26,IPR003681,Glycophorin-binding protein|PF02526,GBP_repeat,327,364,1.5e-26,IPR003681,Glycophorin-binding protein|PF02526,GBP_repeat,377,414,1.5e-26,IPR003681,Glycophorin-binding protein|PF02526,GBP_repeat,426,463,4.9e-26,IPR003681,Glycophorin-binding protein|PF02526,GBP_repeat,476,513,1.5e-26…		650897,653378	653182,653566
	Pf	638	XPF2n5882	514	MAL10	653015,653378	653182,653721	-	PF10_0159	glycophorin-binding protein 130 precursor	155	0	PF02526,GBP_repeat,227,264,7.5e-27,IPR003681,Glycophorin-binding protein|PF02526,GBP_repeat,277,314,5.4e-26,IPR003681,Glycophorin-binding protein|PF02526,GBP_repeat,327,364,1.5e-26,IPR003681,Glycophorin-binding protein|PF02526,GBP_repeat,377,414,1.5e-26,IPR003681,Glycophorin-binding protein|PF02526,GBP_repeat,426,463,4.9e-26,IPR003681,Glycophorin-binding protein|PF02526,GBP_repeat,476,513,1.5e-26…		650897,653378	653182,653566
	Pf	638	XPF2n3503	575	MAL10	651645	652219	-	PF10_0159	glycophorin-binding protein 130 precursor	NA	0	PF02526,GBP_repeat,227,264,7.5e-27,IPR003681,Glycophorin-binding protein|PF02526,GBP_repeat,277,314,5.4e-26,IPR003681,Glycophorin-binding protein|PF02526,GBP_repeat,327,364,1.5e-26,IPR003681,Glycophorin-binding protein|PF02526,GBP_repeat,377,414,1.5e-26,IPR003681,Glycophorin-binding protein|PF02526,GBP_repeat,426,463,4.9e-26,IPR003681,Glycophorin-binding protein|PF02526,GBP_repeat,476,513,1.5e-26…		650897,653378	653182,653566
	Pf	638	XPFm0639	687	MAL10	653557	654239	-	PF10_0159	glycophorin-binding protein 130 precursor	673	1	PF02526,GBP_repeat,227,264,7.5e-27,IPR003681,Glycophorin-binding protein|PF02526,GBP_repeat,277,314,5.4e-26,IPR003681,Glycophorin-binding protein|PF02526,GBP_repeat,327,364,1.5e-26,IPR003681,Glycophorin-binding protein|PF02526,GBP_repeat,377,414,1.5e-26,IPR003681,Glycophorin-binding protein|PF02526,GBP_repeat,426,463,4.9e-26,IPR003681,Glycophorin-binding protein|PF02526,GBP_repeat,476,513,1.5e-26…		650897,653378	653182,653566
	Pf	638	XPFt0725	564	MAL10	653379	653941	-	PF10_0159	glycophorin-binding protein 130 precursor	375	0	PF02526,GBP_repeat,227,264,7.5e-27,IPR003681,Glycophorin-binding protein|PF02526,GBP_repeat,277,314,5.4e-26,IPR003681,Glycophorin-binding protein|PF02526,GBP_repeat,327,364,1.5e-26,IPR003681,Glycophorin-binding protein|PF02526,GBP_repeat,377,414,1.5e-26,IPR003681,Glycophorin-binding protein|PF02526,GBP_repeat,426,463,4.9e-26,IPR003681,Glycophorin-binding protein|PF02526,GBP_repeat,476,513,1.5e-26…		650897,653378	653182,653566
	Pf	638	XPF2n4888	564	MAL10	651856	652419	-	PF10_0159	glycophorin-binding protein 130 precursor	NA	0	PF02526,GBP_repeat,227,264,7.5e-27,IPR003681,Glycophorin-binding protein|PF02526,GBP_repeat,277,314,5.4e-26,IPR003681,Glycophorin-binding protein|PF02526,GBP_repeat,327,364,1.5e-26,IPR003681,Glycophorin-binding protein|PF02526,GBP_repeat,377,414,1.5e-26,IPR003681,Glycophorin-binding protein|PF02526,GBP_repeat,426,463,4.9e-26,IPR003681,Glycophorin-binding protein|PF02526,GBP_repeat,476,513,1.5e-26…		650897,653378	653182,653566
	Pf	638	XPFm0904	726	MAL10	652003	652727	-	PF10_0159	glycophorin-binding protein 130 precursor	NA	0	PF02526,GBP_repeat,227,264,7.5e-27,IPR003681,Glycophorin-binding protein|PF02526,GBP_repeat,277,314,5.4e-26,IPR003681,Glycophorin-binding protein|PF02526,GBP_repeat,327,364,1.5e-26,IPR003681,Glycophorin-binding protein|PF02526,GBP_repeat,377,414,1.5e-26,IPR003681,Glycophorin-binding protein|PF02526,GBP_repeat,426,463,4.9e-26,IPR003681,Glycophorin-binding protein|PF02526,GBP_repeat,476,513,1.5e-26…		650897,653378	653182,653566
	Pf	638	XPFm2405	599	MAL10	653897	654432	-	PF10_0159	glycophorin-binding protein 130 precursor	NA	0	PF02526,GBP_repeat,227,264,7.5e-27,IPR003681,Glycophorin-binding protein|PF02526,GBP_repeat,277,314,5.4e-26,IPR003681,Glycophorin-binding protein|PF02526,GBP_repeat,327,364,1.5e-26,IPR003681,Glycophorin-binding protein|PF02526,GBP_repeat,377,414,1.5e-26,IPR003681,Glycophorin-binding protein|PF02526,GBP_repeat,426,463,4.9e-26,IPR003681,Glycophorin-binding protein|PF02526,GBP_repeat,476,513,1.5e-26…		650897,653378	653182,653566
	Pf	638	XPFm2401	723	MAL10	653517	654239	-	PF10_0159	glycophorin-binding protein 130 precursor	673	0	PF02526,GBP_repeat,227,264,7.5e-27,IPR003681,Glycophorin-binding protein|PF02526,GBP_repeat,277,314,5.4e-26,IPR003681,Glycophorin-binding protein|PF02526,GBP_repeat,327,364,1.5e-26,IPR003681,Glycophorin-binding protein|PF02526,GBP_repeat,377,414,1.5e-26,IPR003681,Glycophorin-binding protein|PF02526,GBP_repeat,426,463,4.9e-26,IPR003681,Glycophorin-binding protein|PF02526,GBP_repeat,476,513,1.5e-26…		650897,653378	653182,653566
	Pf	638	XPFm1230	778	MAL10	653623	654402	-	PF10_0159	glycophorin-binding protein 130 precursor	NA	0	PF02526,GBP_repeat,227,264,7.5e-27,IPR003681,Glycophorin-binding protein|PF02526,GBP_repeat,277,314,5.4e-26,IPR003681,Glycophorin-binding protein|PF02526,GBP_repeat,327,364,1.5e-26,IPR003681,Glycophorin-binding protein|PF02526,GBP_repeat,377,414,1.5e-26,IPR003681,Glycophorin-binding protein|PF02526,GBP_repeat,426,463,4.9e-26,IPR003681,Glycophorin-binding protein|PF02526,GBP_repeat,476,513,1.5e-26…		650897,653378	653182,653566
	Pf	638	XPFm0634	798	MAL10	651930	652727	-	PF10_0159	glycophorin-binding protein 130 precursor	NA	0	PF02526,GBP_repeat,227,264,7.5e-27,IPR003681,Glycophorin-binding protein|PF02526,GBP_repeat,277,314,5.4e-26,IPR003681,Glycophorin-binding protein|PF02526,GBP_repeat,327,364,1.5e-26,IPR003681,Glycophorin-binding protein|PF02526,GBP_repeat,377,414,1.5e-26,IPR003681,Glycophorin-binding protein|PF02526,GBP_repeat,426,463,4.9e-26,IPR003681,Glycophorin-binding protein|PF02526,GBP_repeat,476,513,1.5e-26…		650897,653378	653182,653566
	Pf	638	XPFm1779	644	MAL10	653478	654121	-	PF10_0159	glycophorin-binding protein 130 precursor	555	0	PF02526,GBP_repeat,227,264,7.5e-27,IPR003681,Glycophorin-binding protein|PF02526,GBP_repeat,277,314,5.4e-26,IPR003681,Glycophorin-binding protein|PF02526,GBP_repeat,327,364,1.5e-26,IPR003681,Glycophorin-binding protein|PF02526,GBP_repeat,377,414,1.5e-26,IPR003681,Glycophorin-binding protein|PF02526,GBP_repeat,426,463,4.9e-26,IPR003681,Glycophorin-binding protein|PF02526,GBP_repeat,476,513,1.5e-26…		650897,653378	653182,653566
	Pf	638	XPFt2272	870	MAL10	652168	653037	-	PF10_0159	glycophorin-binding protein 130 precursor	NA	0	PF02526,GBP_repeat,227,264,7.5e-27,IPR003681,Glycophorin-binding protein|PF02526,GBP_repeat,277,314,5.4e-26,IPR003681,Glycophorin-binding protein|PF02526,GBP_repeat,327,364,1.5e-26,IPR003681,Glycophorin-binding protein|PF02526,GBP_repeat,377,414,1.5e-26,IPR003681,Glycophorin-binding protein|PF02526,GBP_repeat,426,463,4.9e-26,IPR003681,Glycophorin-binding protein|PF02526,GBP_repeat,476,513,1.5e-26…		650897,653378	653182,653566
	Pf	638	XPFm2476	735	MAL10	653682	654414	-	PF10_0159	glycophorin-binding protein 130 precursor	NA	0	PF02526,GBP_repeat,227,264,7.5e-27,IPR003681,Glycophorin-binding protein|PF02526,GBP_repeat,277,314,5.4e-26,IPR003681,Glycophorin-binding protein|PF02526,GBP_repeat,327,364,1.5e-26,IPR003681,Glycophorin-binding protein|PF02526,GBP_repeat,377,414,1.5e-26,IPR003681,Glycophorin-binding protein|PF02526,GBP_repeat,426,463,4.9e-26,IPR003681,Glycophorin-binding protein|PF02526,GBP_repeat,476,513,1.5e-26…		650897,653378	653182,653566
	Pf	638	XPFm1740	701	MAL10	653717	654417	-	PF10_0159	glycophorin-binding protein 130 precursor	NA	0	PF02526,GBP_repeat,227,264,7.5e-27,IPR003681,Glycophorin-binding protein|PF02526,GBP_repeat,277,314,5.4e-26,IPR003681,Glycophorin-binding protein|PF02526,GBP_repeat,327,364,1.5e-26,IPR003681,Glycophorin-binding protein|PF02526,GBP_repeat,377,414,1.5e-26,IPR003681,Glycophorin-binding protein|PF02526,GBP_repeat,426,463,4.9e-26,IPR003681,Glycophorin-binding protein|PF02526,GBP_repeat,476,513,1.5e-26…		650897,653378	653182,653566
	Pf	638	XPF2n1414	331	MAL10	650568	650891	-	PF10_0159	glycophorin-binding protein 130 precursor	NA	0	PF02526,GBP_repeat,227,264,7.5e-27,IPR003681,Glycophorin-binding protein|PF02526,GBP_repeat,277,314,5.4e-26,IPR003681,Glycophorin-binding protein|PF02526,GBP_repeat,327,364,1.5e-26,IPR003681,Glycophorin-binding protein|PF02526,GBP_repeat,377,414,1.5e-26,IPR003681,Glycophorin-binding protein|PF02526,GBP_repeat,426,463,4.9e-26,IPR003681,Glycophorin-binding protein|PF02526,GBP_repeat,476,513,1.5e-26…		650897,653378	653182,653566
	Pf	639	XPFt0189	746	MAL10	657713	658458	-	PF10_0160	3.8 protein	NA	0			656708,656969,658829	656788,658546,659026
*	Pf	640	XPF2n1371	565	MAL10	659055	659621	-
	Pf	644	XPFt2301	770	MAL10	682088	682859	-	PF10_0164	early transcribed membrane protein 10.3, etramp10.3	352	1			682181	682507
	Pf	644	XPF2n5265	479	MAL10	682595	683074	-	PF10_0164	early transcribed membrane protein 10.3, etramp10.3	NA	0			682181	682507
	Pf	644	XPFm2742	636	MAL10	682678	683266	-	PF10_0164	early transcribed membrane protein 10.3, etramp10.3	NA	0			682181	682507
	Pf	644	XPFt1936	747	MAL10	682221	682965	-	PF10_0164	early transcribed membrane protein 10.3, etramp10.3	458	0			682181	682507
	Pf	644	XPF2n4546	564	MAL10	682300	682859	-	PF10_0164	early transcribed membrane protein 10.3, etramp10.3	352	0			682181	682507
	Pf	644	XPF2n3446	581	MAL10	682263	682842	-	PF10_0164	early transcribed membrane protein 10.3, etramp10.3	335	0			682181	682507
	Pf	644	XPF2n6243	564	MAL10	682405	682968	-	PF10_0164	early transcribed membrane protein 10.3, etramp10.3	461	0			682181	682507
	Pf	645	XPFm0583	346	MAL10	690707	691036	-	PF10_0166	hypothetical protein	217	1			689887	690819
	Pf	649	XPFt0352	808	MAL10	722645	723452	-	PF10_0177	erythrocyte membrane-associated antigen	NA	0	PF00036,efhand,1601,1629,0.00077,IPR002048,Calcium-binding EF-hand|PF00149,Metallophos,2237,2517,2.5e-28,IPR004843,Metallophosphoesterase	Molecular Function: calcium ion binding (GO:0005509)|Molecular Function: hydrolase activity (GO:0016787)	721733,721918,729860	721820,728331,732855
*	Pf	651	XPF2n4358	575	MAL10	744113	744688	-
	Pf	653	XPFm2310	785	MAL10	770501	771287	-	PF10_0184	hypothetical protein	NA	0			766167	771953
	Pf	654	XPF2n3192	550	MAL10	778323	778872	-	PF10_0186	hypothetical protein	NA	0	PF00642,zf-CCCH,1,22,0.19,IPR000571,Zinc finger, CCCH-type|PF00642,zf-CCCH,32,56,0.035,IPR000571,Zinc finger, CCCH-type|PF00642,zf-CCCH,63,88,0.00011,IPR000571,Zinc finger, CCCH-type	Molecular Function: nucleic acid binding (GO:0003676), Molecular Function: zinc ion binding (GO:0008270)|Molecular Function: nucleic acid binding (GO:0003676), Molecular Function: zinc ion binding (GO:0008270)|Molecular Function: nucleic acid binding (GO:0003676), Molecular Function: zinc ion binding (GO:0008270)	774928,780163,780360	779996,780255,780486
	Pf	655	XPF2n5384	534	MAL10	793335,793488,793893,794109	793357,793806,793974,794219	-	PF10_0188	hypothetical protein	234	0			789867,790360,791081,791504,791791,792209,792445,792900,793253,793500	790001,790484,791287,791624,792019,792334,792764,793107,793357,793765
	Pf	655	XPF2n0489	403	MAL10	793603,793893,794109	793806,793974,794224	-	PF10_0188	hypothetical protein	239	1			789867,790360,791081,791504,791791,792209,792445,792900,793253,793500	790001,790484,791287,791624,792019,792334,792764,793107,793357,793765
	Pf	657	XPF2n5864	563	MAL10	806137	806699	-	PF10_0191	tRNA methyltransferase, putative	NA	0	PF03054,tRNA_Me_trans,479,696,2.1e-13,IPR004506,tRNA (5-methylaminomethyl-2-thiouridylate)-methyltransferase	Molecular Function: tRNA (5-methylaminomethyl-2-thiouridylate)-methyltransferase activity (GO:0004808), Cellular Component: cytoplasm (GO:0005737), Biological Process: tRNA processing (GO:0008033)	804327	807581
	Pf	657	XPF2n5468	481	MAL10	806128	806609	-	PF10_0191	tRNA methyltransferase, putative	NA	0	PF03054,tRNA_Me_trans,479,696,2.1e-13,IPR004506,tRNA (5-methylaminomethyl-2-thiouridylate)-methyltransferase	Molecular Function: tRNA (5-methylaminomethyl-2-thiouridylate)-methyltransferase activity (GO:0004808), Cellular Component: cytoplasm (GO:0005737), Biological Process: tRNA processing (GO:0008033)	804327	807581
	Pf	657	XPF2n3778	579	MAL10	806122	806699	-	PF10_0191	tRNA methyltransferase, putative	NA	0	PF03054,tRNA_Me_trans,479,696,2.1e-13,IPR004506,tRNA (5-methylaminomethyl-2-thiouridylate)-methyltransferase	Molecular Function: tRNA (5-methylaminomethyl-2-thiouridylate)-methyltransferase activity (GO:0004808), Cellular Component: cytoplasm (GO:0005737), Biological Process: tRNA processing (GO:0008033)	804327	807581
*	Pf	663	XPFm1444	369	MAL10	846928	847236	-
*	Pf	663	XPFm0311	590	MAL10	846221	846793	-
*	Pf	663	XPFm1083	578	MAL10	846727	847266	-
*	Pf	669	XPF2n6108	336	MAL10	871901,872603	871933,872793	-
**	Pf	670	XPF2n5349	582	MAL10	893799	894380	-	PF10_0211|PF10_0212	hypothetical protein|hypothetical protein			[][]	[][]	873206,873595,874200,880602|887414,894667,897436,897634	873464,874030,880556,886845|894508,894858,897528,903606
**	Pf	670	XPF2n3673	574	MAL10	892643	893215	-	PF10_0211|PF10_0212	hypothetical protein|hypothetical protein			[][]	[][]	873206,873595,874200,880602|887414,894667,897436,897634	873464,874030,880556,886845|894508,894858,897528,903606
**	Pf	670	XPFm0604	789	MAL10	901308	902096	-	PF10_0211|PF10_0212	hypothetical protein|hypothetical protein			[][]	[][]	873206,873595,874200,880602|887414,894667,897436,897634	873464,874030,880556,886845|894508,894858,897528,903606
**	Pf	670	XPFt1807	818	MAL10	878874	879690	-	PF10_0211|PF10_0212	hypothetical protein|hypothetical protein			[][]	[][]	873206,873595,874200,880602|887414,894667,897436,897634	873464,874030,880556,886845|894508,894858,897528,903606
**	Pf	670	XPFm2434	828	MAL10	879675	880504	-	PF10_0211|PF10_0212	hypothetical protein|hypothetical protein			[][]	[][]	873206,873595,874200,880602|887414,894667,897436,897634	873464,874030,880556,886845|894508,894858,897528,903606
**	Pf	670	XPFm2152	552	MAL10	899125	899669	-	PF10_0211|PF10_0212	hypothetical protein|hypothetical protein			[][]	[][]	873206,873595,874200,880602|887414,894667,897436,897634	873464,874030,880556,886845|894508,894858,897528,903606
**	Pf	670	XPF2n0462	499	MAL10	892919	893417	-	PF10_0211|PF10_0212	hypothetical protein|hypothetical protein			[][]	[][]	873206,873595,874200,880602|887414,894667,897436,897634	873464,874030,880556,886845|894508,894858,897528,903606
**	Pf	670	XPF2n3121	562	MAL10	883707	884268	-	PF10_0211|PF10_0212	hypothetical protein|hypothetical protein			[][]	[][]	873206,873595,874200,880602|887414,894667,897436,897634	873464,874030,880556,886845|894508,894858,897528,903606
**	Pf	670	XPF2n4827	539	MAL10	886561,887425	887024,887499	-	PF10_0211|PF10_0212	hypothetical protein|hypothetical protein			[][]	[][]	873206,873595,874200,880602|887414,894667,897436,897634	873464,874030,880556,886845|894508,894858,897528,903606
**	Pf	670	XPF2n1720	343	MAL10	890966	891297	-	PF10_0211|PF10_0212	hypothetical protein|hypothetical protein			[][]	[][]	873206,873595,874200,880602|887414,894667,897436,897634	873464,874030,880556,886845|894508,894858,897528,903606
**	Pf	670	XPF2n5327	574	MAL10	892844	893417	-	PF10_0211|PF10_0212	hypothetical protein|hypothetical protein			[][]	[][]	873206,873595,874200,880602|887414,894667,897436,897634	873464,874030,880556,886845|894508,894858,897528,903606
**	Pf	670	XPF2n4337	574	MAL10	885258	885831	-	PF10_0211|PF10_0212	hypothetical protein|hypothetical protein			[][]	[][]	873206,873595,874200,880602|887414,894667,897436,897634	873464,874030,880556,886845|894508,894858,897528,903606
**	Pf	670	XPFm0910	631	MAL10	901440	902070	-	PF10_0211|PF10_0212	hypothetical protein|hypothetical protein			[][]	[][]	873206,873595,874200,880602|887414,894667,897436,897634	873464,874030,880556,886845|894508,894858,897528,903606
**	Pf	670	XPF2n5101	530	MAL10	900375	900901	-	PF10_0211|PF10_0212	hypothetical protein|hypothetical protein			[][]	[][]	873206,873595,874200,880602|887414,894667,897436,897634	873464,874030,880556,886845|894508,894858,897528,903606
**	Pf	670	XPF2n2194	443	MAL10	883827	884268	-	PF10_0211|PF10_0212	hypothetical protein|hypothetical protein			[][]	[][]	873206,873595,874200,880602|887414,894667,897436,897634	873464,874030,880556,886845|894508,894858,897528,903606
**	Pf	670	XPF2n4924	530	MAL10	901801	902330	-	PF10_0211|PF10_0212	hypothetical protein|hypothetical protein			[][]	[][]	873206,873595,874200,880602|887414,894667,897436,897634	873464,874030,880556,886845|894508,894858,897528,903606
	Pf	671	XPFt2160	873	MAL10	910812	911683	-	PF10_0213	10b antigen, putative	NA	0	PF00023,Ank,1383,1415,0.28,IPR002110,Ankyrin|PF00023,Ank,1416,1448,3.3e-08,IPR002110,Ankyrin|PF00023,Ank,1449,1478,5.3e-06,IPR002110,Ankyrin|PF00023,Ank,1498,1524,0.00017,IPR002110,Ankyrin|PF00023,Ank,1525,1558,9.3e-06,IPR002110,Ankyrin|PF00023,Ank,1559,1591,0.034,IPR002110,Ankyrin		905471	912343
	Pf	671	XPFt2383	744	MAL10	907189	907929	-	PF10_0213	10b antigen, putative	NA	0	PF00023,Ank,1383,1415,0.28,IPR002110,Ankyrin|PF00023,Ank,1416,1448,3.3e-08,IPR002110,Ankyrin|PF00023,Ank,1449,1478,5.3e-06,IPR002110,Ankyrin|PF00023,Ank,1498,1524,0.00017,IPR002110,Ankyrin|PF00023,Ank,1525,1558,9.3e-06,IPR002110,Ankyrin|PF00023,Ank,1559,1591,0.034,IPR002110,Ankyrin		905471	912343
	Pf	671	XPFt0895	713	MAL10	908518	909231	-	PF10_0213	10b antigen, putative	NA	0	PF00023,Ank,1383,1415,0.28,IPR002110,Ankyrin|PF00023,Ank,1416,1448,3.3e-08,IPR002110,Ankyrin|PF00023,Ank,1449,1478,5.3e-06,IPR002110,Ankyrin|PF00023,Ank,1498,1524,0.00017,IPR002110,Ankyrin|PF00023,Ank,1525,1558,9.3e-06,IPR002110,Ankyrin|PF00023,Ank,1559,1591,0.034,IPR002110,Ankyrin		905471	912343
	Pf	671	XPFm1479	751	MAL10	908458	909208	-	PF10_0213	10b antigen, putative	NA	0	PF00023,Ank,1383,1415,0.28,IPR002110,Ankyrin|PF00023,Ank,1416,1448,3.3e-08,IPR002110,Ankyrin|PF00023,Ank,1449,1478,5.3e-06,IPR002110,Ankyrin|PF00023,Ank,1498,1524,0.00017,IPR002110,Ankyrin|PF00023,Ank,1525,1558,9.3e-06,IPR002110,Ankyrin|PF00023,Ank,1559,1591,0.034,IPR002110,Ankyrin		905471	912343
	Pf	671	XPFm2195	791	MAL10	908233	909022	-	PF10_0213	10b antigen, putative	NA	0	PF00023,Ank,1383,1415,0.28,IPR002110,Ankyrin|PF00023,Ank,1416,1448,3.3e-08,IPR002110,Ankyrin|PF00023,Ank,1449,1478,5.3e-06,IPR002110,Ankyrin|PF00023,Ank,1498,1524,0.00017,IPR002110,Ankyrin|PF00023,Ank,1525,1558,9.3e-06,IPR002110,Ankyrin|PF00023,Ank,1559,1591,0.034,IPR002110,Ankyrin		905471	912343
	Pf	671	XPFm0948	708	MAL10	907628	908335	-	PF10_0213	10b antigen, putative	NA	0	PF00023,Ank,1383,1415,0.28,IPR002110,Ankyrin|PF00023,Ank,1416,1448,3.3e-08,IPR002110,Ankyrin|PF00023,Ank,1449,1478,5.3e-06,IPR002110,Ankyrin|PF00023,Ank,1498,1524,0.00017,IPR002110,Ankyrin|PF00023,Ank,1525,1558,9.3e-06,IPR002110,Ankyrin|PF00023,Ank,1559,1591,0.034,IPR002110,Ankyrin		905471	912343
	Pf	671	XPFm1721	805	MAL10	911372	912176	-	PF10_0213	10b antigen, putative	NA	0	PF00023,Ank,1383,1415,0.28,IPR002110,Ankyrin|PF00023,Ank,1416,1448,3.3e-08,IPR002110,Ankyrin|PF00023,Ank,1449,1478,5.3e-06,IPR002110,Ankyrin|PF00023,Ank,1498,1524,0.00017,IPR002110,Ankyrin|PF00023,Ank,1525,1558,9.3e-06,IPR002110,Ankyrin|PF00023,Ank,1559,1591,0.034,IPR002110,Ankyrin		905471	912343
	Pf	671	XPF2n2955	571	MAL10	908211	908781	-	PF10_0213	10b antigen, putative	NA	0	PF00023,Ank,1383,1415,0.28,IPR002110,Ankyrin|PF00023,Ank,1416,1448,3.3e-08,IPR002110,Ankyrin|PF00023,Ank,1449,1478,5.3e-06,IPR002110,Ankyrin|PF00023,Ank,1498,1524,0.00017,IPR002110,Ankyrin|PF00023,Ank,1525,1558,9.3e-06,IPR002110,Ankyrin|PF00023,Ank,1559,1591,0.034,IPR002110,Ankyrin		905471	912343
	Pf	671	XPFt1045	751	MAL10	910557	911305	-	PF10_0213	10b antigen, putative	NA	0	PF00023,Ank,1383,1415,0.28,IPR002110,Ankyrin|PF00023,Ank,1416,1448,3.3e-08,IPR002110,Ankyrin|PF00023,Ank,1449,1478,5.3e-06,IPR002110,Ankyrin|PF00023,Ank,1498,1524,0.00017,IPR002110,Ankyrin|PF00023,Ank,1525,1558,9.3e-06,IPR002110,Ankyrin|PF00023,Ank,1559,1591,0.034,IPR002110,Ankyrin		905471	912343
	Pf	672	XPFt0519	754	MAL10	928562	929315	-	PF10_0215	hypothetical protein	NA	0			925279,925989,926837,927041,927914	925817,926233,926895,927758,928551
	Pf	672	XPFm2041	803	MAL10	927656,927914	927758,928615	-	PF10_0215	hypothetical protein	64	1			925279,925989,926837,927041,927914	925817,926233,926895,927758,928551
	Pf	673	XPF2n5225	453	MAL10	942344	942797	-	PF10_0217	pre-mRNA splicing factor, putative	NA	0	PF00076,RRM_1,14,83,3.6e-19,IPR000504,RNA recognition motif, RNP-1|PF00076,RRM_1,112,169,8.9e-12,IPR000504,RNA recognition motif, RNP-1	Molecular Function: nucleic acid binding (GO:0003676)|Molecular Function: nucleic acid binding (GO:0003676)	939936,941389,941910,942131	941280,941475,941992,942232
	Pf	673	XPFt2784	692	MAL10	941387,941910,942131	941475,941992,942650	-	PF10_0217	pre-mRNA splicing factor, putative	418	1	PF00076,RRM_1,14,83,3.6e-19,IPR000504,RNA recognition motif, RNP-1|PF00076,RRM_1,112,169,8.9e-12,IPR000504,RNA recognition motif, RNP-1	Molecular Function: nucleic acid binding (GO:0003676)|Molecular Function: nucleic acid binding (GO:0003676)	939936,941389,941910,942131	941280,941475,941992,942232
	Pf	673	XPFm1567	404	MAL10	941238,942131	941475,942298	-	PF10_0217	pre-mRNA splicing factor, putative	66	0	PF00076,RRM_1,14,83,3.6e-19,IPR000504,RNA recognition motif, RNP-1|PF00076,RRM_1,112,169,8.9e-12,IPR000504,RNA recognition motif, RNP-1	Molecular Function: nucleic acid binding (GO:0003676)|Molecular Function: nucleic acid binding (GO:0003676)	939936,941389,941910,942131	941280,941475,941992,942232
*	Pf	675	XPF2n1694	551	MAL10	946292	946838	-
	Pf	677	XPFm2061	770	MAL10	958950,959240,959529,959808	959032,959343,959598,960321	-	PF10_0222	hypothetical protein	427	1			958937,959808	959032,959894
*	Pf	679	XPF2n2127	326	MAL10	962387	962712	-
	Pf	684	XPFt1377	512	MAL10	999857	1000367	-	PF10_0232	Chromodomain-helicase-DNA-binding protein 1 homolog, putative	NA	0	PF00385,Chromo,1203,1257,3.3e-10,IPR000953,Chromo domain|PF00176,SNF2_N,1299,1595,8e-104,IPR000330,SNF2-related|PF00271,Helicase_C,1648,1727,2.1e-29,IPR001650,DNA/RNA helicase, C-terminal	Cellular Component: chromatin (GO:0000785), Molecular Function: chromatin binding (GO:0003682), Cellular Component: nucleus (GO:0005634), Biological Process: chromatin assembly or disassembly (GO:0006333)|Molecular Function: DNA binding (GO:0003677), Molecular Function: ATP binding (GO:0005524)|Molecular Function: nucleic acid binding (GO:0003676), Molecular Function: helicase activity (GO:000438…	997473	1007459
	Pf	684	XPFm2745	790	MAL10	999008	999791	-	PF10_0232	Chromodomain-helicase-DNA-binding protein 1 homolog, putative	NA	0	PF00385,Chromo,1203,1257,3.3e-10,IPR000953,Chromo domain|PF00176,SNF2_N,1299,1595,8e-104,IPR000330,SNF2-related|PF00271,Helicase_C,1648,1727,2.1e-29,IPR001650,DNA/RNA helicase, C-terminal	Cellular Component: chromatin (GO:0000785), Molecular Function: chromatin binding (GO:0003682), Cellular Component: nucleus (GO:0005634), Biological Process: chromatin assembly or disassembly (GO:0006333)|Molecular Function: DNA binding (GO:0003677), Molecular Function: ATP binding (GO:0005524)|Molecular Function: nucleic acid binding (GO:0003676), Molecular Function: helicase activity (GO:000438…	997473	1007459
	Pf	684	XPFt1986	793	MAL10	999145	999927	-	PF10_0232	Chromodomain-helicase-DNA-binding protein 1 homolog, putative	NA	0	PF00385,Chromo,1203,1257,3.3e-10,IPR000953,Chromo domain|PF00176,SNF2_N,1299,1595,8e-104,IPR000330,SNF2-related|PF00271,Helicase_C,1648,1727,2.1e-29,IPR001650,DNA/RNA helicase, C-terminal	Cellular Component: chromatin (GO:0000785), Molecular Function: chromatin binding (GO:0003682), Cellular Component: nucleus (GO:0005634), Biological Process: chromatin assembly or disassembly (GO:0006333)|Molecular Function: DNA binding (GO:0003677), Molecular Function: ATP binding (GO:0005524)|Molecular Function: nucleic acid binding (GO:0003676), Molecular Function: helicase activity (GO:000438…	997473	1007459
	Pf	684	XPFm1915	724	MAL10	999039	999764	-	PF10_0232	Chromodomain-helicase-DNA-binding protein 1 homolog, putative	NA	0	PF00385,Chromo,1203,1257,3.3e-10,IPR000953,Chromo domain|PF00176,SNF2_N,1299,1595,8e-104,IPR000330,SNF2-related|PF00271,Helicase_C,1648,1727,2.1e-29,IPR001650,DNA/RNA helicase, C-terminal	Cellular Component: chromatin (GO:0000785), Molecular Function: chromatin binding (GO:0003682), Cellular Component: nucleus (GO:0005634), Biological Process: chromatin assembly or disassembly (GO:0006333)|Molecular Function: DNA binding (GO:0003677), Molecular Function: ATP binding (GO:0005524)|Molecular Function: nucleic acid binding (GO:0003676), Molecular Function: helicase activity (GO:000438…	997473	1007459
	Pf	684	XPFt1526	740	MAL10	999087	999826	-	PF10_0232	Chromodomain-helicase-DNA-binding protein 1 homolog, putative	NA	0	PF00385,Chromo,1203,1257,3.3e-10,IPR000953,Chromo domain|PF00176,SNF2_N,1299,1595,8e-104,IPR000330,SNF2-related|PF00271,Helicase_C,1648,1727,2.1e-29,IPR001650,DNA/RNA helicase, C-terminal	Cellular Component: chromatin (GO:0000785), Molecular Function: chromatin binding (GO:0003682), Cellular Component: nucleus (GO:0005634), Biological Process: chromatin assembly or disassembly (GO:0006333)|Molecular Function: DNA binding (GO:0003677), Molecular Function: ATP binding (GO:0005524)|Molecular Function: nucleic acid binding (GO:0003676), Molecular Function: helicase activity (GO:000438…	997473	1007459
	Pf	684	XPF2n1134	572	MAL10	1004315	1004886	-	PF10_0232	Chromodomain-helicase-DNA-binding protein 1 homolog, putative	NA	0	PF00385,Chromo,1203,1257,3.3e-10,IPR000953,Chromo domain|PF00176,SNF2_N,1299,1595,8e-104,IPR000330,SNF2-related|PF00271,Helicase_C,1648,1727,2.1e-29,IPR001650,DNA/RNA helicase, C-terminal	Cellular Component: chromatin (GO:0000785), Molecular Function: chromatin binding (GO:0003682), Cellular Component: nucleus (GO:0005634), Biological Process: chromatin assembly or disassembly (GO:0006333)|Molecular Function: DNA binding (GO:0003677), Molecular Function: ATP binding (GO:0005524)|Molecular Function: nucleic acid binding (GO:0003676), Molecular Function: helicase activity (GO:000438…	997473	1007459
	Pf	684	XPFm0356	217	MAL10	999056	999272	-	PF10_0232	Chromodomain-helicase-DNA-binding protein 1 homolog, putative	NA	0	PF00385,Chromo,1203,1257,3.3e-10,IPR000953,Chromo domain|PF00176,SNF2_N,1299,1595,8e-104,IPR000330,SNF2-related|PF00271,Helicase_C,1648,1727,2.1e-29,IPR001650,DNA/RNA helicase, C-terminal	Cellular Component: chromatin (GO:0000785), Molecular Function: chromatin binding (GO:0003682), Cellular Component: nucleus (GO:0005634), Biological Process: chromatin assembly or disassembly (GO:0006333)|Molecular Function: DNA binding (GO:0003677), Molecular Function: ATP binding (GO:0005524)|Molecular Function: nucleic acid binding (GO:0003676), Molecular Function: helicase activity (GO:000438…	997473	1007459
	Pf	684	XPF2n3357	566	MAL10	1003895	1004458	-	PF10_0232	Chromodomain-helicase-DNA-binding protein 1 homolog, putative	NA	0	PF00385,Chromo,1203,1257,3.3e-10,IPR000953,Chromo domain|PF00176,SNF2_N,1299,1595,8e-104,IPR000330,SNF2-related|PF00271,Helicase_C,1648,1727,2.1e-29,IPR001650,DNA/RNA helicase, C-terminal	Cellular Component: chromatin (GO:0000785), Molecular Function: chromatin binding (GO:0003682), Cellular Component: nucleus (GO:0005634), Biological Process: chromatin assembly or disassembly (GO:0006333)|Molecular Function: DNA binding (GO:0003677), Molecular Function: ATP binding (GO:0005524)|Molecular Function: nucleic acid binding (GO:0003676), Molecular Function: helicase activity (GO:000438…	997473	1007459
	Pf	684	XPFt1293	649	MAL10	1001549	1002196	-	PF10_0232	Chromodomain-helicase-DNA-binding protein 1 homolog, putative	NA	0	PF00385,Chromo,1203,1257,3.3e-10,IPR000953,Chromo domain|PF00176,SNF2_N,1299,1595,8e-104,IPR000330,SNF2-related|PF00271,Helicase_C,1648,1727,2.1e-29,IPR001650,DNA/RNA helicase, C-terminal	Cellular Component: chromatin (GO:0000785), Molecular Function: chromatin binding (GO:0003682), Cellular Component: nucleus (GO:0005634), Biological Process: chromatin assembly or disassembly (GO:0006333)|Molecular Function: DNA binding (GO:0003677), Molecular Function: ATP binding (GO:0005524)|Molecular Function: nucleic acid binding (GO:0003676), Molecular Function: helicase activity (GO:000438…	997473	1007459
	Pf	684	XPFt0774	219	MAL10	999906	1000123	-	PF10_0232	Chromodomain-helicase-DNA-binding protein 1 homolog, putative	NA	0	PF00385,Chromo,1203,1257,3.3e-10,IPR000953,Chromo domain|PF00176,SNF2_N,1299,1595,8e-104,IPR000330,SNF2-related|PF00271,Helicase_C,1648,1727,2.1e-29,IPR001650,DNA/RNA helicase, C-terminal	Cellular Component: chromatin (GO:0000785), Molecular Function: chromatin binding (GO:0003682), Cellular Component: nucleus (GO:0005634), Biological Process: chromatin assembly or disassembly (GO:0006333)|Molecular Function: DNA binding (GO:0003677), Molecular Function: ATP binding (GO:0005524)|Molecular Function: nucleic acid binding (GO:0003676), Molecular Function: helicase activity (GO:000438…	997473	1007459
	Pf	684	XPFm1339	772	MAL10	999569	1000339	-	PF10_0232	Chromodomain-helicase-DNA-binding protein 1 homolog, putative	NA	0	PF00385,Chromo,1203,1257,3.3e-10,IPR000953,Chromo domain|PF00176,SNF2_N,1299,1595,8e-104,IPR000330,SNF2-related|PF00271,Helicase_C,1648,1727,2.1e-29,IPR001650,DNA/RNA helicase, C-terminal	Cellular Component: chromatin (GO:0000785), Molecular Function: chromatin binding (GO:0003682), Cellular Component: nucleus (GO:0005634), Biological Process: chromatin assembly or disassembly (GO:0006333)|Molecular Function: DNA binding (GO:0003677), Molecular Function: ATP binding (GO:0005524)|Molecular Function: nucleic acid binding (GO:0003676), Molecular Function: helicase activity (GO:000438…	997473	1007459
	Pf	684	XPFm1445	757	MAL10	999162	999918	-	PF10_0232	Chromodomain-helicase-DNA-binding protein 1 homolog, putative	NA	0	PF00385,Chromo,1203,1257,3.3e-10,IPR000953,Chromo domain|PF00176,SNF2_N,1299,1595,8e-104,IPR000330,SNF2-related|PF00271,Helicase_C,1648,1727,2.1e-29,IPR001650,DNA/RNA helicase, C-terminal	Cellular Component: chromatin (GO:0000785), Molecular Function: chromatin binding (GO:0003682), Cellular Component: nucleus (GO:0005634), Biological Process: chromatin assembly or disassembly (GO:0006333)|Molecular Function: DNA binding (GO:0003677), Molecular Function: ATP binding (GO:0005524)|Molecular Function: nucleic acid binding (GO:0003676), Molecular Function: helicase activity (GO:000438…	997473	1007459
	Pf	684	XPFt1721	773	MAL10	998056	998827	-	PF10_0232	Chromodomain-helicase-DNA-binding protein 1 homolog, putative	NA	0	PF00385,Chromo,1203,1257,3.3e-10,IPR000953,Chromo domain|PF00176,SNF2_N,1299,1595,8e-104,IPR000330,SNF2-related|PF00271,Helicase_C,1648,1727,2.1e-29,IPR001650,DNA/RNA helicase, C-terminal	Cellular Component: chromatin (GO:0000785), Molecular Function: chromatin binding (GO:0003682), Cellular Component: nucleus (GO:0005634), Biological Process: chromatin assembly or disassembly (GO:0006333)|Molecular Function: DNA binding (GO:0003677), Molecular Function: ATP binding (GO:0005524)|Molecular Function: nucleic acid binding (GO:0003676), Molecular Function: helicase activity (GO:000438…	997473	1007459
	Pf	684	XPFt0978	779	MAL10	1003413	1004191	-	PF10_0232	Chromodomain-helicase-DNA-binding protein 1 homolog, putative	NA	0	PF00385,Chromo,1203,1257,3.3e-10,IPR000953,Chromo domain|PF00176,SNF2_N,1299,1595,8e-104,IPR000330,SNF2-related|PF00271,Helicase_C,1648,1727,2.1e-29,IPR001650,DNA/RNA helicase, C-terminal	Cellular Component: chromatin (GO:0000785), Molecular Function: chromatin binding (GO:0003682), Cellular Component: nucleus (GO:0005634), Biological Process: chromatin assembly or disassembly (GO:0006333)|Molecular Function: DNA binding (GO:0003677), Molecular Function: ATP binding (GO:0005524)|Molecular Function: nucleic acid binding (GO:0003676), Molecular Function: helicase activity (GO:000438…	997473	1007459
	Pf	684	XPF2n1359	512	MAL10	998752	999152	-	PF10_0232	Chromodomain-helicase-DNA-binding protein 1 homolog, putative	NA	0	PF00385,Chromo,1203,1257,3.3e-10,IPR000953,Chromo domain|PF00176,SNF2_N,1299,1595,8e-104,IPR000330,SNF2-related|PF00271,Helicase_C,1648,1727,2.1e-29,IPR001650,DNA/RNA helicase, C-terminal	Cellular Component: chromatin (GO:0000785), Molecular Function: chromatin binding (GO:0003682), Cellular Component: nucleus (GO:0005634), Biological Process: chromatin assembly or disassembly (GO:0006333)|Molecular Function: DNA binding (GO:0003677), Molecular Function: ATP binding (GO:0005524)|Molecular Function: nucleic acid binding (GO:0003676), Molecular Function: helicase activity (GO:000438…	997473	1007459
	Pf	684	XPFt2092	629	MAL10	998763	999382	-	PF10_0232	Chromodomain-helicase-DNA-binding protein 1 homolog, putative	NA	0	PF00385,Chromo,1203,1257,3.3e-10,IPR000953,Chromo domain|PF00176,SNF2_N,1299,1595,8e-104,IPR000330,SNF2-related|PF00271,Helicase_C,1648,1727,2.1e-29,IPR001650,DNA/RNA helicase, C-terminal	Cellular Component: chromatin (GO:0000785), Molecular Function: chromatin binding (GO:0003682), Cellular Component: nucleus (GO:0005634), Biological Process: chromatin assembly or disassembly (GO:0006333)|Molecular Function: DNA binding (GO:0003677), Molecular Function: ATP binding (GO:0005524)|Molecular Function: nucleic acid binding (GO:0003676), Molecular Function: helicase activity (GO:000438…	997473	1007459
	Pf	684	XPF2n1285	225	MAL10	1005268	1005489	-	PF10_0232	Chromodomain-helicase-DNA-binding protein 1 homolog, putative	NA	0	PF00385,Chromo,1203,1257,3.3e-10,IPR000953,Chromo domain|PF00176,SNF2_N,1299,1595,8e-104,IPR000330,SNF2-related|PF00271,Helicase_C,1648,1727,2.1e-29,IPR001650,DNA/RNA helicase, C-terminal	Cellular Component: chromatin (GO:0000785), Molecular Function: chromatin binding (GO:0003682), Cellular Component: nucleus (GO:0005634), Biological Process: chromatin assembly or disassembly (GO:0006333)|Molecular Function: DNA binding (GO:0003677), Molecular Function: ATP binding (GO:0005524)|Molecular Function: nucleic acid binding (GO:0003676), Molecular Function: helicase activity (GO:000438…	997473	1007459
	Pf	684	XPF2n3393	557	MAL10	1005136	1005695	-	PF10_0232	Chromodomain-helicase-DNA-binding protein 1 homolog, putative	NA	0	PF00385,Chromo,1203,1257,3.3e-10,IPR000953,Chromo domain|PF00176,SNF2_N,1299,1595,8e-104,IPR000330,SNF2-related|PF00271,Helicase_C,1648,1727,2.1e-29,IPR001650,DNA/RNA helicase, C-terminal	Cellular Component: chromatin (GO:0000785), Molecular Function: chromatin binding (GO:0003682), Cellular Component: nucleus (GO:0005634), Biological Process: chromatin assembly or disassembly (GO:0006333)|Molecular Function: DNA binding (GO:0003677), Molecular Function: ATP binding (GO:0005524)|Molecular Function: nucleic acid binding (GO:0003676), Molecular Function: helicase activity (GO:000438…	997473	1007459
	Pf	684	XPFt1411	735	MAL10	999534	1000268	-	PF10_0232	Chromodomain-helicase-DNA-binding protein 1 homolog, putative	NA	0	PF00385,Chromo,1203,1257,3.3e-10,IPR000953,Chromo domain|PF00176,SNF2_N,1299,1595,8e-104,IPR000330,SNF2-related|PF00271,Helicase_C,1648,1727,2.1e-29,IPR001650,DNA/RNA helicase, C-terminal	Cellular Component: chromatin (GO:0000785), Molecular Function: chromatin binding (GO:0003682), Cellular Component: nucleus (GO:0005634), Biological Process: chromatin assembly or disassembly (GO:0006333)|Molecular Function: DNA binding (GO:0003677), Molecular Function: ATP binding (GO:0005524)|Molecular Function: nucleic acid binding (GO:0003676), Molecular Function: helicase activity (GO:000438…	997473	1007459
	Pf	684	XPFm1795	786	MAL10	998999	999784	-	PF10_0232	Chromodomain-helicase-DNA-binding protein 1 homolog, putative	NA	0	PF00385,Chromo,1203,1257,3.3e-10,IPR000953,Chromo domain|PF00176,SNF2_N,1299,1595,8e-104,IPR000330,SNF2-related|PF00271,Helicase_C,1648,1727,2.1e-29,IPR001650,DNA/RNA helicase, C-terminal	Cellular Component: chromatin (GO:0000785), Molecular Function: chromatin binding (GO:0003682), Cellular Component: nucleus (GO:0005634), Biological Process: chromatin assembly or disassembly (GO:0006333)|Molecular Function: DNA binding (GO:0003677), Molecular Function: ATP binding (GO:0005524)|Molecular Function: nucleic acid binding (GO:0003676), Molecular Function: helicase activity (GO:000438…	997473	1007459
	Pf	684	XPFt1832	585	MAL10	999671	1000255	-	PF10_0232	Chromodomain-helicase-DNA-binding protein 1 homolog, putative	NA	0	PF00385,Chromo,1203,1257,3.3e-10,IPR000953,Chromo domain|PF00176,SNF2_N,1299,1595,8e-104,IPR000330,SNF2-related|PF00271,Helicase_C,1648,1727,2.1e-29,IPR001650,DNA/RNA helicase, C-terminal	Cellular Component: chromatin (GO:0000785), Molecular Function: chromatin binding (GO:0003682), Cellular Component: nucleus (GO:0005634), Biological Process: chromatin assembly or disassembly (GO:0006333)|Molecular Function: DNA binding (GO:0003677), Molecular Function: ATP binding (GO:0005524)|Molecular Function: nucleic acid binding (GO:0003676), Molecular Function: helicase activity (GO:000438…	997473	1007459
	Pf	684	XPFt2692	780	MAL10	1005977	1006757	-	PF10_0232	Chromodomain-helicase-DNA-binding protein 1 homolog, putative	NA	0	PF00385,Chromo,1203,1257,3.3e-10,IPR000953,Chromo domain|PF00176,SNF2_N,1299,1595,8e-104,IPR000330,SNF2-related|PF00271,Helicase_C,1648,1727,2.1e-29,IPR001650,DNA/RNA helicase, C-terminal	Cellular Component: chromatin (GO:0000785), Molecular Function: chromatin binding (GO:0003682), Cellular Component: nucleus (GO:0005634), Biological Process: chromatin assembly or disassembly (GO:0006333)|Molecular Function: DNA binding (GO:0003677), Molecular Function: ATP binding (GO:0005524)|Molecular Function: nucleic acid binding (GO:0003676), Molecular Function: helicase activity (GO:000438…	997473	1007459
	Pf	684	XPF2n1953	230	MAL10	1006786	1007015	-	PF10_0232	Chromodomain-helicase-DNA-binding protein 1 homolog, putative	NA	0	PF00385,Chromo,1203,1257,3.3e-10,IPR000953,Chromo domain|PF00176,SNF2_N,1299,1595,8e-104,IPR000330,SNF2-related|PF00271,Helicase_C,1648,1727,2.1e-29,IPR001650,DNA/RNA helicase, C-terminal	Cellular Component: chromatin (GO:0000785), Molecular Function: chromatin binding (GO:0003682), Cellular Component: nucleus (GO:0005634), Biological Process: chromatin assembly or disassembly (GO:0006333)|Molecular Function: DNA binding (GO:0003677), Molecular Function: ATP binding (GO:0005524)|Molecular Function: nucleic acid binding (GO:0003676), Molecular Function: helicase activity (GO:000438…	997473	1007459
	Pf	684	XPFm0303	800	MAL10	997873	998672	-	PF10_0232	Chromodomain-helicase-DNA-binding protein 1 homolog, putative	NA	0	PF00385,Chromo,1203,1257,3.3e-10,IPR000953,Chromo domain|PF00176,SNF2_N,1299,1595,8e-104,IPR000330,SNF2-related|PF00271,Helicase_C,1648,1727,2.1e-29,IPR001650,DNA/RNA helicase, C-terminal	Cellular Component: chromatin (GO:0000785), Molecular Function: chromatin binding (GO:0003682), Cellular Component: nucleus (GO:0005634), Biological Process: chromatin assembly or disassembly (GO:0006333)|Molecular Function: DNA binding (GO:0003677), Molecular Function: ATP binding (GO:0005524)|Molecular Function: nucleic acid binding (GO:0003676), Molecular Function: helicase activity (GO:000438…	997473	1007459
	Pf	684	XPFt0777	773	MAL10	1001078	1001850	-	PF10_0232	Chromodomain-helicase-DNA-binding protein 1 homolog, putative	NA	0	PF00385,Chromo,1203,1257,3.3e-10,IPR000953,Chromo domain|PF00176,SNF2_N,1299,1595,8e-104,IPR000330,SNF2-related|PF00271,Helicase_C,1648,1727,2.1e-29,IPR001650,DNA/RNA helicase, C-terminal	Cellular Component: chromatin (GO:0000785), Molecular Function: chromatin binding (GO:0003682), Cellular Component: nucleus (GO:0005634), Biological Process: chromatin assembly or disassembly (GO:0006333)|Molecular Function: DNA binding (GO:0003677), Molecular Function: ATP binding (GO:0005524)|Molecular Function: nucleic acid binding (GO:0003676), Molecular Function: helicase activity (GO:000438…	997473	1007459
	Pf	684	XPFt0893	714	MAL10	999067	999780	-	PF10_0232	Chromodomain-helicase-DNA-binding protein 1 homolog, putative	NA	0	PF00385,Chromo,1203,1257,3.3e-10,IPR000953,Chromo domain|PF00176,SNF2_N,1299,1595,8e-104,IPR000330,SNF2-related|PF00271,Helicase_C,1648,1727,2.1e-29,IPR001650,DNA/RNA helicase, C-terminal	Cellular Component: chromatin (GO:0000785), Molecular Function: chromatin binding (GO:0003682), Cellular Component: nucleus (GO:0005634), Biological Process: chromatin assembly or disassembly (GO:0006333)|Molecular Function: DNA binding (GO:0003677), Molecular Function: ATP binding (GO:0005524)|Molecular Function: nucleic acid binding (GO:0003676), Molecular Function: helicase activity (GO:000438…	997473	1007459
*	Pf	685	XPF2n4876	548	MAL10	1009588,1009793,1010525	1009607,1009807,1010840	-
*	Pf	685	XPF2n1291	478	MAL10	1007779	1008257	-
*	Pf	685	XPF2n6233	564	MAL10	1008212,1009308	1008243,1009839	-
*	Pf	685	XPF2n1662	365	MAL10	1007840	1008208	-
*	Pf	685	XPFt1719	482	MAL10	1007817,1009308	1008243,1009344	-
*	Pf	686	XPF2n3955	537	MAL10	1011545	1012081	-
*	Pf	686	XPF2n4758	276	MAL10	1011269	1011546	-
*	Pf	690	XPF2n1492	537	MAL10	1026034	1026571	-
	Pf	694	XPFt2139	271	MAL10	1049948	1050198	-	PF10_0244	hypothetical protein	NA	0	PF00036,efhand,193,221,0.00061,IPR002048,Calcium-binding EF-hand	Molecular Function: calcium ion binding (GO:0005509)	1045606,1046027,1048198,1049118,1049369,1049613	1045626,1048017,1048593,1049241,1049462,1049758
	Pf	694	XPFm0581	604	MAL10	1049164,1049369,1049613	1049241,1049462,1050042	-	PF10_0244	hypothetical protein	284	1	PF00036,efhand,193,221,0.00061,IPR002048,Calcium-binding EF-hand	Molecular Function: calcium ion binding (GO:0005509)	1045606,1046027,1048198,1049118,1049369,1049613	1045626,1048017,1048593,1049241,1049462,1049758
	Pf	695	XPF2n2350	573	MAL10	1059286	1059858	-	PF10_0246	hypothetical protein	NA	0			1055742,1057928	1057014,1060656
	Pf	695	XPFt1529	745	MAL10	1059795	1060538	-	PF10_0246	hypothetical protein	NA	0			1055742,1057928	1057014,1060656
	Pf	703	XPFt0102	638	MAL10	1096495	1097132	-	PF10_0256	hypothetical protein	NA	0			1095002	1097275
	Pf	703	XPF2n5807	566	MAL10	1096901	1097466	-	PF10_0256	hypothetical protein	191	0			1095002	1097275
	Pf	703	XPFt2242	668	MAL10	1097269	1097919	-	PF10_0256	hypothetical protein	644	0			1095002	1097275
	Pf	703	XPFm0546	619	MAL10	1096361	1096980	-	PF10_0256	hypothetical protein	NA	0			1095002	1097275
	Pf	703	XPF2n3713	579	MAL10	1096888	1097466	-	PF10_0256	hypothetical protein	191	1			1095002	1097275
	Pf	703	XPFm1344	781	MAL10	1096165	1096945	-	PF10_0256	hypothetical protein	NA	0			1095002	1097275
	Pf	707	XPFt0487	761	MAL10	1114440	1115200	-	PF10_0262	hypothetical protein	NA	0			1113493	1118571
	Pf	707	XPFt2496	792	MAL10	1118103	1118893	-	PF10_0262	hypothetical protein	322	1			1113493	1118571
	Pf	707	XPFt1459	747	MAL10	1114587	1115333	-	PF10_0262	hypothetical protein	NA	0			1113493	1118571
	Pf	707	XPFt0279	790	MAL10	1117474	1118262	-	PF10_0262	hypothetical protein	NA	0			1113493	1118571
	Pf	707	XPFt1280	743	MAL10	1117878	1118619	-	PF10_0262	hypothetical protein	48	0			1113493	1118571
	Pf	707	XPFt2476	878	MAL10	1115094	1115972	-	PF10_0262	hypothetical protein	NA	0			1113493	1118571
	Pf	707	XPFt1282	752	MAL10	1114702	1115453	-	PF10_0262	hypothetical protein	NA	0			1113493	1118571
	Pf	707	XPFm1630	811	MAL10	1117548	1118357	-	PF10_0262	hypothetical protein	NA	0			1113493	1118571
	Pf	709	XPFm0743	735	MAL10	1135314	1136047	-	PF10_0266	hypothetical protein	NA	0	PF04006,Mpp10,101,751,1.9e-05,IPR007151,Mpp10 protein		1133836	1136154
	Pf	710	XPFm0938	726	MAL10	1141269,1141900,1142582	1141504,1142144,1142823	-	PF10_0268	merozoite capping protein 1	223	0	PF00578,AhpC-TSA,40,138,1e-20,IPR000866,Alkyl hydroperoxide reductase/ Thiol specific antioxidant/ Mal allergen	Molecular Function: antioxidant activity (GO:0016209), Molecular Function: oxidoreductase activity (GO:0016491)	1140587,1141900,1142582	1141504,1142144,1142600
	Pf	710	XPF2n1587	272	MAL10	1142724	1142993	-	PF10_0268	merozoite capping protein 1	NA	0	PF00578,AhpC-TSA,40,138,1e-20,IPR000866,Alkyl hydroperoxide reductase/ Thiol specific antioxidant/ Mal allergen	Molecular Function: antioxidant activity (GO:0016209), Molecular Function: oxidoreductase activity (GO:0016491)	1140587,1141900,1142582	1141504,1142144,1142600
	Pf	710	XPFt2585	776	MAL10	1141073,1141900,1142582	1141504,1142144,1142680	-	PF10_0268	merozoite capping protein 1	80	0	PF00578,AhpC-TSA,40,138,1e-20,IPR000866,Alkyl hydroperoxide reductase/ Thiol specific antioxidant/ Mal allergen	Molecular Function: antioxidant activity (GO:0016209), Molecular Function: oxidoreductase activity (GO:0016491)	1140587,1141900,1142582	1141504,1142144,1142600
	Pf	710	XPFt0426	769	MAL10	1141395,1141900,1142582	1141504,1142144,1142995	-	PF10_0268	merozoite capping protein 1	395	0	PF00578,AhpC-TSA,40,138,1e-20,IPR000866,Alkyl hydroperoxide reductase/ Thiol specific antioxidant/ Mal allergen	Molecular Function: antioxidant activity (GO:0016209), Molecular Function: oxidoreductase activity (GO:0016491)	1140587,1141900,1142582	1141504,1142144,1142600
	Pf	710	XPF2n3158	561	MAL10	1143161	1143721	-	PF10_0268	merozoite capping protein 1	NA	0	PF00578,AhpC-TSA,40,138,1e-20,IPR000866,Alkyl hydroperoxide reductase/ Thiol specific antioxidant/ Mal allergen	Molecular Function: antioxidant activity (GO:0016209), Molecular Function: oxidoreductase activity (GO:0016491)	1140587,1141900,1142582	1141504,1142144,1142600
	Pf	710	XPFt2247	763	MAL10	1141286,1141900,1142582	1141504,1142144,1142884	-	PF10_0268	merozoite capping protein 1	284	0	PF00578,AhpC-TSA,40,138,1e-20,IPR000866,Alkyl hydroperoxide reductase/ Thiol specific antioxidant/ Mal allergen	Molecular Function: antioxidant activity (GO:0016209), Molecular Function: oxidoreductase activity (GO:0016491)	1140587,1141900,1142582	1141504,1142144,1142600
	Pf	710	XPF2n0384	472	MAL10	1142579	1143044	-	PF10_0268	merozoite capping protein 1	444	0	PF00578,AhpC-TSA,40,138,1e-20,IPR000866,Alkyl hydroperoxide reductase/ Thiol specific antioxidant/ Mal allergen	Molecular Function: antioxidant activity (GO:0016209), Molecular Function: oxidoreductase activity (GO:0016491)	1140587,1141900,1142582	1141504,1142144,1142600
	Pf	710	XPFt0505	754	MAL10	1141484,1141900,1142582	1141504,1142144,1143067	-	PF10_0268	merozoite capping protein 1	467	0	PF00578,AhpC-TSA,40,138,1e-20,IPR000866,Alkyl hydroperoxide reductase/ Thiol specific antioxidant/ Mal allergen	Molecular Function: antioxidant activity (GO:0016209), Molecular Function: oxidoreductase activity (GO:0016491)	1140587,1141900,1142582	1141504,1142144,1142600
	Pf	710	XPFm0173	645	MAL10	1141984,1142582	1142144,1143067	-	PF10_0268	merozoite capping protein 1	467	0	PF00578,AhpC-TSA,40,138,1e-20,IPR000866,Alkyl hydroperoxide reductase/ Thiol specific antioxidant/ Mal allergen	Molecular Function: antioxidant activity (GO:0016209), Molecular Function: oxidoreductase activity (GO:0016491)	1140587,1141900,1142582	1141504,1142144,1142600
	Pf	710	XPFt0157	763	MAL10	1140506	1141267	-	PF10_0268	merozoite capping protein 1	NA	0	PF00578,AhpC-TSA,40,138,1e-20,IPR000866,Alkyl hydroperoxide reductase/ Thiol specific antioxidant/ Mal allergen	Molecular Function: antioxidant activity (GO:0016209), Molecular Function: oxidoreductase activity (GO:0016491)	1140587,1141900,1142582	1141504,1142144,1142600
	Pf	710	XPFt0292	785	MAL10	1141380,1141900,1142582	1141504,1142144,1142995	-	PF10_0268	merozoite capping protein 1	395	0	PF00578,AhpC-TSA,40,138,1e-20,IPR000866,Alkyl hydroperoxide reductase/ Thiol specific antioxidant/ Mal allergen	Molecular Function: antioxidant activity (GO:0016209), Molecular Function: oxidoreductase activity (GO:0016491)	1140587,1141900,1142582	1141504,1142144,1142600
	Pf	710	XPFm0692	557	MAL10	1142039,1142582	1142144,1143031	-	PF10_0268	merozoite capping protein 1	431	0	PF00578,AhpC-TSA,40,138,1e-20,IPR000866,Alkyl hydroperoxide reductase/ Thiol specific antioxidant/ Mal allergen	Molecular Function: antioxidant activity (GO:0016209), Molecular Function: oxidoreductase activity (GO:0016491)	1140587,1141900,1142582	1141504,1142144,1142600
	Pf	710	XPFm1407	754	MAL10	1141924,1142582	1142144,1143115	-	PF10_0268	merozoite capping protein 1	515	0	PF00578,AhpC-TSA,40,138,1e-20,IPR000866,Alkyl hydroperoxide reductase/ Thiol specific antioxidant/ Mal allergen	Molecular Function: antioxidant activity (GO:0016209), Molecular Function: oxidoreductase activity (GO:0016491)	1140587,1141900,1142582	1141504,1142144,1142600
	Pf	710	XPFt1446	716	MAL10	1142936	1143654	-	PF10_0268	merozoite capping protein 1	NA	0	PF00578,AhpC-TSA,40,138,1e-20,IPR000866,Alkyl hydroperoxide reductase/ Thiol specific antioxidant/ Mal allergen	Molecular Function: antioxidant activity (GO:0016209), Molecular Function: oxidoreductase activity (GO:0016491)	1140587,1141900,1142582	1141504,1142144,1142600
	Pf	710	XPFt0319	805	MAL10	1141188,1141900,1142582	1141504,1142144,1142824	-	PF10_0268	merozoite capping protein 1	224	0	PF00578,AhpC-TSA,40,138,1e-20,IPR000866,Alkyl hydroperoxide reductase/ Thiol specific antioxidant/ Mal allergen	Molecular Function: antioxidant activity (GO:0016209), Molecular Function: oxidoreductase activity (GO:0016491)	1140587,1141900,1142582	1141504,1142144,1142600
	Pf	710	XPF2n0553	416	MAL10	1143247	1143660	-	PF10_0268	merozoite capping protein 1	NA	0	PF00578,AhpC-TSA,40,138,1e-20,IPR000866,Alkyl hydroperoxide reductase/ Thiol specific antioxidant/ Mal allergen	Molecular Function: antioxidant activity (GO:0016209), Molecular Function: oxidoreductase activity (GO:0016491)	1140587,1141900,1142582	1141504,1142144,1142600
	Pf	710	XPFm2563	794	MAL10	1141407,1141900,1142582	1141504,1142144,1143031	-	PF10_0268	merozoite capping protein 1	431	0	PF00578,AhpC-TSA,40,138,1e-20,IPR000866,Alkyl hydroperoxide reductase/ Thiol specific antioxidant/ Mal allergen	Molecular Function: antioxidant activity (GO:0016209), Molecular Function: oxidoreductase activity (GO:0016491)	1140587,1141900,1142582	1141504,1142144,1142600
	Pf	710	XPFm0182	773	MAL10	1141461,1141900,1142582	1141504,1142144,1143067	-	PF10_0268	merozoite capping protein 1	467	1	PF00578,AhpC-TSA,40,138,1e-20,IPR000866,Alkyl hydroperoxide reductase/ Thiol specific antioxidant/ Mal allergen	Molecular Function: antioxidant activity (GO:0016209), Molecular Function: oxidoreductase activity (GO:0016491)	1140587,1141900,1142582	1141504,1142144,1142600
	Pf	710	XPFm0651	754	MAL10	1141482,1141900,1142582	1141504,1142144,1143067	-	PF10_0268	merozoite capping protein 1	467	0	PF00578,AhpC-TSA,40,138,1e-20,IPR000866,Alkyl hydroperoxide reductase/ Thiol specific antioxidant/ Mal allergen	Molecular Function: antioxidant activity (GO:0016209), Molecular Function: oxidoreductase activity (GO:0016491)	1140587,1141900,1142582	1141504,1142144,1142600
	Pf	710	XPFm2752	802	MAL10	1141368,1141900,1142582	1141504,1142144,1143001	-	PF10_0268	merozoite capping protein 1	401	0	PF00578,AhpC-TSA,40,138,1e-20,IPR000866,Alkyl hydroperoxide reductase/ Thiol specific antioxidant/ Mal allergen	Molecular Function: antioxidant activity (GO:0016209), Molecular Function: oxidoreductase activity (GO:0016491)	1140587,1141900,1142582	1141504,1142144,1142600
	Pf	710	XPFt1816	782	MAL10	1141382,1141900,1142582	1141504,1142144,1142995	-	PF10_0268	merozoite capping protein 1	395	0	PF00578,AhpC-TSA,40,138,1e-20,IPR000866,Alkyl hydroperoxide reductase/ Thiol specific antioxidant/ Mal allergen	Molecular Function: antioxidant activity (GO:0016209), Molecular Function: oxidoreductase activity (GO:0016491)	1140587,1141900,1142582	1141504,1142144,1142600
	Pf	710	XPFt2311	790	MAL10	1141180,1141900,1142582	1141504,1142144,1142801	-	PF10_0268	merozoite capping protein 1	201	0	PF00578,AhpC-TSA,40,138,1e-20,IPR000866,Alkyl hydroperoxide reductase/ Thiol specific antioxidant/ Mal allergen	Molecular Function: antioxidant activity (GO:0016209), Molecular Function: oxidoreductase activity (GO:0016491)	1140587,1141900,1142582	1141504,1142144,1142600
	Pf	710	XPFt1562	690	MAL10	1141919,1142582	1142144,1143044	-	PF10_0268	merozoite capping protein 1	444	0	PF00578,AhpC-TSA,40,138,1e-20,IPR000866,Alkyl hydroperoxide reductase/ Thiol specific antioxidant/ Mal allergen	Molecular Function: antioxidant activity (GO:0016209), Molecular Function: oxidoreductase activity (GO:0016491)	1140587,1141900,1142582	1141504,1142144,1142600
	Pf	710	XPFm1709	824	MAL10	1141332,1141900,1142582	1141504,1142144,1142988	-	PF10_0268	merozoite capping protein 1	388	0	PF00578,AhpC-TSA,40,138,1e-20,IPR000866,Alkyl hydroperoxide reductase/ Thiol specific antioxidant/ Mal allergen	Molecular Function: antioxidant activity (GO:0016209), Molecular Function: oxidoreductase activity (GO:0016491)	1140587,1141900,1142582	1141504,1142144,1142600
	Pf	710	XPFt0337	784	MAL10	1141444,1141900,1142582	1141504,1142144,1143060	-	PF10_0268	merozoite capping protein 1	460	0	PF00578,AhpC-TSA,40,138,1e-20,IPR000866,Alkyl hydroperoxide reductase/ Thiol specific antioxidant/ Mal allergen	Molecular Function: antioxidant activity (GO:0016209), Molecular Function: oxidoreductase activity (GO:0016491)	1140587,1141900,1142582	1141504,1142144,1142600
	Pf	710	XPFm2656	740	MAL10	1141424,1141900,1142582	1141504,1142144,1142995	-	PF10_0268	merozoite capping protein 1	395	0	PF00578,AhpC-TSA,40,138,1e-20,IPR000866,Alkyl hydroperoxide reductase/ Thiol specific antioxidant/ Mal allergen	Molecular Function: antioxidant activity (GO:0016209), Molecular Function: oxidoreductase activity (GO:0016491)	1140587,1141900,1142582	1141504,1142144,1142600
	Pf	710	XPFm1651	783	MAL10	1141003,1141900,1142582	1141504,1142144,1142617	-	PF10_0268	merozoite capping protein 1	17	0	PF00578,AhpC-TSA,40,138,1e-20,IPR000866,Alkyl hydroperoxide reductase/ Thiol specific antioxidant/ Mal allergen	Molecular Function: antioxidant activity (GO:0016209), Molecular Function: oxidoreductase activity (GO:0016491)	1140587,1141900,1142582	1141504,1142144,1142600
	Pf	710	XPFm1131	790	MAL10	1141372,1141900,1142582	1141504,1142144,1142993	-	PF10_0268	merozoite capping protein 1	393	0	PF00578,AhpC-TSA,40,138,1e-20,IPR000866,Alkyl hydroperoxide reductase/ Thiol specific antioxidant/ Mal allergen	Molecular Function: antioxidant activity (GO:0016209), Molecular Function: oxidoreductase activity (GO:0016491)	1140587,1141900,1142582	1141504,1142144,1142600
	Pf	710	XPFt0414	768	MAL10	1141272,1141900,1142582	1141504,1142144,1142871	-	PF10_0268	merozoite capping protein 1	271	0	PF00578,AhpC-TSA,40,138,1e-20,IPR000866,Alkyl hydroperoxide reductase/ Thiol specific antioxidant/ Mal allergen	Molecular Function: antioxidant activity (GO:0016209), Molecular Function: oxidoreductase activity (GO:0016491)	1140587,1141900,1142582	1141504,1142144,1142600
	Pf	710	XPF2n5385	482	MAL10	1142579	1143058	-	PF10_0268	merozoite capping protein 1	458	0	PF00578,AhpC-TSA,40,138,1e-20,IPR000866,Alkyl hydroperoxide reductase/ Thiol specific antioxidant/ Mal allergen	Molecular Function: antioxidant activity (GO:0016209), Molecular Function: oxidoreductase activity (GO:0016491)	1140587,1141900,1142582	1141504,1142144,1142600
	Pf	710	XPFm0830	664	MAL10	1141968,1142582	1142144,1143067	-	PF10_0268	merozoite capping protein 1	467	0	PF00578,AhpC-TSA,40,138,1e-20,IPR000866,Alkyl hydroperoxide reductase/ Thiol specific antioxidant/ Mal allergen	Molecular Function: antioxidant activity (GO:0016209), Molecular Function: oxidoreductase activity (GO:0016491)	1140587,1141900,1142582	1141504,1142144,1142600
	Pf	710	XPFt0955	722	MAL10	1141890,1142582	1142144,1143043	-	PF10_0268	merozoite capping protein 1	443	0	PF00578,AhpC-TSA,40,138,1e-20,IPR000866,Alkyl hydroperoxide reductase/ Thiol specific antioxidant/ Mal allergen	Molecular Function: antioxidant activity (GO:0016209), Molecular Function: oxidoreductase activity (GO:0016491)	1140587,1141900,1142582	1141504,1142144,1142600
	Pf	710	XPFt0330	757	MAL10	1141476,1141900,1142582	1141504,1142144,1143065	-	PF10_0268	merozoite capping protein 1	465	0	PF00578,AhpC-TSA,40,138,1e-20,IPR000866,Alkyl hydroperoxide reductase/ Thiol specific antioxidant/ Mal allergen	Molecular Function: antioxidant activity (GO:0016209), Molecular Function: oxidoreductase activity (GO:0016491)	1140587,1141900,1142582	1141504,1142144,1142600
	Pf	710	XPFm1079	758	MAL10	1141454,1141900,1142582	1141504,1142144,1143044	-	PF10_0268	merozoite capping protein 1	444	0	PF00578,AhpC-TSA,40,138,1e-20,IPR000866,Alkyl hydroperoxide reductase/ Thiol specific antioxidant/ Mal allergen	Molecular Function: antioxidant activity (GO:0016209), Molecular Function: oxidoreductase activity (GO:0016491)	1140587,1141900,1142582	1141504,1142144,1142600
	Pf	710	XPF2n4679	515	MAL10	1142038,1142582	1142144,1142988	-	PF10_0268	merozoite capping protein 1	388	0	PF00578,AhpC-TSA,40,138,1e-20,IPR000866,Alkyl hydroperoxide reductase/ Thiol specific antioxidant/ Mal allergen	Molecular Function: antioxidant activity (GO:0016209), Molecular Function: oxidoreductase activity (GO:0016491)	1140587,1141900,1142582	1141504,1142144,1142600
	Pf	710	XPFt2120	725	MAL10	1142677	1143400	-	PF10_0268	merozoite capping protein 1	NA	0	PF00578,AhpC-TSA,40,138,1e-20,IPR000866,Alkyl hydroperoxide reductase/ Thiol specific antioxidant/ Mal allergen	Molecular Function: antioxidant activity (GO:0016209), Molecular Function: oxidoreductase activity (GO:0016491)	1140587,1141900,1142582	1141504,1142144,1142600
	Pf	711	XPFm0103	447	MAL10	1144456,1144543,1144767,1146503,1148253,1152029,1152972,1154681	1144467,1144578,1144776,1146538,1148265,1152048,1152998,1154793	-	PF10_0272	ribosomal protein L3, putative	113	1	PF00297,Ribosomal_L3,50,336,4.6e-147,IPR000597,Ribosomal protein L3	Molecular Function: structural constituent of ribosome (GO:0003735), Cellular Component: intracellular (GO:0005622), Cellular Component: ribosome (GO:0005840), Biological Process: translation (GO:0006412)	1153269	1154429
	Pf	711	XPFt2654	703	MAL10	1154061	1154765	-	PF10_0272	ribosomal protein L3, putative	336	0	PF00297,Ribosomal_L3,50,336,4.6e-147,IPR000597,Ribosomal protein L3	Molecular Function: structural constituent of ribosome (GO:0003735), Cellular Component: intracellular (GO:0005622), Cellular Component: ribosome (GO:0005840), Biological Process: translation (GO:0006412)	1153269	1154429
*	Pf	716	XPF2n3460	408	MAL10	1167020	1167424	-
*	Pf	716	XPF2n2965	465	MAL10	1167063	1167511	-
	Pf	723	XPF2n1093	565	MAL10	1201954	1202519	-	PF10_0287	hypothetical protein	122	1			1200892	1202397
*	Pf	727	XPF2n6324	485	MAL10	1213259	1213742	-
	Pf	729	XPFt1730	850	MAL10	1231305	1232152	-	PF10_0295	hypothetical protein	313	0			1230559	1231839
	Pf	729	XPFt2660	803	MAL10	1231376	1232177	-	PF10_0295	hypothetical protein	338	1			1230559	1231839
	Pf	729	XPFm2154	612	MAL10	1231683	1232296	-	PF10_0295	hypothetical protein	457	0			1230559	1231839
	Pf	730	XPF2n4564	569	MAL10	1235536	1236104	-	PF10_0296	hypothetical protein	NA	0			1233665	1237000
	Pf	737	XPF2n0554	567	MAL10	1282934,1283419	1283283,1283635	-	PF10_0312	hypothetical protein	NA	0			1282403,1283419,1283929	1283283,1283688,1284055
	Pf	739	XPFt0885	697	MAL10	1304103,1304302,1304708	1304178,1304498,1305132	-	PF10_0316	phosphatidyl inositol glycan, class A, putative	253	1	PF08288,PIGA,69,155,4.7e-59,IPR013234,PIGA, GPI anchor biosynthesis|PF00534,Glycos_transf_1,208,383,9.2e-31,IPR001296,Glycosyl transferase, group 1	Biological Process: biosynthetic process (GO:0009058)	1302561,1302969,1303148,1303339,1304302,1304708	1302689,1303049,1303222,1304178,1304498,1304879
	Pf	739	XPFt2095	693	MAL10	1303987,1304302,1304708	1304178,1304498,1305011	-	PF10_0316	phosphatidyl inositol glycan, class A, putative	132	0	PF08288,PIGA,69,155,4.7e-59,IPR013234,PIGA, GPI anchor biosynthesis|PF00534,Glycos_transf_1,208,383,9.2e-31,IPR001296,Glycosyl transferase, group 1	Biological Process: biosynthetic process (GO:0009058)	1302561,1302969,1303148,1303339,1304302,1304708	1302689,1303049,1303222,1304178,1304498,1304879
*	Pf	741	XPF2n1551	332	MAL10	1307663	1307994	-
	Pf	744	XPF2n3568	449	MAL10	1326051	1326499	-	PF10_0322	S-adenosylmethionine decarboxylase-ornithine decarboxylase	NA	0	PF01536,SAM_decarbox,5,526,3.2e-07,IPR001985,S-adenosylmethionine decarboxylase|PF02784,Orn_Arg_deC_N,855,1052,1.5e-44,IPR000183,Orn/DAP/Arg decarboxylase 2|PF02784,Orn_Arg_deC_N,1097,1134,1.3e-07,IPR000183,Orn/DAP/Arg decarboxylase 2|PF00278,Orn_DAP_Arg_deC,1294,1418,1.5e-27,IPR000183,Orn/DAP/Arg decarboxylase 2	Molecular Function: adenosylmethionine decarboxylase activity (GO:0004014), Biological Process: spermine biosynthetic process (GO:0006597), Biological Process: spermidine biosynthetic process (GO:0008295)|Molecular Function: catalytic activity (GO:0003824)|Molecular Function: catalytic activity (GO:0003824)|Molecular Function: catalytic activity (GO:0003824)	1324130	1328434
	Pf	744	XPFm0850	720	MAL10	1324480	1325199	-	PF10_0322	S-adenosylmethionine decarboxylase-ornithine decarboxylase	NA	0	PF01536,SAM_decarbox,5,526,3.2e-07,IPR001985,S-adenosylmethionine decarboxylase|PF02784,Orn_Arg_deC_N,855,1052,1.5e-44,IPR000183,Orn/DAP/Arg decarboxylase 2|PF02784,Orn_Arg_deC_N,1097,1134,1.3e-07,IPR000183,Orn/DAP/Arg decarboxylase 2|PF00278,Orn_DAP_Arg_deC,1294,1418,1.5e-27,IPR000183,Orn/DAP/Arg decarboxylase 2	Molecular Function: adenosylmethionine decarboxylase activity (GO:0004014), Biological Process: spermine biosynthetic process (GO:0006597), Biological Process: spermidine biosynthetic process (GO:0008295)|Molecular Function: catalytic activity (GO:0003824)|Molecular Function: catalytic activity (GO:0003824)|Molecular Function: catalytic activity (GO:0003824)	1324130	1328434
	Pf	744	XPF2n2977	450	MAL10	1324016	1324464	-	PF10_0322	S-adenosylmethionine decarboxylase-ornithine decarboxylase	NA	0	PF01536,SAM_decarbox,5,526,3.2e-07,IPR001985,S-adenosylmethionine decarboxylase|PF02784,Orn_Arg_deC_N,855,1052,1.5e-44,IPR000183,Orn/DAP/Arg decarboxylase 2|PF02784,Orn_Arg_deC_N,1097,1134,1.3e-07,IPR000183,Orn/DAP/Arg decarboxylase 2|PF00278,Orn_DAP_Arg_deC,1294,1418,1.5e-27,IPR000183,Orn/DAP/Arg decarboxylase 2	Molecular Function: adenosylmethionine decarboxylase activity (GO:0004014), Biological Process: spermine biosynthetic process (GO:0006597), Biological Process: spermidine biosynthetic process (GO:0008295)|Molecular Function: catalytic activity (GO:0003824)|Molecular Function: catalytic activity (GO:0003824)|Molecular Function: catalytic activity (GO:0003824)	1324130	1328434
*	Pf	745	XPF2n4104	406	MAL10	1330403	1330806	-
*	Pf	746	XPF2n5738	484	MAL10	1330909	1331391	-
*	Pf	746	XPF2n1895	318	MAL10	1330885	1331202	-
*	Pf	746	XPF2n4220	543	MAL10	1331356	1331898	-
*	Pf	750	XPF2n1578	482	MAL10	1356247,1356560	1356375,1356909	-
	Pf	756	XPF2n1516	450	MAL10	1451481	1451929	-	PF10_0360	acetyl-coA transporter	284	1			1448617,1449088,1449548,1450651,1451559	1448741,1449145,1450487,1450835,1451645
	Pf	756	XPF2n1725	424	MAL10	1450399,1450651,1450991,1451182	1450487,1450835,1451075,1451235	-	PF10_0360	acetyl-coA transporter	NA	0			1448617,1449088,1449548,1450651,1451559	1448741,1449145,1450487,1450835,1451645
	Pf	757	XPF2n1279	465	MAL10	1454038	1454500	-	PF10_0361	hypothetical protein	NA	0			1452598,1452801,1453165	1452607,1452995,1458005
	Pf	757	XPF2n4688	562	MAL10	1454357	1454918	-	PF10_0361	hypothetical protein	NA	0			1452598,1452801,1453165	1452607,1452995,1458005
	Pf	757	XPFt2213	805	MAL10	1455056	1455859	-	PF10_0361	hypothetical protein	NA	0			1452598,1452801,1453165	1452607,1452995,1458005
	Pf	757	XPFt2712	778	MAL10	1456368	1457146	-	PF10_0361	hypothetical protein	NA	0			1452598,1452801,1453165	1452607,1452995,1458005
	Pf	757	XPF2n2012	475	MAL10	1457699	1458164	-	PF10_0361	hypothetical protein	159	1			1452598,1452801,1453165	1452607,1452995,1458005
	Pf	757	XPFt0207	802	MAL10	1456553	1457355	-	PF10_0361	hypothetical protein	NA	0			1452598,1452801,1453165	1452607,1452995,1458005
*	Pf	758	XPFm2034	877	MAL10	1460120	1460997	-
*	Pf	758	XPFm0863	704	MAL10	1459806	1460382	-
	Pf	760	XPFm1260	734	MAL10	1478802	1479538	-	PF10_0366	ADP/ATP transporter on adenylate translocase	694	1	PF00153,Mito_carr,8,106,5.5e-36,IPR001993,Mitochondrial substrate carrier|PF00153,Mito_carr,114,207,9.5e-33,IPR001993,Mitochondrial substrate carrier|PF00153,Mito_carr,211,301,4.2e-22,IPR001993,Mitochondrial substrate carrier	Molecular Function: binding (GO:0005488), Biological Process: transport (GO:0006810), Cellular Component: membrane (GO:0016020)|Molecular Function: binding (GO:0005488), Biological Process: transport (GO:0006810), Cellular Component: membrane (GO:0016020)|Molecular Function: binding (GO:0005488), Biological Process: transport (GO:0006810), Cellular Component: membrane (GO:0016020)	1477939	1478844
	Pf	760	XPFm2126	824	MAL10	1478437,1479251	1479100,1479411	-	PF10_0366	ADP/ATP transporter on adenylate translocase	417	0	PF00153,Mito_carr,8,106,5.5e-36,IPR001993,Mitochondrial substrate carrier|PF00153,Mito_carr,114,207,9.5e-33,IPR001993,Mitochondrial substrate carrier|PF00153,Mito_carr,211,301,4.2e-22,IPR001993,Mitochondrial substrate carrier	Molecular Function: binding (GO:0005488), Biological Process: transport (GO:0006810), Cellular Component: membrane (GO:0016020)|Molecular Function: binding (GO:0005488), Biological Process: transport (GO:0006810), Cellular Component: membrane (GO:0016020)|Molecular Function: binding (GO:0005488), Biological Process: transport (GO:0006810), Cellular Component: membrane (GO:0016020)	1477939	1478844
	Pf	760	XPF2n0962	530	MAL10	1479496	1480025	-	PF10_0366	ADP/ATP transporter on adenylate translocase	NA	0	PF00153,Mito_carr,8,106,5.5e-36,IPR001993,Mitochondrial substrate carrier|PF00153,Mito_carr,114,207,9.5e-33,IPR001993,Mitochondrial substrate carrier|PF00153,Mito_carr,211,301,4.2e-22,IPR001993,Mitochondrial substrate carrier	Molecular Function: binding (GO:0005488), Biological Process: transport (GO:0006810), Cellular Component: membrane (GO:0016020)|Molecular Function: binding (GO:0005488), Biological Process: transport (GO:0006810), Cellular Component: membrane (GO:0016020)|Molecular Function: binding (GO:0005488), Biological Process: transport (GO:0006810), Cellular Component: membrane (GO:0016020)	1477939	1478844
	Pf	760	XPF2n2543	600	MAL10	1479713	1480311	-	PF10_0366	ADP/ATP transporter on adenylate translocase	NA	0	PF00153,Mito_carr,8,106,5.5e-36,IPR001993,Mitochondrial substrate carrier|PF00153,Mito_carr,114,207,9.5e-33,IPR001993,Mitochondrial substrate carrier|PF00153,Mito_carr,211,301,4.2e-22,IPR001993,Mitochondrial substrate carrier	Molecular Function: binding (GO:0005488), Biological Process: transport (GO:0006810), Cellular Component: membrane (GO:0016020)|Molecular Function: binding (GO:0005488), Biological Process: transport (GO:0006810), Cellular Component: membrane (GO:0016020)|Molecular Function: binding (GO:0005488), Biological Process: transport (GO:0006810), Cellular Component: membrane (GO:0016020)	1477939	1478844
	Pf	766	XPF2n4932	561	MAL10	1549699	1550260	-	PF10_0375	hypothetical protein	530	1			1548454,1549521	1549368,1549730
	Pf	766	XPF2n3244	564	MAL10	1549329,1549521	1549368,1550044	-	PF10_0375	hypothetical protein	314	0			1548454,1549521	1549368,1549730
	Pf	766	XPF2n0280	492	MAL10	1549769	1550260	-	PF10_0375	hypothetical protein	NA	0			1548454,1549521	1549368,1549730
*	Pf	777	XPF2n5606	330	MAL5	26781	27109	+
	Pf	779	XPFt0159	748	MAL5	63840,64332	64133,64785	+	PFE0060w	hypothetical protein	225	1			64065,64332	64133,65489
	Pf	779	XPF2n0844	295	MAL5	63612	63907	+	PFE0060w	hypothetical protein	NA	0			64065,64332	64133,65489
	Pf	779	XPF2n0928	328	MAL5	63496	63824	+	PFE0060w	hypothetical protein	NA	0			64065,64332	64133,65489
	Pf	780	XPFt1538	736	MAL5	67997,68281,68845	68190,68510,69156	+	PFE0065w	skeleton binding protein1, PfSBP1	509	0			68930,69823	69652,70113
	Pf	780	XPFm1395	750	MAL5	68021,68845	68510,69107	+	PFE0065w	skeleton binding protein1, PfSBP1	575	0			68930,69823	69652,70113
	Pf	780	XPFt1909	746	MAL5	68158,68845	68510,69239	+	PFE0065w	skeleton binding protein1, PfSBP1	438	0			68930,69823	69652,70113
	Pf	780	XPFm1927	838	MAL5	68227,68845	68510,69397	+	PFE0065w	skeleton binding protein1, PfSBP1	369	0			68930,69823	69652,70113
	Pf	780	XPFt0784	750	MAL5	68094,68845	68510,69178	+	PFE0065w	skeleton binding protein1, PfSBP1	502	0			68930,69823	69652,70113
	Pf	780	XPFt1882	750	MAL5	68073,68845	68510,69154	+	PFE0065w	skeleton binding protein1, PfSBP1	523	0			68930,69823	69652,70113
	Pf	780	XPFm0332	768	MAL5	67993,68281,68845	68190,68510,69183	+	PFE0065w	skeleton binding protein1, PfSBP1	513	0			68930,69823	69652,70113
	Pf	780	XPFt2464	743	MAL5	67953,68281,68845	68190,68510,69121	+	PFE0065w	skeleton binding protein1, PfSBP1	553	0			68930,69823	69652,70113
	Pf	780	XPF2n6007	564	MAL5	67254,67913	67570,68161	+	PFE0065w	skeleton binding protein1, PfSBP1	NA	0			68930,69823	69652,70113
	Pf	780	XPFm2453	555	MAL5	68022,68845	68510,68909	+	PFE0065w	skeleton binding protein1, PfSBP1	NA	0			68930,69823	69652,70113
	Pf	780	XPFt2346	750	MAL5	67993,68281,68845	68190,68510,69167	+	PFE0065w	skeleton binding protein1, PfSBP1	513	0			68930,69823	69652,70113
	Pf	780	XPFt1738	541	MAL5	67969	68509	+	PFE0065w	skeleton binding protein1, PfSBP1	NA	0			68930,69823	69652,70113
	Pf	780	XPFt2579	784	MAL5	67895,68845	68510,69009	+	PFE0065w	skeleton binding protein1, PfSBP1	701	0			68930,69823	69652,70113
	Pf	780	XPFt0190	731	MAL5	67971,68281,68845	68190,68510,69125	+	PFE0065w	skeleton binding protein1, PfSBP1	535	0			68930,69823	69652,70113
	Pf	780	XPFt0604	731	MAL5	67958,68425,68845	68280,68510,69167	+	PFE0065w	skeleton binding protein1, PfSBP1	494	0			68930,69823	69652,70113
	Pf	780	XPF2n3066	556	MAL5	69514,69823	69652,70238	+	PFE0065w	skeleton binding protein1, PfSBP1	NA	0			68930,69823	69652,70113
	Pf	780	XPFt1278	752	MAL5	67970,68281,68845	68190,68510,69145	+	PFE0065w	skeleton binding protein1, PfSBP1	536	0			68930,69823	69652,70113
	Pf	780	XPFt1207	757	MAL5	67967,68425,68845	68280,68510,69201	+	PFE0065w	skeleton binding protein1, PfSBP1	485	0			68930,69823	69652,70113
	Pf	780	XPFt0983	757	MAL5	68013,68845	68510,69103	+	PFE0065w	skeleton binding protein1, PfSBP1	583	0			68930,69823	69652,70113
	Pf	780	XPFt1571	698	MAL5	68013,68845	68510,69043	+	PFE0065w	skeleton binding protein1, PfSBP1	583	0			68930,69823	69652,70113
	Pf	780	XPFt0917	784	MAL5	68071,68845	68510,69188	+	PFE0065w	skeleton binding protein1, PfSBP1	525	0			68930,69823	69652,70113
	Pf	780	XPFm0819	653	MAL5	68020,68845	68510,69005	+	PFE0065w	skeleton binding protein1, PfSBP1	576	0			68930,69823	69652,70113
	Pf	780	XPFt0785	745	MAL5	68119,68845	68510,69198	+	PFE0065w	skeleton binding protein1, PfSBP1	477	0			68930,69823	69652,70113
	Pf	780	XPFt2368	786	MAL5	67971,68845	68510,69091	+	PFE0065w	skeleton binding protein1, PfSBP1	625	0			68930,69823	69652,70113
	Pf	780	XPFm0953	737	MAL5	67993,68281,68845	68190,68510,69153	+	PFE0065w	skeleton binding protein1, PfSBP1	513	0			68930,69823	69652,70113
	Pf	780	XPFt1009	724	MAL5	67984,68845	68510,69040	+	PFE0065w	skeleton binding protein1, PfSBP1	612	0			68930,69823	69652,70113
	Pf	780	XPFm0454	696	MAL5	68020,68845	68510,69048	+	PFE0065w	skeleton binding protein1, PfSBP1	576	0			68930,69823	69652,70113
	Pf	780	XPFm0718	729	MAL5	67974,68845	68510,69036	+	PFE0065w	skeleton binding protein1, PfSBP1	622	0			68930,69823	69652,70113
	Pf	780	XPFm2447	780	MAL5	67985,68845	68510,69101	+	PFE0065w	skeleton binding protein1, PfSBP1	611	0			68930,69823	69652,70113
	Pf	780	XPFt0381	750	MAL5	68021,68845	68510,69104	+	PFE0065w	skeleton binding protein1, PfSBP1	575	0			68930,69823	69652,70113
	Pf	780	XPFt2089	739	MAL5	67328,68281,68845	67570,68510,69112	+	PFE0065w	skeleton binding protein1, PfSBP1	558	0			68930,69823	69652,70113
	Pf	780	XPFt1893	776	MAL5	68003,68845	68510,69110	+	PFE0065w	skeleton binding protein1, PfSBP1	593	0			68930,69823	69652,70113
	Pf	780	XPFt0438	764	MAL5	68041,68845	68510,69138	+	PFE0065w	skeleton binding protein1, PfSBP1	555	0			68930,69823	69652,70113
	Pf	780	XPFt0577	748	MAL5	68119,68845	68510,69200	+	PFE0065w	skeleton binding protein1, PfSBP1	477	0			68930,69823	69652,70113
	Pf	780	XPFt1470	714	MAL5	67256,68281,68845	67570,68510,69013	+	PFE0065w	skeleton binding protein1, PfSBP1	630	0			68930,69823	69652,70113
	Pf	780	XPFt2289	777	MAL5	67967,68281,68845	68190,68510,69167	+	PFE0065w	skeleton binding protein1, PfSBP1	539	0			68930,69823	69652,70113
	Pf	780	XPFm0982	722	MAL5	67895,68845	68190,69265	+	PFE0065w	skeleton binding protein1, PfSBP1	381	0			68930,69823	69652,70113
	Pf	780	XPFm1403	748	MAL5	68072,68845	68510,69153	+	PFE0065w	skeleton binding protein1, PfSBP1	524	0			68930,69823	69652,70113
	Pf	780	XPFm0383	764	MAL5	67997,68281,68845	68190,68510,69184	+	PFE0065w	skeleton binding protein1, PfSBP1	509	0			68930,69823	69652,70113
	Pf	780	XPFt0148	741	MAL5	67973,68281,68845	68190,68510,69137	+	PFE0065w	skeleton binding protein1, PfSBP1	533	0			68930,69823	69652,70113
	Pf	780	XPFt2657	765	MAL5	68111,68845	68510,69207	+	PFE0065w	skeleton binding protein1, PfSBP1	485	0			68930,69823	69652,70113
	Pf	780	XPFt0966	776	MAL5	68156,68845	68510,69266	+	PFE0065w	skeleton binding protein1, PfSBP1	440	0			68930,69823	69652,70113
	Pf	780	XPFt2715	767	MAL5	67987,68845	68510,69087	+	PFE0065w	skeleton binding protein1, PfSBP1	609	0			68930,69823	69652,70113
	Pf	780	XPFm0664	777	MAL5	67986,68845	68510,69097	+	PFE0065w	skeleton binding protein1, PfSBP1	610	0			68930,69823	69652,70113
	Pf	780	XPFt0991	581	MAL5	67993,68845	68510,68907	+	PFE0065w	skeleton binding protein1, PfSBP1	NA	0			68930,69823	69652,70113
	Pf	780	XPFt2379	724	MAL5	68075,68845	68510,69135	+	PFE0065w	skeleton binding protein1, PfSBP1	521	0			68930,69823	69652,70113
	Pf	780	XPF2n3791	527	MAL5	68370,68845	68510,69230	+	PFE0065w	skeleton binding protein1, PfSBP1	226	0			68930,69823	69652,70113
	Pf	780	XPF2n5880	563	MAL5	68370,68845	68510,69266	+	PFE0065w	skeleton binding protein1, PfSBP1	226	0			68930,69823	69652,70113
	Pf	780	XPF2n0163	425	MAL5	67926	68346	+	PFE0065w	skeleton binding protein1, PfSBP1	NA	0			68930,69823	69652,70113
	Pf	780	XPFm2520	763	MAL5	68199,68845	68510,69295	+	PFE0065w	skeleton binding protein1, PfSBP1	397	0			68930,69823	69652,70113
	Pf	780	XPFt0321	791	MAL5	67916,68845	68510,69038	+	PFE0065w	skeleton binding protein1, PfSBP1	680	0			68930,69823	69652,70113
	Pf	780	XPFm1851	718	MAL5	68016,68281,68845	68190,68510,69154	+	PFE0065w	skeleton binding protein1, PfSBP1	490	0			68930,69823	69652,70113
	Pf	780	XPFm0605	754	MAL5	68015,68845	68510,69103	+	PFE0065w	skeleton binding protein1, PfSBP1	581	0			68930,69823	69652,70113
	Pf	780	XPFt2274	748	MAL5	67190,68369	67587,68401	+	PFE0065w	skeleton binding protein1, PfSBP1	NA	0			68930,69823	69652,70113
	Pf	780	XPFt1622	832	MAL5	67971,68845	68510,69140	+	PFE0065w	skeleton binding protein1, PfSBP1	625	1			68930,69823	69652,70113
	Pf	780	XPFm1161	769	MAL5	67977,68845	68510,69079	+	PFE0065w	skeleton binding protein1, PfSBP1	619	0			68930,69823	69652,70113
	Pf	780	XPFm1040	701	MAL5	68223,68845	68510,69256	+	PFE0065w	skeleton binding protein1, PfSBP1	373	0			68930,69823	69652,70113
	Pf	780	XPFt1030	606	MAL5	67977,68845	68510,68913	+	PFE0065w	skeleton binding protein1, PfSBP1	NA	0			68930,69823	69652,70113
	Pf	780	XPFt1281	749	MAL5	67977,68845	68510,69060	+	PFE0065w	skeleton binding protein1, PfSBP1	619	0			68930,69823	69652,70113
	Pf	780	XPFm2394	771	MAL5	67967,68845	68510,69067	+	PFE0065w	skeleton binding protein1, PfSBP1	629	0			68930,69823	69652,70113
	Pf	780	XPFt2755	685	MAL5	67189,68425,68845	67570,68510,69061	+	PFE0065w	skeleton binding protein1, PfSBP1	553	0			68930,69823	69652,70113
*	Pf	781	XPF2n1714	360	MAL5	73544	73905	+
*	Pf	781	XPF2n2179	580	MAL5	73475	74054	+
*	Pf	781	XPF2n4887	536	MAL5	73759	74298	+
*	Pf	781	XPF2n3136	562	MAL5	73475	74036	+
*	Pf	781	XPF2n3148	563	MAL5	73475	74036	+
*	Pf	781	XPF2n2732	540	MAL5	73428	73968	+
	Pf	782	XPFm2490	724	MAL5	75029,75500,75776	75450,75720,75861	+	PFE0070w	interspersed repeat antigen, putative	NA	0			74509,74980	74808,79842
	Pf	782	XPFm0442	712	MAL5	75588,76770	75977,77091	+	PFE0070w	interspersed repeat antigen, putative	NA	0			74509,74980	74808,79842
	Pf	782	XPFt1731	840	MAL5	75176,75500,76156	75450,75898,76326	+	PFE0070w	interspersed repeat antigen, putative	NA	0			74509,74980	74808,79842
	Pf	782	XPFm1373	762	MAL5	75573	76334	+	PFE0070w	interspersed repeat antigen, putative	NA	0			74509,74980	74808,79842
	Pf	782	XPFm0622	802	MAL5	78728	79529	+	PFE0070w	interspersed repeat antigen, putative	NA	0			74509,74980	74808,79842
	Pf	782	XPFm2869	760	MAL5	75535	76293	+	PFE0070w	interspersed repeat antigen, putative	NA	0			74509,74980	74808,79842
	Pf	782	XPFm2339	765	MAL5	78244	79008	+	PFE0070w	interspersed repeat antigen, putative	NA	0			74509,74980	74808,79842
	Pf	782	XPF2n3048	568	MAL5	78262	78827	+	PFE0070w	interspersed repeat antigen, putative	NA	0			74509,74980	74808,79842
	Pf	782	XPFm1469	761	MAL5	75563	76324	+	PFE0070w	interspersed repeat antigen, putative	NA	0			74509,74980	74808,79842
	Pf	782	XPFt0478	777	MAL5	75693	76469	+	PFE0070w	interspersed repeat antigen, putative	NA	0			74509,74980	74808,79842
	Pf	782	XPFt0152	763	MAL5	75653	76415	+	PFE0070w	interspersed repeat antigen, putative	NA	0			74509,74980	74808,79842
	Pf	782	XPF2n0383	570	MAL5	78335	78904	+	PFE0070w	interspersed repeat antigen, putative	NA	0			74509,74980	74808,79842
	Pf	782	XPFt0382	788	MAL5	75783	76570	+	PFE0070w	interspersed repeat antigen, putative	NA	0			74509,74980	74808,79842
	Pf	782	XPFt2039	801	MAL5	74542,74980,75320,75464,75668,75752	74808,75284,75354,75594,75702,75784	+	PFE0070w	interspersed repeat antigen, putative	NA	0			74509,74980	74808,79842
*	Pf	790	XPF2n1004	401	MAL5	139943	140341	+
*	Pf	790	XPFt0984	503	MAL5	139772,140437	140086,140624	+
*	Pf	793	XPFt1154	756	MAL5	151206	151963	+
	Pf	794	XPF2n1284	560	MAL5	160926	161484	+	PFE0195w	cation transporting P-ATPase	NA	0	PF00122,E1-E2_ATPase,628,687,9.2e-12,IPR008250,E1-E2 ATPase-associated region	Molecular Function: ATP binding (GO:0005524), Cellular Component: membrane (GO:0016020), Molecular Function: hydrolase activity, acting on acid anhydrides, catalyzing transmembrane movement of substances (GO:0016820)	157625,164635	164472,164968
*	Pf	796	XPF2n2584	442	MAL5	170160	170600	+
*	Pf	802	XPF2n4257	489	MAL5	220192	220679	+
	Pf	803	XPF2n2017	425	MAL5	223446	223867	+	PFE0250w	hypothetical protein, conserved	NA	0			220839,226063	225912,229253
*	Pf	804	XPF2n0201	381	MAL5	230099	230475	+
	Pf	811	XPF2n5575	574	MAL5	272120	272693	+	PFE0325w	hypothetical protein, conserved	NA	0			269319	278345
	Pf	812	XPF2n4769	554	MAL5	281141	281694	+	PFE0330w	hypothetical protein, conserved	NA	0	PF00566,TBC,329,537,1.2e-09,IPR000195,RabGAP/TBC	Molecular Function: Rab GTPase activator activity (GO:0005097), Cellular Component: intracellular (GO:0005622), Biological Process: regulation of Rab GTPase activity (GO:0032313)	280886	283345
	Pf	812	XPF2n5148	448	MAL5	280832	281279	+	PFE0330w	hypothetical protein, conserved	54	1	PF00566,TBC,329,537,1.2e-09,IPR000195,RabGAP/TBC	Molecular Function: Rab GTPase activator activity (GO:0005097), Cellular Component: intracellular (GO:0005622), Biological Process: regulation of Rab GTPase activity (GO:0032313)	280886	283345
	Pf	815	XPFm1859	792	MAL5	321954	322745	+	PFE0385w	hypothetical protein, conserved	285	0			322239	326822
	Pf	815	XPFm0506	586	MAL5	323428	324013	+	PFE0385w	hypothetical protein, conserved	NA	0			322239	326822
	Pf	815	XPFt2683	635	MAL5	321474	322078	+	PFE0385w	hypothetical protein, conserved	NA	0			322239	326822
	Pf	815	XPFm0271	777	MAL5	322052	322828	+	PFE0385w	hypothetical protein, conserved	187	1			322239	326822
	Pf	815	XPFt1185	740	MAL5	325168	325907	+	PFE0385w	hypothetical protein, conserved	NA	0			322239	326822
	Pf	815	XPF2n1451	430	MAL5	321753	322182	+	PFE0385w	hypothetical protein, conserved	NA	0			322239	326822
	Pf	815	XPFt1757	825	MAL5	325374	326198	+	PFE0385w	hypothetical protein, conserved	NA	0			322239	326822
	Pf	815	XPFm1982	826	MAL5	322225	323049	+	PFE0385w	hypothetical protein, conserved	14	0			322239	326822
	Pf	815	XPFm2636	777	MAL5	324909	325685	+	PFE0385w	hypothetical protein, conserved	NA	0			322239	326822
	Pf	817	XPF2n4306	577	MAL5	332613	333188	+	PFE0400w	hypothetical protein, conserved	NA	0	PF00023,Ank,894,926,0.00041,IPR002110,Ankyrin|PF00023,Ank,1260,1292,0.00019,IPR002110,Ankyrin|PF00023,Ank,1293,1324,0.00011,IPR002110,Ankyrin|PF00023,Ank,1328,1360,0.0036,IPR002110,Ankyrin		331680	336704
	Pf	817	XPF2n3184	569	MAL5	332642	333210	+	PFE0400w	hypothetical protein, conserved	NA	0	PF00023,Ank,894,926,0.00041,IPR002110,Ankyrin|PF00023,Ank,1260,1292,0.00019,IPR002110,Ankyrin|PF00023,Ank,1293,1324,0.00011,IPR002110,Ankyrin|PF00023,Ank,1328,1360,0.0036,IPR002110,Ankyrin		331680	336704
	Pf	817	XPF2n3178	458	MAL5	331282	331740	+	PFE0400w	hypothetical protein, conserved	398	1	PF00023,Ank,894,926,0.00041,IPR002110,Ankyrin|PF00023,Ank,1260,1292,0.00019,IPR002110,Ankyrin|PF00023,Ank,1293,1324,0.00011,IPR002110,Ankyrin|PF00023,Ank,1328,1360,0.0036,IPR002110,Ankyrin		331680	336704
	Pf	817	XPFt0155	750	MAL5	332156	332906	+	PFE0400w	hypothetical protein, conserved	NA	0	PF00023,Ank,894,926,0.00041,IPR002110,Ankyrin|PF00023,Ank,1260,1292,0.00019,IPR002110,Ankyrin|PF00023,Ank,1293,1324,0.00011,IPR002110,Ankyrin|PF00023,Ank,1328,1360,0.0036,IPR002110,Ankyrin		331680	336704
	Pf	820	XPFm0321	780	MAL5	355783	356564	+	PFE0425w	hypothetical protein, conserved	439	1			356222	357010
	Pf	822	XPF2n4954	566	MAL5	369137	369701	+	PFE0440w	hypothetical protein, conserved	NA	0			367022	376426
	Pf	822	XPF2n3412	577	MAL5	367268	367847	+	PFE0440w	hypothetical protein, conserved	NA	0			367022	376426
	Pf	822	XPF2n4766	449	MAL5	368894	369343	+	PFE0440w	hypothetical protein, conserved	NA	0			367022	376426
	Pf	823	XPF2n5131	548	MAL5	381803	382351	+	PFE0450w	chromosome condensation protein, putative	NA	0	PF02463,SMC_N,64,1661,1.4e-101,IPR003395,RecF/RecN/SMC protein, N-terminal|PF06470,SMC_hinge,733,856,1.2e-30,IPR010935,SMCs flexible hinge|PF02524,KID,983,993,4.1,IPR003900,RepA / Rep+ protein KID|PF02524,KID,1175,1185,4.7,IPR003900,RepA / Rep+ protein KID	Molecular Function: ATP binding (GO:0005524), Cellular Component: chromosome (GO:0005694)|Molecular Function: protein binding (GO:0005515), Molecular Function: ATP binding (GO:0005524), Cellular Component: chromosome (GO:0005694), Biological Process: chromosome organization and biogenesis (GO:0051276)||	381077	386203
	Pf	823	XPFm2630	535	MAL5	380717	381251	+	PFE0450w	chromosome condensation protein, putative	360	1	PF02463,SMC_N,64,1661,1.4e-101,IPR003395,RecF/RecN/SMC protein, N-terminal|PF06470,SMC_hinge,733,856,1.2e-30,IPR010935,SMCs flexible hinge|PF02524,KID,983,993,4.1,IPR003900,RepA / Rep+ protein KID|PF02524,KID,1175,1185,4.7,IPR003900,RepA / Rep+ protein KID	Molecular Function: ATP binding (GO:0005524), Cellular Component: chromosome (GO:0005694)|Molecular Function: protein binding (GO:0005515), Molecular Function: ATP binding (GO:0005524), Cellular Component: chromosome (GO:0005694), Biological Process: chromosome organization and biogenesis (GO:0051276)||	381077	386203
	Pf	823	XPFm0439	619	MAL5	384248	384865	+	PFE0450w	chromosome condensation protein, putative	NA	0	PF02463,SMC_N,64,1661,1.4e-101,IPR003395,RecF/RecN/SMC protein, N-terminal|PF06470,SMC_hinge,733,856,1.2e-30,IPR010935,SMCs flexible hinge|PF02524,KID,983,993,4.1,IPR003900,RepA / Rep+ protein KID|PF02524,KID,1175,1185,4.7,IPR003900,RepA / Rep+ protein KID	Molecular Function: ATP binding (GO:0005524), Cellular Component: chromosome (GO:0005694)|Molecular Function: protein binding (GO:0005515), Molecular Function: ATP binding (GO:0005524), Cellular Component: chromosome (GO:0005694), Biological Process: chromosome organization and biogenesis (GO:0051276)||	381077	386203
	Pf	827	XPF2n6043	564	MAL5	411803	412365	+	PFE0485w	phosphatidylinositol 4-kinase, putative	NA	0	PF00613,PI3Ka,415,452,0.00026,IPR001263,Phosphoinositide 3-kinase accessory region PIK|PF00454,PI3_PI4_kinase,1303,1505,9.5e-43,IPR000403,Phosphatidylinositol 3- and 4-kinase, catalytic	Molecular Function: inositol or phosphatidylinositol kinase activity (GO:0004428)|Molecular Function: phosphotransferase activity, alcohol group as acceptor (GO:0016773)	410268,414540,415006,415210	414443,414855,415094,415308
	Pf	827	XPF2n5564	567	MAL5	411274	411838	+	PFE0485w	phosphatidylinositol 4-kinase, putative	NA	0	PF00613,PI3Ka,415,452,0.00026,IPR001263,Phosphoinositide 3-kinase accessory region PIK|PF00454,PI3_PI4_kinase,1303,1505,9.5e-43,IPR000403,Phosphatidylinositol 3- and 4-kinase, catalytic	Molecular Function: inositol or phosphatidylinositol kinase activity (GO:0004428)|Molecular Function: phosphotransferase activity, alcohol group as acceptor (GO:0016773)	410268,414540,415006,415210	414443,414855,415094,415308
	Pf	827	XPF2n2980	575	MAL5	410552,411100	411068,411159	+	PFE0485w	phosphatidylinositol 4-kinase, putative	NA	0	PF00613,PI3Ka,415,452,0.00026,IPR001263,Phosphoinositide 3-kinase accessory region PIK|PF00454,PI3_PI4_kinase,1303,1505,9.5e-43,IPR000403,Phosphatidylinositol 3- and 4-kinase, catalytic	Molecular Function: inositol or phosphatidylinositol kinase activity (GO:0004428)|Molecular Function: phosphotransferase activity, alcohol group as acceptor (GO:0016773)	410268,414540,415006,415210	414443,414855,415094,415308
	Pf	830	XPF2n4983	545	MAL5	437917	438460	+	PFE0505w	cyclophilin, putative	NA	0	PF00400,WD40,144,182,0.0024,IPR001680,WD40 repeat|PF00160,Pro_isomerase,594,746,1.6e-59,IPR002130,Peptidyl-prolyl cis-trans isomerase, cyclophilin-type	Molecular Function: peptidyl-prolyl cis-trans isomerase activity (GO:0003755)	437493	439736
	Pf	837	XPF2n3845	532	MAL5	470715	471245	+	PFE0555w	stearoyl-CoA desaturase (acyl-CoA desaturase, faty acid desaturase), putative	338	1	PF00487,FA_desaturase,357,583,1.7e-42,IPR005804,Fatty acid desaturase, type 1	Biological Process: lipid metabolic process (GO:0006629), Molecular Function: oxidoreductase activity (GO:0016491)	471053,472299	472144,474056
	Pf	839	XPF2n5701	588	MAL5	502686	503273	+	PFE0570w	hypothetical protein, conserved	NA	0	PF00917,MATH,1342,1460,0.012,IPR002083,MATH|PF00849,PseudoU_synth_2,7059,7414,5.4e-07,IPR006145,Pseudouridine synthase	Biological Process: pseudouridine synthesis (GO:0001522), Molecular Function: RNA binding (GO:0003723), Molecular Function: pseudouridine synthase activity (GO:0009982)	486600	516785
	Pf	839	XPFm2322	713	MAL5	486558	487270	+	PFE0570w	hypothetical protein, conserved	42	1	PF00917,MATH,1342,1460,0.012,IPR002083,MATH|PF00849,PseudoU_synth_2,7059,7414,5.4e-07,IPR006145,Pseudouridine synthase	Biological Process: pseudouridine synthesis (GO:0001522), Molecular Function: RNA binding (GO:0003723), Molecular Function: pseudouridine synthase activity (GO:0009982)	486600	516785
	Pf	839	XPF2n2150	367	MAL5	487928	488294	+	PFE0570w	hypothetical protein, conserved	NA	0	PF00917,MATH,1342,1460,0.012,IPR002083,MATH|PF00849,PseudoU_synth_2,7059,7414,5.4e-07,IPR006145,Pseudouridine synthase	Biological Process: pseudouridine synthesis (GO:0001522), Molecular Function: RNA binding (GO:0003723), Molecular Function: pseudouridine synthase activity (GO:0009982)	486600	516785
	Pf	839	XPF2n4856	516	MAL5	502445	502959	+	PFE0570w	hypothetical protein, conserved	NA	0	PF00917,MATH,1342,1460,0.012,IPR002083,MATH|PF00849,PseudoU_synth_2,7059,7414,5.4e-07,IPR006145,Pseudouridine synthase	Biological Process: pseudouridine synthesis (GO:0001522), Molecular Function: RNA binding (GO:0003723), Molecular Function: pseudouridine synthase activity (GO:0009982)	486600	516785
	Pf	839	XPF2n1406	476	MAL5	502686	503163	+	PFE0570w	hypothetical protein, conserved	NA	0	PF00917,MATH,1342,1460,0.012,IPR002083,MATH|PF00849,PseudoU_synth_2,7059,7414,5.4e-07,IPR006145,Pseudouridine synthase	Biological Process: pseudouridine synthesis (GO:0001522), Molecular Function: RNA binding (GO:0003723), Molecular Function: pseudouridine synthase activity (GO:0009982)	486600	516785
	Pf	839	XPFm0945	731	MAL5	488750	489480	+	PFE0570w	hypothetical protein, conserved	NA	0	PF00917,MATH,1342,1460,0.012,IPR002083,MATH|PF00849,PseudoU_synth_2,7059,7414,5.4e-07,IPR006145,Pseudouridine synthase	Biological Process: pseudouridine synthesis (GO:0001522), Molecular Function: RNA binding (GO:0003723), Molecular Function: pseudouridine synthase activity (GO:0009982)	486600	516785
	Pf	839	XPF2n2953	274	MAL5	514282	514544	+	PFE0570w	hypothetical protein, conserved	NA	0	PF00917,MATH,1342,1460,0.012,IPR002083,MATH|PF00849,PseudoU_synth_2,7059,7414,5.4e-07,IPR006145,Pseudouridine synthase	Biological Process: pseudouridine synthesis (GO:0001522), Molecular Function: RNA binding (GO:0003723), Molecular Function: pseudouridine synthase activity (GO:0009982)	486600	516785
	Pf	839	XPF2n1005	514	MAL5	502661	503175	+	PFE0570w	hypothetical protein, conserved	NA	0	PF00917,MATH,1342,1460,0.012,IPR002083,MATH|PF00849,PseudoU_synth_2,7059,7414,5.4e-07,IPR006145,Pseudouridine synthase	Biological Process: pseudouridine synthesis (GO:0001522), Molecular Function: RNA binding (GO:0003723), Molecular Function: pseudouridine synthase activity (GO:0009982)	486600	516785
	Pf	839	XPF2n0966	526	MAL5	506991	507515	+	PFE0570w	hypothetical protein, conserved	NA	0	PF00917,MATH,1342,1460,0.012,IPR002083,MATH|PF00849,PseudoU_synth_2,7059,7414,5.4e-07,IPR006145,Pseudouridine synthase	Biological Process: pseudouridine synthesis (GO:0001522), Molecular Function: RNA binding (GO:0003723), Molecular Function: pseudouridine synthase activity (GO:0009982)	486600	516785
	Pf	839	XPF2n3529	583	MAL5	489216	489798	+	PFE0570w	hypothetical protein, conserved	NA	0	PF00917,MATH,1342,1460,0.012,IPR002083,MATH|PF00849,PseudoU_synth_2,7059,7414,5.4e-07,IPR006145,Pseudouridine synthase	Biological Process: pseudouridine synthesis (GO:0001522), Molecular Function: RNA binding (GO:0003723), Molecular Function: pseudouridine synthase activity (GO:0009982)	486600	516785
	Pf	839	XPF2n1919	418	MAL5	487893	488309	+	PFE0570w	hypothetical protein, conserved	NA	0	PF00917,MATH,1342,1460,0.012,IPR002083,MATH|PF00849,PseudoU_synth_2,7059,7414,5.4e-07,IPR006145,Pseudouridine synthase	Biological Process: pseudouridine synthesis (GO:0001522), Molecular Function: RNA binding (GO:0003723), Molecular Function: pseudouridine synthase activity (GO:0009982)	486600	516785
	Pf	839	XPF2n0473	520	MAL5	504002	504520	+	PFE0570w	hypothetical protein, conserved	NA	0	PF00917,MATH,1342,1460,0.012,IPR002083,MATH|PF00849,PseudoU_synth_2,7059,7414,5.4e-07,IPR006145,Pseudouridine synthase	Biological Process: pseudouridine synthesis (GO:0001522), Molecular Function: RNA binding (GO:0003723), Molecular Function: pseudouridine synthase activity (GO:0009982)	486600	516785
	Pf	839	XPF2n0846	566	MAL5	489772	490337	+	PFE0570w	hypothetical protein, conserved	NA	0	PF00917,MATH,1342,1460,0.012,IPR002083,MATH|PF00849,PseudoU_synth_2,7059,7414,5.4e-07,IPR006145,Pseudouridine synthase	Biological Process: pseudouridine synthesis (GO:0001522), Molecular Function: RNA binding (GO:0003723), Molecular Function: pseudouridine synthase activity (GO:0009982)	486600	516785
	Pf	839	XPF2n2492	530	MAL5	505719	506247	+	PFE0570w	hypothetical protein, conserved	NA	0	PF00917,MATH,1342,1460,0.012,IPR002083,MATH|PF00849,PseudoU_synth_2,7059,7414,5.4e-07,IPR006145,Pseudouridine synthase	Biological Process: pseudouridine synthesis (GO:0001522), Molecular Function: RNA binding (GO:0003723), Molecular Function: pseudouridine synthase activity (GO:0009982)	486600	516785
	Pf	839	XPFt1561	728	MAL5	506828	507554	+	PFE0570w	hypothetical protein, conserved	NA	0	PF00917,MATH,1342,1460,0.012,IPR002083,MATH|PF00849,PseudoU_synth_2,7059,7414,5.4e-07,IPR006145,Pseudouridine synthase	Biological Process: pseudouridine synthesis (GO:0001522), Molecular Function: RNA binding (GO:0003723), Molecular Function: pseudouridine synthase activity (GO:0009982)	486600	516785
	Pf	839	XPF2n1237	449	MAL5	499531	499977	+	PFE0570w	hypothetical protein, conserved	NA	0	PF00917,MATH,1342,1460,0.012,IPR002083,MATH|PF00849,PseudoU_synth_2,7059,7414,5.4e-07,IPR006145,Pseudouridine synthase	Biological Process: pseudouridine synthesis (GO:0001522), Molecular Function: RNA binding (GO:0003723), Molecular Function: pseudouridine synthase activity (GO:0009982)	486600	516785
	Pf	839	XPFm2759	800	MAL5	503956	504754	+	PFE0570w	hypothetical protein, conserved	NA	0	PF00917,MATH,1342,1460,0.012,IPR002083,MATH|PF00849,PseudoU_synth_2,7059,7414,5.4e-07,IPR006145,Pseudouridine synthase	Biological Process: pseudouridine synthesis (GO:0001522), Molecular Function: RNA binding (GO:0003723), Molecular Function: pseudouridine synthase activity (GO:0009982)	486600	516785
	Pf	839	XPFm0511	623	MAL5	503064	503686	+	PFE0570w	hypothetical protein, conserved	NA	0	PF00917,MATH,1342,1460,0.012,IPR002083,MATH|PF00849,PseudoU_synth_2,7059,7414,5.4e-07,IPR006145,Pseudouridine synthase	Biological Process: pseudouridine synthesis (GO:0001522), Molecular Function: RNA binding (GO:0003723), Molecular Function: pseudouridine synthase activity (GO:0009982)	486600	516785
*	Pf	844	XPFt0108	746	MAL5	543719	544466	+
	Pf	846	XPFt0714	769	MAL5	553937	554705	+	PFE0640w	hypothetical protein, conserved	51	1			553988	554785
	Pf	847	XPFm2396	779	MAL5	555184	555960	+	PFE0645w	hypothetical protein, conserved	78	1			555262	556071
*	Pf	848	XPFm0137	715	MAL5	556653,558907,559057,559327,559423	556673,559018,559067,559349,559443	+
	Pf	849	XPF2n3732	390	MAL5	561867	562253	+	PFE0655w	hypothetical protein, conserved	NA	0			559511,560972,568173,568341	560683,567969,568251,568382
	Pf	855	XPF2n5281	568	MAL5	600431	600999	+	PFE0715w	asparagine -- tRNA ligase, putative	NA	0	PF01336,tRNA_anti,265,352,0.094,IPR004365,Nucleic acid binding, OB-fold, tRNA/helicase-type|PF00152,tRNA-synt_2,614,660,7.9e-17,IPR004364,Aminoacyl-tRNA synthetase, class II (D, K and N)	Molecular Function: nucleic acid binding (GO:0003676)|Molecular Function: nucleotide binding (GO:0000166), Molecular Function: aminoacyl-tRNA ligase activity (GO:0004812), Molecular Function: ATP binding (GO:0005524), Cellular Component: cytoplasm (GO:0005737), Biological Process: translation (GO:0006412), Biological Process: tRNA aminoacylation for protein translation (GO:0006418)	600045	603431
	Pf	855	XPF2n0388	449	MAL5	600431	600880	+	PFE0715w	asparagine -- tRNA ligase, putative	NA	0	PF01336,tRNA_anti,265,352,0.094,IPR004365,Nucleic acid binding, OB-fold, tRNA/helicase-type|PF00152,tRNA-synt_2,614,660,7.9e-17,IPR004364,Aminoacyl-tRNA synthetase, class II (D, K and N)	Molecular Function: nucleic acid binding (GO:0003676)|Molecular Function: nucleotide binding (GO:0000166), Molecular Function: aminoacyl-tRNA ligase activity (GO:0004812), Molecular Function: ATP binding (GO:0005524), Cellular Component: cytoplasm (GO:0005737), Biological Process: translation (GO:0006412), Biological Process: tRNA aminoacylation for protein translation (GO:0006418)	600045	603431
	Pf	859	XPF2n0345	506	MAL5	629832	630335	+	PFE0765w	phosphatidylinositol 3-kinase, putative	NA	0	PF00613,PI3Ka,1095,1280,6.4e-17,IPR001263,Phosphoinositide 3-kinase accessory region PIK|PF00454,PI3_PI4_kinase,1874,2080,1.2e-67,IPR000403,Phosphatidylinositol 3- and 4-kinase, catalytic	Molecular Function: inositol or phosphatidylinositol kinase activity (GO:0004428)|Molecular Function: phosphotransferase activity, alcohol group as acceptor (GO:0016773)	628979	635380
	Pf	859	XPF2n6288	555	MAL5	632575	633129	+	PFE0765w	phosphatidylinositol 3-kinase, putative	NA	0	PF00613,PI3Ka,1095,1280,6.4e-17,IPR001263,Phosphoinositide 3-kinase accessory region PIK|PF00454,PI3_PI4_kinase,1874,2080,1.2e-67,IPR000403,Phosphatidylinositol 3- and 4-kinase, catalytic	Molecular Function: inositol or phosphatidylinositol kinase activity (GO:0004428)|Molecular Function: phosphotransferase activity, alcohol group as acceptor (GO:0016773)	628979	635380
	Pf	859	XPF2n5478	565	MAL5	629833	630397	+	PFE0765w	phosphatidylinositol 3-kinase, putative	NA	0	PF00613,PI3Ka,1095,1280,6.4e-17,IPR001263,Phosphoinositide 3-kinase accessory region PIK|PF00454,PI3_PI4_kinase,1874,2080,1.2e-67,IPR000403,Phosphatidylinositol 3- and 4-kinase, catalytic	Molecular Function: inositol or phosphatidylinositol kinase activity (GO:0004428)|Molecular Function: phosphotransferase activity, alcohol group as acceptor (GO:0016773)	628979	635380
	Pf	860	XPF2n4808	548	MAL5	638695	639242	+	PFE0770w	hypothetical protein, conserved	NA	0			637426,637630,637819,638162,638409	637497,637694,637949,638223,640379
	Pf	861	XPF2n5480	559	MAL5	649875	650432	+	PFE0780w	hypothetical protein, conserved	NA	0			646657,647063,647234,647534,647775,648066,649878,650891,651683,651845	646934,647114,647327,647624,647846,649582,650503,651598,651737,652104
	Pf	863	XPFt1739	899	MAL5	669154	670053	+	PFE0805w	cation-transporting ATPase 1	NA	0	PF00122,E1-E2_ATPase,411,459,6.4e-06,IPR008250,E1-E2 ATPase-associated region	Molecular Function: ATP binding (GO:0005524), Cellular Component: membrane (GO:0016020), Molecular Function: hydrolase activity, acting on acid anhydrides, catalyzing transmembrane movement of substances (GO:0016820)	667484,674522	674348,674859
	Pf	863	XPFt2762	609	MAL5	667124	667625	+	PFE0805w	cation-transporting ATPase 1	360	1	PF00122,E1-E2_ATPase,411,459,6.4e-06,IPR008250,E1-E2 ATPase-associated region	Molecular Function: ATP binding (GO:0005524), Cellular Component: membrane (GO:0016020), Molecular Function: hydrolase activity, acting on acid anhydrides, catalyzing transmembrane movement of substances (GO:0016820)	667484,674522	674348,674859
	Pf	866	XPFm1822	889	MAL5	696870	697759	+	PFE0835w	ubiquitin carboxyl-terminal hydrolase 2, putative	NA	0	PF00443,UCH,309,1298,1.2e-73,IPR001394,Peptidase C19, ubiquitin carboxyl-terminal hydrolase 2	Molecular Function: ubiquitin thiolesterase activity (GO:0004221), Biological Process: ubiquitin-dependent protein catabolic process (GO:0006511)	694490,694771,695309	694614,695176,698776
	Pf	867	XPF2n0922	418	MAL5	732839	733255	+	PFE0870w	transcriptional regulator, putative	NA	0	PF08644,SPT16,646,802,3.8e-79,IPR013953,FACT complex subunit Spt16p/Cdc68p|PF08512,Rtt106,937,1102,1.8e-24,IPR013719,Region of unknown function DUF1747, eukaryote		731405,734830,735081	734611,734968,735160
	Pf	867	XPF2n0660	572	MAL5	733175	733747	+	PFE0870w	transcriptional regulator, putative	NA	0	PF08644,SPT16,646,802,3.8e-79,IPR013953,FACT complex subunit Spt16p/Cdc68p|PF08512,Rtt106,937,1102,1.8e-24,IPR013719,Region of unknown function DUF1747, eukaryote		731405,734830,735081	734611,734968,735160
	Pf	867	XPF2n0408	459	MAL5	734449,734830	734611,734946	+	PFE0870w	transcriptional regulator, putative	NA	0	PF08644,SPT16,646,802,3.8e-79,IPR013953,FACT complex subunit Spt16p/Cdc68p|PF08512,Rtt106,937,1102,1.8e-24,IPR013719,Region of unknown function DUF1747, eukaryote		731405,734830,735081	734611,734968,735160
	Pf	868	XPFm2345	759	MAL5	743591	744349	+	PFE0885w	eukaryotictranslation initiation factor 3 subunit, putative	NA	0			743177	745327
*	Pf	872	XPF2n4503	318	MAL5	761545	761854	+
*	Pf	878	XPF2n3754	554	MAL5	816270	816823	+
*	Pf	878	XPF2n0983	561	MAL5	816431,818973	816912,818992	+
	Pf	883	XPF2n4891	356	MAL5	856624	856967	+	PFE1050w	adenosylhomocysteinase(S-adenosyl-L-homocystein e hydrolase)	NA	0	PF05221,AdoHcyase,4,478,0,IPR000043,S-adenosyl-L-homocysteine hydrolase|PF00670,AdoHcyase_NAD,235,397,1.4e-111,IPR015878,S-adenosyl-L-homocysteine hydrolase, NAD binding	Molecular Function: adenosylhomocysteinase activity (GO:0004013), Biological Process: one-carbon compound metabolic process (GO:0006730)|	857035	858474
	Pf	883	XPFt0754	371	MAL5	856591	856960	+	PFE1050w	adenosylhomocysteinase(S-adenosyl-L-homocystein e hydrolase)	NA	0	PF05221,AdoHcyase,4,478,0,IPR000043,S-adenosyl-L-homocysteine hydrolase|PF00670,AdoHcyase_NAD,235,397,1.4e-111,IPR015878,S-adenosyl-L-homocysteine hydrolase, NAD binding	Molecular Function: adenosylhomocysteinase activity (GO:0004013), Biological Process: one-carbon compound metabolic process (GO:0006730)|	857035	858474
	Pf	883	XPF2n1072	507	MAL5	857435	857941	+	PFE1050w	adenosylhomocysteinase(S-adenosyl-L-homocystein e hydrolase)	NA	0	PF05221,AdoHcyase,4,478,0,IPR000043,S-adenosyl-L-homocysteine hydrolase|PF00670,AdoHcyase_NAD,235,397,1.4e-111,IPR015878,S-adenosyl-L-homocysteine hydrolase, NAD binding	Molecular Function: adenosylhomocysteinase activity (GO:0004013), Biological Process: one-carbon compound metabolic process (GO:0006730)|	857035	858474
	Pf	883	XPFt0187	740	MAL5	856543	857279	+	PFE1050w	adenosylhomocysteinase(S-adenosyl-L-homocystein e hydrolase)	492	0	PF05221,AdoHcyase,4,478,0,IPR000043,S-adenosyl-L-homocysteine hydrolase|PF00670,AdoHcyase_NAD,235,397,1.4e-111,IPR015878,S-adenosyl-L-homocysteine hydrolase, NAD binding	Molecular Function: adenosylhomocysteinase activity (GO:0004013), Biological Process: one-carbon compound metabolic process (GO:0006730)|	857035	858474
	Pf	883	XPF2n6273	558	MAL5	857416	857972	+	PFE1050w	adenosylhomocysteinase(S-adenosyl-L-homocystein e hydrolase)	NA	0	PF05221,AdoHcyase,4,478,0,IPR000043,S-adenosyl-L-homocysteine hydrolase|PF00670,AdoHcyase_NAD,235,397,1.4e-111,IPR015878,S-adenosyl-L-homocysteine hydrolase, NAD binding	Molecular Function: adenosylhomocysteinase activity (GO:0004013), Biological Process: one-carbon compound metabolic process (GO:0006730)|	857035	858474
	Pf	883	XPFt0312	762	MAL5	856588	857352	+	PFE1050w	adenosylhomocysteinase(S-adenosyl-L-homocystein e hydrolase)	447	1	PF05221,AdoHcyase,4,478,0,IPR000043,S-adenosyl-L-homocysteine hydrolase|PF00670,AdoHcyase_NAD,235,397,1.4e-111,IPR015878,S-adenosyl-L-homocysteine hydrolase, NAD binding	Molecular Function: adenosylhomocysteinase activity (GO:0004013), Biological Process: one-carbon compound metabolic process (GO:0006730)|	857035	858474
	Pf	883	XPFm0148	758	MAL5	856666	857421	+	PFE1050w	adenosylhomocysteinase(S-adenosyl-L-homocystein e hydrolase)	369	0	PF05221,AdoHcyase,4,478,0,IPR000043,S-adenosyl-L-homocysteine hydrolase|PF00670,AdoHcyase_NAD,235,397,1.4e-111,IPR015878,S-adenosyl-L-homocysteine hydrolase, NAD binding	Molecular Function: adenosylhomocysteinase activity (GO:0004013), Biological Process: one-carbon compound metabolic process (GO:0006730)|	857035	858474
	Pf	886	XPF2n3041	561	MAL5	882749	883311	+	PFE1085w	DEAD-box subfamily ATP-dependent helicase, putative	NA	0	PF00270,DEAD,26,472,1.5e-31,IPR011545,DNA/RNA helicase, DEAD/DEAH box type, N-terminal|PF00622,SPRY,152,266,3e-11,IPR003877,SPla/RYanodine receptor SPRY|PF00271,Helicase_C,624,700,5.8e-25,IPR001650,DNA/RNA helicase, C-terminal	Molecular Function: nucleic acid binding (GO:0003676), Molecular Function: ATP binding (GO:0005524), Molecular Function: ATP-dependent helicase activity (GO:0008026)||Molecular Function: nucleic acid binding (GO:0003676), Molecular Function: helicase activity (GO:0004386), Molecular Function: ATP binding (GO:0005524)	882373	884898
	Pf	886	XPF2n3690	567	MAL5	882647	883213	+	PFE1085w	DEAD-box subfamily ATP-dependent helicase, putative	NA	0	PF00270,DEAD,26,472,1.5e-31,IPR011545,DNA/RNA helicase, DEAD/DEAH box type, N-terminal|PF00622,SPRY,152,266,3e-11,IPR003877,SPla/RYanodine receptor SPRY|PF00271,Helicase_C,624,700,5.8e-25,IPR001650,DNA/RNA helicase, C-terminal	Molecular Function: nucleic acid binding (GO:0003676), Molecular Function: ATP binding (GO:0005524), Molecular Function: ATP-dependent helicase activity (GO:0008026)||Molecular Function: nucleic acid binding (GO:0003676), Molecular Function: helicase activity (GO:0004386), Molecular Function: ATP binding (GO:0005524)	882373	884898
	Pf	887	XPF2n6266	558	MAL5	885412	885966	+	PFE1090w	nuceotide binding protein, putative	299	1	PF03969,AFG1_ATPase,99,462,1e-13,IPR005654,AFG1-like ATPase		885711,886205,887507,887686,887917,888163	885993,887420,887578,887796,888006,888229
*	Pf	890	XPF2n1290	303	MAL5	901029	901331	+
	Pf	892	XPF2n1791	509	MAL5	922907	923415	+	PFE1120w	hypothetical protein, conserved	NA	0			907832,908158,908995,928424	907939,908908,928274,936310
	Pf	892	XPF2n0467	534	MAL5	920342	920875	+	PFE1120w	hypothetical protein, conserved	NA	0			907832,908158,908995,928424	907939,908908,928274,936310
	Pf	892	XPF2n4957	560	MAL5	920736	921297	+	PFE1120w	hypothetical protein, conserved	NA	0			907832,908158,908995,928424	907939,908908,928274,936310
	Pf	892	XPFm0209	786	MAL5	930262	931047	+	PFE1120w	hypothetical protein, conserved	NA	0			907832,908158,908995,928424	907939,908908,928274,936310
	Pf	892	XPF2n0674	463	MAL5	929509	929971	+	PFE1120w	hypothetical protein, conserved	NA	0			907832,908158,908995,928424	907939,908908,928274,936310
	Pf	892	XPF2n6370	563	MAL5	929662	930222	+	PFE1120w	hypothetical protein, conserved	NA	0			907832,908158,908995,928424	907939,908908,928274,936310
	Pf	892	XPF2n0643	525	MAL5	917574	918096	+	PFE1120w	hypothetical protein, conserved	NA	0			907832,908158,908995,928424	907939,908908,928274,936310
	Pf	892	XPFt2030	852	MAL5	929070	929922	+	PFE1120w	hypothetical protein, conserved	NA	0			907832,908158,908995,928424	907939,908908,928274,936310
	Pf	892	XPF2n0469	511	MAL5	920342	920851	+	PFE1120w	hypothetical protein, conserved	NA	0			907832,908158,908995,928424	907939,908908,928274,936310
	Pf	892	XPFt2632	815	MAL5	920260	921074	+	PFE1120w	hypothetical protein, conserved	NA	0			907832,908158,908995,928424	907939,908908,928274,936310
	Pf	892	XPF2n4439	569	MAL5	909501	910068	+	PFE1120w	hypothetical protein, conserved	NA	0			907832,908158,908995,928424	907939,908908,928274,936310
*	Pf	894	XPF2n1648	412	MAL5	938912	939321	+
*	Pf	894	XPF2n1765	492	MAL5	939132	939622	+
	Pf	898	XPF2n3191	551	MAL5	960086	960636	+	PFE1150w	multidrug resistance protein	NA	0	PF00664,ABC_membrane,57,327,2.7e-55,IPR001140,ABC transporter, transmembrane region|PF00005,ABC_tran,406,638,9.7e-73,IPR003439,ABC transporter-like|PF00664,ABC_membrane,789,1080,1.1e-54,IPR001140,ABC transporter, transmembrane region|PF00005,ABC_tran,1241,1387,2.1e-44,IPR003439,ABC transporter-like	Molecular Function: ATP binding (GO:0005524), Biological Process: transport (GO:0006810), Cellular Component: integral to membrane (GO:0016021), Molecular Function: ATPase activity, coupled to transmembrane movement of substances (GO:0042626)|Molecular Function: ATP binding (GO:0005524), Molecular Function: ATPase activity (GO:0016887)|Molecular Function: ATP binding (GO:0005524), Biological Proc…	957885	962144
	Pf	900	XPF2n3277	449	MAL5	972976,973484,973940,974119	973238,973521,973988,974219	+	PFE1170w	hypothetical protein	292	1	PF00226,DnaJ,195,256,6e-31,IPR001623,Heat shock protein DnaJ, N-terminal	Molecular Function: heat shock protein binding (GO:0031072)	973513,973940,974119	973521,973988,975659
	Pf	900	XPF2n2969	534	MAL5	973030,973484,973940,974119	973238,973521,973988,974355	+	PFE1170w	hypothetical protein	238	0	PF00226,DnaJ,195,256,6e-31,IPR001623,Heat shock protein DnaJ, N-terminal	Molecular Function: heat shock protein binding (GO:0031072)	973513,973940,974119	973521,973988,975659
	Pf	900	XPF2n2241	539	MAL5	972976,973484,973940,974119	973238,973521,973988,974310	+	PFE1170w	hypothetical protein	292	0	PF00226,DnaJ,195,256,6e-31,IPR001623,Heat shock protein DnaJ, N-terminal	Molecular Function: heat shock protein binding (GO:0031072)	973513,973940,974119	973521,973988,975659
	Pf	902	XPF2n2740	576	MAL5	989892	990467	+	PFE1185w	transporter, putative	108	1	PF01566,Nramp,268,619,2.5e-25,IPR001046,Natural resistance-associated macrophage protein	Molecular Function: transporter activity (GO:0005215), Biological Process: transport (GO:0006810), Cellular Component: membrane (GO:0016020)	990000	992054
	Pf	903	XPF2n1282	486	MAL5	999973	1000459	+	PFE1195w	karyopherin beta	NA	0	PF02985,HEAT,32,68,0.11,IPR000357,HEAT|PF02985,HEAT,426,462,1.8e-05,IPR000357,HEAT|PF02985,HEAT,468,504,0.058,IPR000357,HEAT|PF02985,HEAT,510,547,0.27,IPR000357,HEAT		998748	1002119
	Pf	903	XPF2n2932	577	MAL5	1000219	1000795	+	PFE1195w	karyopherin beta	NA	0	PF02985,HEAT,32,68,0.11,IPR000357,HEAT|PF02985,HEAT,426,462,1.8e-05,IPR000357,HEAT|PF02985,HEAT,468,504,0.058,IPR000357,HEAT|PF02985,HEAT,510,547,0.27,IPR000357,HEAT		998748	1002119
	Pf	903	XPF2n3933	494	MAL5	1001374	1001867	+	PFE1195w	karyopherin beta	NA	0	PF02985,HEAT,32,68,0.11,IPR000357,HEAT|PF02985,HEAT,426,462,1.8e-05,IPR000357,HEAT|PF02985,HEAT,468,504,0.058,IPR000357,HEAT|PF02985,HEAT,510,547,0.27,IPR000357,HEAT		998748	1002119
	Pf	903	XPF2n5975	573	MAL5	1001374	1001946	+	PFE1195w	karyopherin beta	NA	0	PF02985,HEAT,32,68,0.11,IPR000357,HEAT|PF02985,HEAT,426,462,1.8e-05,IPR000357,HEAT|PF02985,HEAT,468,504,0.058,IPR000357,HEAT|PF02985,HEAT,510,547,0.27,IPR000357,HEAT		998748	1002119
	Pf	903	XPF2n3678	554	MAL5	1000538	1001091	+	PFE1195w	karyopherin beta	NA	0	PF02985,HEAT,32,68,0.11,IPR000357,HEAT|PF02985,HEAT,426,462,1.8e-05,IPR000357,HEAT|PF02985,HEAT,468,504,0.058,IPR000357,HEAT|PF02985,HEAT,510,547,0.27,IPR000357,HEAT		998748	1002119
	Pf	903	XPF2n2693	571	MAL5	999924	1000494	+	PFE1195w	karyopherin beta	NA	0	PF02985,HEAT,32,68,0.11,IPR000357,HEAT|PF02985,HEAT,426,462,1.8e-05,IPR000357,HEAT|PF02985,HEAT,468,504,0.058,IPR000357,HEAT|PF02985,HEAT,510,547,0.27,IPR000357,HEAT		998748	1002119
	Pf	903	XPF2n1281	576	MAL5	999935	1000508	+	PFE1195w	karyopherin beta	NA	0	PF02985,HEAT,32,68,0.11,IPR000357,HEAT|PF02985,HEAT,426,462,1.8e-05,IPR000357,HEAT|PF02985,HEAT,468,504,0.058,IPR000357,HEAT|PF02985,HEAT,510,547,0.27,IPR000357,HEAT		998748	1002119
	Pf	904	XPFt0139	756	MAL5	1003893	1004649	+	PFE1200w	hypothetical protein, conserved	339	1			1004232,1007998	1007857,1008103
	Pf	904	XPF2n3658	422	MAL5	1004957	1005378	+	PFE1200w	hypothetical protein, conserved	NA	0			1004232,1007998	1007857,1008103
	Pf	904	XPFt0422	747	MAL5	1004004	1004751	+	PFE1200w	hypothetical protein, conserved	228	0			1004232,1007998	1007857,1008103
	Pf	907	XPFm1482	750	MAL5	1028563	1029312	+	PFE1240w	hypothetical protein, conserved	NA	0	PF04055,Radical_SAM,665,846,3.6e-11,IPR007197,Radical SAM|PF08608,Wyosine_form,851,918,1.3e-29,IPR013917,Wyosine base formation	Molecular Function: catalytic activity (GO:0003824), Molecular Function: iron-sulfur cluster binding (GO:0051536)|	1027391	1030357
	Pf	907	XPFm1172	771	MAL5	1028578,1028823	1028711,1029461	+	PFE1240w	hypothetical protein, conserved	NA	0	PF04055,Radical_SAM,665,846,3.6e-11,IPR007197,Radical SAM|PF08608,Wyosine_form,851,918,1.3e-29,IPR013917,Wyosine base formation	Molecular Function: catalytic activity (GO:0003824), Molecular Function: iron-sulfur cluster binding (GO:0051536)|	1027391	1030357
	Pf	907	XPF2n1402	439	MAL5	1029857	1030287	+	PFE1240w	hypothetical protein, conserved	NA	0	PF04055,Radical_SAM,665,846,3.6e-11,IPR007197,Radical SAM|PF08608,Wyosine_form,851,918,1.3e-29,IPR013917,Wyosine base formation	Molecular Function: catalytic activity (GO:0003824), Molecular Function: iron-sulfur cluster binding (GO:0051536)|	1027391	1030357
	Pf	907	XPFm2196	834	MAL5	1029018	1029852	+	PFE1240w	hypothetical protein, conserved	NA	0	PF04055,Radical_SAM,665,846,3.6e-11,IPR007197,Radical SAM|PF08608,Wyosine_form,851,918,1.3e-29,IPR013917,Wyosine base formation	Molecular Function: catalytic activity (GO:0003824), Molecular Function: iron-sulfur cluster binding (GO:0051536)|	1027391	1030357
	Pf	907	XPF2n5705	560	MAL5	1029857	1030411	+	PFE1240w	hypothetical protein, conserved	NA	0	PF04055,Radical_SAM,665,846,3.6e-11,IPR007197,Radical SAM|PF08608,Wyosine_form,851,918,1.3e-29,IPR013917,Wyosine base formation	Molecular Function: catalytic activity (GO:0003824), Molecular Function: iron-sulfur cluster binding (GO:0051536)|	1027391	1030357
	Pf	908	XPF2n0179	552	MAL5	1036050	1036601	+	PFE1245w	hypothetical protein, conserved	174	1	PF00642,zf-CCCH,25,50,0.00033,IPR000571,Zinc finger, CCCH-type|PF00642,zf-CCCH,60,85,0.017,IPR000571,Zinc finger, CCCH-type|PF00642,zf-CCCH,95,120,0.0031,IPR000571,Zinc finger, CCCH-type	Molecular Function: nucleic acid binding (GO:0003676), Molecular Function: zinc ion binding (GO:0008270)|Molecular Function: nucleic acid binding (GO:0003676), Molecular Function: zinc ion binding (GO:0008270)|Molecular Function: nucleic acid binding (GO:0003676), Molecular Function: zinc ion binding (GO:0008270)	1036224	1038338
	Pf	908	XPF2n2952	581	MAL5	1037228	1037808	+	PFE1245w	hypothetical protein, conserved	NA	0	PF00642,zf-CCCH,25,50,0.00033,IPR000571,Zinc finger, CCCH-type|PF00642,zf-CCCH,60,85,0.017,IPR000571,Zinc finger, CCCH-type|PF00642,zf-CCCH,95,120,0.0031,IPR000571,Zinc finger, CCCH-type	Molecular Function: nucleic acid binding (GO:0003676), Molecular Function: zinc ion binding (GO:0008270)|Molecular Function: nucleic acid binding (GO:0003676), Molecular Function: zinc ion binding (GO:0008270)|Molecular Function: nucleic acid binding (GO:0003676), Molecular Function: zinc ion binding (GO:0008270)	1036224	1038338
	Pf	909	XPFm2068	455	MAL5	1041856	1042309	+	PFE1250w	acetyl-CoA synthetase, PfACS10	NA	0	PF00501,AMP-binding,120,352,2e-25,IPR000873,AMP-dependent synthetase and ligase|PF00501,AMP-binding,399,563,6e-32,IPR000873,AMP-dependent synthetase and ligase	Molecular Function: catalytic activity (GO:0003824), Biological Process: metabolic process (GO:0008152)|Molecular Function: catalytic activity (GO:0003824), Biological Process: metabolic process (GO:0008152)	1041741	1043762
	Pf	909	XPF2n4328	576	MAL5	1041248	1041824	+	PFE1250w	acetyl-CoA synthetase, PfACS10	493	1	PF00501,AMP-binding,120,352,2e-25,IPR000873,AMP-dependent synthetase and ligase|PF00501,AMP-binding,399,563,6e-32,IPR000873,AMP-dependent synthetase and ligase	Molecular Function: catalytic activity (GO:0003824), Biological Process: metabolic process (GO:0008152)|Molecular Function: catalytic activity (GO:0003824), Biological Process: metabolic process (GO:0008152)	1041741	1043762
	Pf	913	XPFm0954	743	MAL5	1071218	1071960	+	PFE1285w	hypothetical protein, conserved	25	0			1071243	1072145
	Pf	913	XPFm1609	748	MAL5	1071131	1071877	+	PFE1285w	hypothetical protein, conserved	112	1			1071243	1072145
	Pf	917	XPF2n6435	564	MAL5	1093179	1093742	+	PFE1320w	hypothetical protein, conserved	NA	0			1090925	1095079
	Pf	917	XPF2n0943	326	MAL5	1093039	1093360	+	PFE1320w	hypothetical protein, conserved	NA	0			1090925	1095079
	Pf	921	XPF2n5059	562	MAL5	1143282,1143996	1143630,1144204	+	PFE1370w	hsp70 interacting protein, putative	330	0	PF00515,TPR_1,164,197,0.025,IPR001440,Tetratricopeptide TPR-1|PF00515,TPR_1,198,231,0.35,IPR001440,Tetratricopeptide TPR-1		1143612,1143996	1143630,1145353
	Pf	921	XPF2n0261	334	MAL5	1143282	1143611	+	PFE1370w	hsp70 interacting protein, putative	NA	0	PF00515,TPR_1,164,197,0.025,IPR001440,Tetratricopeptide TPR-1|PF00515,TPR_1,198,231,0.35,IPR001440,Tetratricopeptide TPR-1		1143612,1143996	1143630,1145353
	Pf	921	XPFt2135	789	MAL5	1143353,1143996	1143630,1144501	+	PFE1370w	hsp70 interacting protein, putative	259	0	PF00515,TPR_1,164,197,0.025,IPR001440,Tetratricopeptide TPR-1|PF00515,TPR_1,198,231,0.35,IPR001440,Tetratricopeptide TPR-1		1143612,1143996	1143630,1145353
	Pf	921	XPF2n2235	547	MAL5	1143344,1143996	1143630,1144252	+	PFE1370w	hsp70 interacting protein, putative	268	1	PF00515,TPR_1,164,197,0.025,IPR001440,Tetratricopeptide TPR-1|PF00515,TPR_1,198,231,0.35,IPR001440,Tetratricopeptide TPR-1		1143612,1143996	1143630,1145353
	Pf	921	XPF2n5754	567	MAL5	1143401,1143996	1143630,1144334	+	PFE1370w	hsp70 interacting protein, putative	211	0	PF00515,TPR_1,164,197,0.025,IPR001440,Tetratricopeptide TPR-1|PF00515,TPR_1,198,231,0.35,IPR001440,Tetratricopeptide TPR-1		1143612,1143996	1143630,1145353
*	Pf	924	XPF2n2503	493	MAL5	1169630	1170121	+
	Pf	929	XPFt1418	683	MAL5	1200727	1201409	+	PFE1465w	hypothetical protein, conserved	NA	0			1199158,1202014,1202207,1202816,1202989,1203610,1204002,1204569,1204773	1201849,1202168,1202600,1202868,1203528,1203798,1204367,1204667,1205180
	Pf	929	XPFt2187	817	MAL5	1199704	1200521	+	PFE1465w	hypothetical protein, conserved	NA	0			1199158,1202014,1202207,1202816,1202989,1203610,1204002,1204569,1204773	1201849,1202168,1202600,1202868,1203528,1203798,1204367,1204667,1205180
	Pf	929	XPF2n2156	532	MAL5	1199725	1200257	+	PFE1465w	hypothetical protein, conserved	NA	0			1199158,1202014,1202207,1202816,1202989,1203610,1204002,1204569,1204773	1201849,1202168,1202600,1202868,1203528,1203798,1204367,1204667,1205180
	Pf	929	XPFm1856	817	MAL5	1200707	1201522	+	PFE1465w	hypothetical protein, conserved	NA	0			1199158,1202014,1202207,1202816,1202989,1203610,1204002,1204569,1204773	1201849,1202168,1202600,1202868,1203528,1203798,1204367,1204667,1205180
	Pf	929	XPF2n3739	575	MAL5	1202255,1202816,1202989	1202600,1202868,1203160	+	PFE1465w	hypothetical protein, conserved	NA	0			1199158,1202014,1202207,1202816,1202989,1203610,1204002,1204569,1204773	1201849,1202168,1202600,1202868,1203528,1203798,1204367,1204667,1205180
	Pf	929	XPF2n2254	573	MAL5	1201662,1202014,1202205	1201849,1202076,1202526	+	PFE1465w	hypothetical protein, conserved	NA	0			1199158,1202014,1202207,1202816,1202989,1203610,1204002,1204569,1204773	1201849,1202168,1202600,1202868,1203528,1203798,1204367,1204667,1205180
	Pf	929	XPF2n5082	564	MAL5	1199191	1199754	+	PFE1465w	hypothetical protein, conserved	NA	0			1199158,1202014,1202207,1202816,1202989,1203610,1204002,1204569,1204773	1201849,1202168,1202600,1202868,1203528,1203798,1204367,1204667,1205180
	Pf	932	XPFm0818	727	MAL5	1216375	1217101	+	PFE1485w	hypothetical protein, conserved	NA	0			1213526,1215000	1214876,1219369
	Pf	932	XPF2n5634	565	MAL5	1215769	1216332	+	PFE1485w	hypothetical protein, conserved	NA	0			1213526,1215000	1214876,1219369
	Pf	935	XPF2n5543	530	MAL5	1235252	1235781	+	PFE1515w	hypothetical protein, conserved	NA	0			1233394,1236043,1237581,1237771,1237964	1235961,1237455,1237652,1237861,1238079
	Pf	937	XPF2n2832	576	MAL5	1252933	1253508	+	PFE1535w	hypothetical protein, conserved	NA	0			1250730,1251685	1251482,1254183
	Pf	937	XPF2n3531	531	MAL5	1253508	1254038	+	PFE1535w	hypothetical protein, conserved	NA	0			1250730,1251685	1251482,1254183
**	Pf	942	XPFt0619	737	MAL5	1300761	1301501	+	MAL5_5.8S|PFE1590w|MAL5_ITS1|MAL5_ITS2	early transcribed membrane protein 5, ETRAMP5||			[][][][]	[][][][]	1292045|1301219|1291686|1292204	1292203|1301764|1292044|1292402
**	Pf	942	XPF2n0209	497	MAL5	1300757	1301251	+	MAL5_5.8S|PFE1590w|MAL5_ITS1|MAL5_ITS2	early transcribed membrane protein 5, ETRAMP5||			[][][][]	[][][][]	1292045|1301219|1291686|1292204	1292203|1301764|1292044|1292402
**	Pf	942	XPFt2224	825	MAL5	1292044,1301062	1292212,1301717	+	MAL5_5.8S|PFE1590w|MAL5_ITS1|MAL5_ITS2	early transcribed membrane protein 5, ETRAMP5||			[][][][]	[][][][]	1292045|1301219|1291686|1292204	1292203|1301764|1292044|1292402
**	Pf	942	XPFt2179	847	MAL5	1301090	1301936	+	MAL5_5.8S|PFE1590w|MAL5_ITS1|MAL5_ITS2	early transcribed membrane protein 5, ETRAMP5||			[][][][]	[][][][]	1292045|1301219|1291686|1292204	1292203|1301764|1292044|1292402
**	Pf	942	XPFt2729	792	MAL5	1301038	1301827	+	MAL5_5.8S|PFE1590w|MAL5_ITS1|MAL5_ITS2	early transcribed membrane protein 5, ETRAMP5||			[][][][]	[][][][]	1292045|1301219|1291686|1292204	1292203|1301764|1292044|1292402
**	Pf	942	XPF2n2107	574	MAL5	1301147	1301721	+	MAL5_5.8S|PFE1590w|MAL5_ITS1|MAL5_ITS2	early transcribed membrane protein 5, ETRAMP5||			[][][][]	[][][][]	1292045|1301219|1291686|1292204	1292203|1301764|1292044|1292402
**	Pf	942	XPFm0177	770	MAL5	1301054	1301821	+	MAL5_5.8S|PFE1590w|MAL5_ITS1|MAL5_ITS2	early transcribed membrane protein 5, ETRAMP5||			[][][][]	[][][][]	1292045|1301219|1291686|1292204	1292203|1301764|1292044|1292402
**	Pf	942	XPFt0782	766	MAL5	1301035	1301800	+	MAL5_5.8S|PFE1590w|MAL5_ITS1|MAL5_ITS2	early transcribed membrane protein 5, ETRAMP5||			[][][][]	[][][][]	1292045|1301219|1291686|1292204	1292203|1301764|1292044|1292402
**	Pf	942	XPFm0925	719	MAL5	1301102	1301820	+	MAL5_5.8S|PFE1590w|MAL5_ITS1|MAL5_ITS2	early transcribed membrane protein 5, ETRAMP5||			[][][][]	[][][][]	1292045|1301219|1291686|1292204	1292203|1301764|1292044|1292402
**	Pf	942	XPFt0952	775	MAL5	1300757	1301530	+	MAL5_5.8S|PFE1590w|MAL5_ITS1|MAL5_ITS2	early transcribed membrane protein 5, ETRAMP5||			[][][][]	[][][][]	1292045|1301219|1291686|1292204	1292203|1301764|1292044|1292402
**	Pf	942	XPFm1513	771	MAL5	1301158,1301412	1301351,1301987	+	MAL5_5.8S|PFE1590w|MAL5_ITS1|MAL5_ITS2	early transcribed membrane protein 5, ETRAMP5||			[][][][]	[][][][]	1292045|1301219|1291686|1292204	1292203|1301764|1292044|1292402
	Pf	944	XPF2n1506	362	MAL5	1307642	1308002	+	PFE1600w	hypothetical protein, conserved in P. falciparum	NA	0			1308273,1308607	1308473,1309935
	Pf	944	XPF2n3936	510	MAL5	1307705	1308215	+	PFE1600w	hypothetical protein, conserved in P. falciparum	NA	0			1308273,1308607	1308473,1309935
	Pf	944	XPF2n5974	573	MAL5	1307705	1308278	+	PFE1600w	hypothetical protein, conserved in P. falciparum	568	1			1308273,1308607	1308473,1309935
	Pf	944	XPFt2628	831	MAL5	1308195,1308607	1308473,1309161	+	PFE1600w	hypothetical protein, conserved in P. falciparum	78	0			1308273,1308607	1308473,1309935
	Pf	945	XPFt1241	757	MAL5	1312087,1312761	1312663,1312940	+	PFE1605w	DNAJ protein	379	1			1312466,1312761	1312663,1314149
	Pf	945	XPF2n2942	571	MAL5	1312273,1312761	1312663,1312941	+	PFE1605w	DNAJ protein	193	0			1312466,1312761	1312663,1314149
*	Pf	950	XPFt1213	740	MAL1	6006	6744	-
	Pf	966	XPFt2326	820	MAL1	114186	115004	-	PFA0125c	erythrocyte binding antigen-181	NA	0	PF05424,Duffy_binding,129,371,6.6e-52,IPR008602,Plasmodium Duffy binding|PF05424,Duffy_binding,433,697,5e-69,IPR008602,Plasmodium Duffy binding	Molecular Function: receptor activity (GO:0004872), Biological Process: pathogenesis (GO:0009405), Cellular Component: integral to membrane (GO:0016021)|Molecular Function: receptor activity (GO:0004872), Biological Process: pathogenesis (GO:0009405), Cellular Component: integral to membrane (GO:0016021)	110984,111196,111401,111572	111057,111284,111479,116033
	Pf	966	XPFt2361	837	MAL1	112771	113605	-	PFA0125c	erythrocyte binding antigen-181	NA	0	PF05424,Duffy_binding,129,371,6.6e-52,IPR008602,Plasmodium Duffy binding|PF05424,Duffy_binding,433,697,5e-69,IPR008602,Plasmodium Duffy binding	Molecular Function: receptor activity (GO:0004872), Biological Process: pathogenesis (GO:0009405), Cellular Component: integral to membrane (GO:0016021)|Molecular Function: receptor activity (GO:0004872), Biological Process: pathogenesis (GO:0009405), Cellular Component: integral to membrane (GO:0016021)	110984,111196,111401,111572	111057,111284,111479,116033
	Pf	966	XPFm0856	725	MAL1	114672	115396	-	PFA0125c	erythrocyte binding antigen-181	NA	0	PF05424,Duffy_binding,129,371,6.6e-52,IPR008602,Plasmodium Duffy binding|PF05424,Duffy_binding,433,697,5e-69,IPR008602,Plasmodium Duffy binding	Molecular Function: receptor activity (GO:0004872), Biological Process: pathogenesis (GO:0009405), Cellular Component: integral to membrane (GO:0016021)|Molecular Function: receptor activity (GO:0004872), Biological Process: pathogenesis (GO:0009405), Cellular Component: integral to membrane (GO:0016021)	110984,111196,111401,111572	111057,111284,111479,116033
	Pf	967	XPF2n0853	488	MAL1	121010,121382	121215,121665	-	PFA0130c	Serine/Threonine protein kinase, FIKK family	17	1			119275,119506,121594	119355,121205,121648
	Pf	969	XPF2n6392	564	MAL1	130435	130998	-	PFA0145c	aspartyl-tRNA synthetase	NA	0	PF01336,tRNA_anti,180,265,8.6e-12,IPR004365,Nucleic acid binding, OB-fold, tRNA/helicase-type|PF00152,tRNA-synt_2,293,622,5.6e-81,IPR004364,Aminoacyl-tRNA synthetase, class II (D, K and N)	Molecular Function: nucleic acid binding (GO:0003676)|Molecular Function: nucleotide binding (GO:0000166), Molecular Function: aminoacyl-tRNA ligase activity (GO:0004812), Molecular Function: ATP binding (GO:0005524), Cellular Component: cytoplasm (GO:0005737), Biological Process: translation (GO:0006412), Biological Process: tRNA aminoacylation for protein translation (GO:0006418)	129194	131074
*	Pf	970	XPFm2544	244	MAL1	131101	131302	-
	Pf	971	XPF2n0758	445	MAL1	133757	134200	-	PFA0150c	hypothetical protein, conserved	342	1	PF04652,DUF605,91,204,2.9e-14,IPR006745,Protein of unknown function DUF605		132320,132515,132715,132927,133251,133519,133747	132387,132589,132831,133163,133349,133590,133858
*	Pf	974	XPF2n5939	550	MAL1	142773	143325	-
*	Pf	974	XPF2n3903	525	MAL1	142799	143325	-
	Pf	976	XPFt1572	719	MAL1	151361	152080	-	PFA0170c	zinc carboxy peptidase, putative	NA	0	PF00246,Peptidase_M14,1011,1251,1.1e-30,IPR000834,Peptidase M14, carboxypeptidase A	Molecular Function: metallocarboxypeptidase activity (GO:0004181), Biological Process: proteolysis (GO:0006508), Molecular Function: zinc ion binding (GO:0008270)	148149	153011
*	Pf	978	XPF2n4869	319	MAL1	171615	171935	-
	Pf	979	XPF2n5521	558	MAL1	183726	184283	-	PFA0210c	hypothetical protein, conserved	NA	0			183057	184457
	Pf	980	XPFm2376	683	MAL1	205152	205832	-	PFA0230c	hypthetical protein, conserved	205	1			204860	205627
	Pf	987	XPF2n1984	480	MAL1	258079	258556	-	PFA0295c	hypothetical protein, conserved	NA	0			256014,258828	258757,258987
	Pf	987	XPFt0904	773	MAL1	258018	258790	-	PFA0295c	hypothetical protein, conserved	NA	0			256014,258828	258757,258987
	Pf	990	XPF2n5878	562	MAL1	266530	267090	-	PFA0310c	calcium-transporting ATPase	NA	0	PF00690,Cation_ATPase_N,3,81,1.2e-28,IPR004014,ATPase, P-type cation-transporter, N-terminal|PF00122,E1-E2_ATPase,99,348,3.9e-105,IPR008250,E1-E2 ATPase-associated region|PF00702,Hydrolase,787,935,6e-17,IPR005834,Haloacid dehalogenase-like hydrolase|PF00689,Cation_ATPase_C,1031,1215,3.5e-76,IPR006068,ATPase, P-type cation-transporter, C-terminal	Biological Process: cation transport (GO:0006812), Molecular Function: ATPase activity, coupled to transmembrane movement of ions, phosphorylative mechanism (GO:0015662), Cellular Component: membrane (GO:0016020)|Molecular Function: ATP binding (GO:0005524), Cellular Component: membrane (GO:0016020), Molecular Function: hydrolase activity, acting on acid anhydrides, catalyzing transmembrane movem…	265447,265913,266355	265776,266211,269412
	Pf	990	XPF2n3789	571	MAL1	266520	267090	-	PFA0310c	calcium-transporting ATPase	NA	0	PF00690,Cation_ATPase_N,3,81,1.2e-28,IPR004014,ATPase, P-type cation-transporter, N-terminal|PF00122,E1-E2_ATPase,99,348,3.9e-105,IPR008250,E1-E2 ATPase-associated region|PF00702,Hydrolase,787,935,6e-17,IPR005834,Haloacid dehalogenase-like hydrolase|PF00689,Cation_ATPase_C,1031,1215,3.5e-76,IPR006068,ATPase, P-type cation-transporter, C-terminal	Biological Process: cation transport (GO:0006812), Molecular Function: ATPase activity, coupled to transmembrane movement of ions, phosphorylative mechanism (GO:0015662), Cellular Component: membrane (GO:0016020)|Molecular Function: ATP binding (GO:0005524), Cellular Component: membrane (GO:0016020), Molecular Function: hydrolase activity, acting on acid anhydrides, catalyzing transmembrane movem…	265447,265913,266355	265776,266211,269412
	Pf	990	XPF2n1380	554	MAL1	266443	266993	-	PFA0310c	calcium-transporting ATPase	NA	0	PF00690,Cation_ATPase_N,3,81,1.2e-28,IPR004014,ATPase, P-type cation-transporter, N-terminal|PF00122,E1-E2_ATPase,99,348,3.9e-105,IPR008250,E1-E2 ATPase-associated region|PF00702,Hydrolase,787,935,6e-17,IPR005834,Haloacid dehalogenase-like hydrolase|PF00689,Cation_ATPase_C,1031,1215,3.5e-76,IPR006068,ATPase, P-type cation-transporter, C-terminal	Biological Process: cation transport (GO:0006812), Molecular Function: ATPase activity, coupled to transmembrane movement of ions, phosphorylative mechanism (GO:0015662), Cellular Component: membrane (GO:0016020)|Molecular Function: ATP binding (GO:0005524), Cellular Component: membrane (GO:0016020), Molecular Function: hydrolase activity, acting on acid anhydrides, catalyzing transmembrane movem…	265447,265913,266355	265776,266211,269412
*	Pf	994	XPF2n0812	562	MAL1	302329	302889	-
	Pf	995	XPFt2127	849	MAL1	306982	307830	-	PFA0375c	lipid/sterol:H+ symporter	NA	0	PF02460,Patched,49,1468,7.5e-13,IPR003392,Patched	Molecular Function: hedgehog receptor activity (GO:0008158), Cellular Component: membrane (GO:0016020)	305516,305758,306030,306277	305590,305887,306102,310411
	Pf	995	XPF2n4460	557	MAL1	308671	309226	-	PFA0375c	lipid/sterol:H+ symporter	NA	0	PF02460,Patched,49,1468,7.5e-13,IPR003392,Patched	Molecular Function: hedgehog receptor activity (GO:0008158), Cellular Component: membrane (GO:0016020)	305516,305758,306030,306277	305590,305887,306102,310411
	Pf	995	XPF2n3656	592	MAL1	309538	310108	-	PFA0375c	lipid/sterol:H+ symporter	NA	0	PF02460,Patched,49,1468,7.5e-13,IPR003392,Patched	Molecular Function: hedgehog receptor activity (GO:0008158), Cellular Component: membrane (GO:0016020)	305516,305758,306030,306277	305590,305887,306102,310411
	Pf	995	XPFt2678	801	MAL1	308871	309671	-	PFA0375c	lipid/sterol:H+ symporter	NA	0	PF02460,Patched,49,1468,7.5e-13,IPR003392,Patched	Molecular Function: hedgehog receptor activity (GO:0008158), Cellular Component: membrane (GO:0016020)	305516,305758,306030,306277	305590,305887,306102,310411
	Pf	995	XPF2n1752	435	MAL1	308272	308701	-	PFA0375c	lipid/sterol:H+ symporter	NA	0	PF02460,Patched,49,1468,7.5e-13,IPR003392,Patched	Molecular Function: hedgehog receptor activity (GO:0008158), Cellular Component: membrane (GO:0016020)	305516,305758,306030,306277	305590,305887,306102,310411
	Pf	995	XPF2n5980	564	MAL1	309088	309651	-	PFA0375c	lipid/sterol:H+ symporter	NA	0	PF02460,Patched,49,1468,7.5e-13,IPR003392,Patched	Molecular Function: hedgehog receptor activity (GO:0008158), Cellular Component: membrane (GO:0016020)	305516,305758,306030,306277	305590,305887,306102,310411
	Pf	995	XPF2n3938	576	MAL1	309078	309651	-	PFA0375c	lipid/sterol:H+ symporter	NA	0	PF02460,Patched,49,1468,7.5e-13,IPR003392,Patched	Molecular Function: hedgehog receptor activity (GO:0008158), Cellular Component: membrane (GO:0016020)	305516,305758,306030,306277	305590,305887,306102,310411
*	Pf	996	XPF2n4239	490	MAL1	312093	312579	-
	Pf	997	XPFm1253	583	MAL1	330419,330712	330496,331210	-	PFA0400c	beta3 proteasome subunit, putative	538	1	PF00227,Proteasome,3,189,9.1e-31,IPR001353,20S proteasome, A and B subunits	Molecular Function: threonine-type endopeptidase activity (GO:0004298), Cellular Component: proteasome core complex (GO:0005839), Biological Process: ubiquitin-dependent protein catabolic process (GO:0006511)	329584,329762,329987	329632,329856,330457
	Pf	997	XPFm0542	638	MAL1	330192,330709	330496,331046	-	PFA0400c	beta3 proteasome subunit, putative	377	0	PF00227,Proteasome,3,189,9.1e-31,IPR001353,20S proteasome, A and B subunits	Molecular Function: threonine-type endopeptidase activity (GO:0004298), Cellular Component: proteasome core complex (GO:0005839), Biological Process: ubiquitin-dependent protein catabolic process (GO:0006511)	329584,329762,329987	329632,329856,330457
	Pf	998	XPFm1610	816	MAL1	346058,346295,346471,346656,346838,347168	346150,346366,346554,346723,347004,347499	-	PFA0415c	mitochondrial carrier protein, putative	NA	0	PF00153,Mito_carr,9,117,1.1e-09,IPR001993,Mitochondrial substrate carrier	Molecular Function: binding (GO:0005488), Biological Process: transport (GO:0006810), Cellular Component: membrane (GO:0016020)	345398,345590,345891,346004,346330,346499,346656,346838,347168,347681	345419,345708,345932,346150,346366,346554,346723,347004,347420,347693
	Pf	1000	XPF2n5908	559	MAL1	355392	355950	-	PFA0430c	hypothetical protein, conserved	NA	0			353467,353612,353836,354164	353509,353693,353968,357364
	Pf	1000	XPF2n1735	420	MAL1	356575	356992	-	PFA0430c	hypothetical protein, conserved	NA	0			353467,353612,353836,354164	353509,353693,353968,357364
	Pf	1000	XPF2n1178	532	MAL1	355805	356327	-	PFA0430c	hypothetical protein, conserved	NA	0			353467,353612,353836,354164	353509,353693,353968,357364
	Pf	1000	XPF2n3465	576	MAL1	355375	355950	-	PFA0430c	hypothetical protein, conserved	NA	0			353467,353612,353836,354164	353509,353693,353968,357364
	Pf	1000	XPF2n1180	514	MAL1	355951	356464	-	PFA0430c	hypothetical protein, conserved	NA	0			353467,353612,353836,354164	353509,353693,353968,357364
	Pf	1006	XPFm2715	817	MAL1	380334,380813	380706,381257	-	PFA0475c	hypothetical protein, conserved	297	1	PF06102,DUF947,11,197,3.6e-89,IPR009292,Protein of unknown function DUF947		380234,380813	380706,380960
	Pf	1009	XPFt2228	654	MAL1	416010	416659	-	PFA0520c	chromatin assembly factor 1 protein WD40 domain, putative	405	1	PF00400,WD40,142,182,0.011,IPR001680,WD40 repeat|PF00400,WD40,195,233,0.0012,IPR001680,WD40 repeat|PF00400,WD40,285,323,0.00013,IPR001680,WD40 repeat|PF00400,WD40,328,367,0.00059,IPR001680,WD40 repeat|PF00400,WD40,385,426,0.00058,IPR001680,WD40 repeat		414914	416254
	Pf	1011	XPF2n3107	566	MAL1	427560	428125	-	PFA0535c	kinesin, putative	NA	0	PF00225,Kinesin,932,1266,2.1e-156,IPR001752,Kinesin, motor region	Molecular Function: microtubule motor activity (GO:0003777), Molecular Function: ATP binding (GO:0005524), Cellular Component: microtubule associated complex (GO:0005875), Biological Process: microtubule-based movement (GO:0007018)	422930,423282,423513,423886,424004,424245	423037,423437,423650,423945,424066,428729
	Pf	1011	XPF2n2217	595	MAL1	427531	428125	-	PFA0535c	kinesin, putative	NA	0	PF00225,Kinesin,932,1266,2.1e-156,IPR001752,Kinesin, motor region	Molecular Function: microtubule motor activity (GO:0003777), Molecular Function: ATP binding (GO:0005524), Cellular Component: microtubule associated complex (GO:0005875), Biological Process: microtubule-based movement (GO:0007018)	422930,423282,423513,423886,424004,424245	423037,423437,423650,423945,424066,428729
	Pf	1014	XPF2n2945	572	MAL1	441526,441707,441916,442250	441545,441796,442003,442621	-	PFA0555c	UMP-CMP kinase, putative	51	0	PF00406,ADK,110,347,6e-10,IPR000850,Adenylate kinase	Molecular Function: ATP binding (GO:0005524), Biological Process: nucleobase, nucleoside, nucleotide and nucleic acid metabolic process (GO:0006139), Molecular Function: nucleobase, nucleoside, nucleotide kinase activity (GO:0019205)	440804,441102,441707,441916,442250	440976,441545,441796,442003,442570
	Pf	1014	XPF2n3742	567	MAL1	442446	443011	-	PFA0555c	UMP-CMP kinase, putative	441	1	PF00406,ADK,110,347,6e-10,IPR000850,Adenylate kinase	Molecular Function: ATP binding (GO:0005524), Biological Process: nucleobase, nucleoside, nucleotide and nucleic acid metabolic process (GO:0006139), Molecular Function: nucleobase, nucleoside, nucleotide kinase activity (GO:0019205)	440804,441102,441707,441916,442250	440976,441545,441796,442003,442570
	Pf	1018	XPFt1904	851	MAL1	453146,453740,454010	453590,453840,454317	-	PFA0580c	TatD-like deoxyribonuclease, putative	49	1	PF01026,TatD_DNase,85,432,1.8e-39,IPR001130,Deoxyribonuclease, TatD-related	Molecular Function: endodeoxyribonuclease activity, producing 5'-phosphomonoesters (GO:0016888)	452384,452744,453740,453982	452453,453590,453840,454268
	Pf	1020	XPFm0851	741	MAL1	489816	490555	-	PFA0620c	glutamic acid-rich protein (garp)	NA	0			489041,491202	490987,491276
	Pf	1020	XPFt1477	743	MAL1	489269	490011	-	PFA0620c	glutamic acid-rich protein (garp)	NA	0			489041,491202	490987,491276
	Pf	1020	XPFt1577	751	MAL1	489505	490254	-	PFA0620c	glutamic acid-rich protein (garp)	NA	0			489041,491202	490987,491276
	Pf	1020	XPFt1324	729	MAL1	489473	490200	-	PFA0620c	glutamic acid-rich protein (garp)	NA	0			489041,491202	490987,491276
	Pf	1020	XPF2n5127	463	MAL1	490451	490846	-	PFA0620c	glutamic acid-rich protein (garp)	NA	0			489041,491202	490987,491276
	Pf	1020	XPFt2374	299	MAL1	490817,491202	490987,491285	-	PFA0620c	glutamic acid-rich protein (garp)	9	1			489041,491202	490987,491276
	Pf	1020	XPFm0788	733	MAL1	489474	490112	-	PFA0620c	glutamic acid-rich protein (garp)	NA	0			489041,491202	490987,491276
	Pf	1021	XPFt2710	689	MAL1	503608,503790	503658,504428	-	PFA0630c	hypothetical protein	411	1			502108,503928	503658,504017
*	Pf	1026	XPF2n6140	486	MAL1	540524	541015	-
*	Pf	1026	XPF2n3956	526	MAL1	540488	541015	-
*	Pf	1026	XPF2n2080	462	MAL1	540212	540668	-
**	Pf	1057	XPF2n4123	564	X95276	7383	7946	+	PFCOMPIRB-rps11|PFCOMPIRB-rpl36|PFCOMPIRB-ORF91|PFCOMPIRB-rps12				[][PF00444,Ribosomal_L36,1,36,6.5e-10,IPR000473,Ribosomal protein L36][][PF00164,Ribosomal_S12,2,121,2e-51,IPR006032,Ribosomal protein S12/S23]	[][Molecular Function: structural constituent of ribosome (GO:0003735), Cellular Component: intracellular (GO:0005622), Cellular Component: ribosome (GO:0005840), Biological Process: translation (GO:0006412)][][Molecular Function: structural constituent of ribosome (GO:0003735), Cellular Component: intracellular (GO:0005622), Cellular Component: ribosome (GO:0005840), Biological Process: translat…	7485|7378|7137|7897	7883|7488|7412|8265
	Pf	1082	XPF2n4322	552	MAL11	149246	149799	+	PF11_0044	hypothetical protein	NA	0	PF01458,UPF0051,1198,1429,6.1e-12,IPR000825,SUF system FeS cluster assembly, SufBD	Molecular Function: protein binding (GO:0005515), Biological Process: iron-sulfur cluster assembly (GO:0016226)	146428	150816
	Pf	1082	XPFt2306	798	MAL11	149052	149849	+	PF11_0044	hypothetical protein	NA	0	PF01458,UPF0051,1198,1429,6.1e-12,IPR000825,SUF system FeS cluster assembly, SufBD	Molecular Function: protein binding (GO:0005515), Biological Process: iron-sulfur cluster assembly (GO:0016226)	146428	150816
	Pf	1085	XPF2n0990	414	MAL11	167015	167428	+	PF11_0049	hypothetical protein, conserved	NA	0	PF04054,Not1,2700,3078,2.4e-138,IPR007196,CCR4-Not complex component, Not1		163986	174101
	Pf	1085	XPFt1609	936	MAL11	167940	168875	+	PF11_0049	hypothetical protein, conserved	NA	0	PF04054,Not1,2700,3078,2.4e-138,IPR007196,CCR4-Not complex component, Not1		163986	174101
*	Pf	1087	XPF2n3571	470	MAL11	195264	195733	+
	Pf	1088	XPF2n1651	536	MAL11	196461	196979	+	PF11_0055	hypothetical protein	307	1	PF00085,Thioredoxin,205,236,5.2e-06,IPR013766,Thioredoxin domain	Biological Process: cell redox homeostasis (GO:0045454)	196768,198071	197756,198356
	Pf	1088	XPF2n2414	574	MAL11	196146	196719	+	PF11_0055	hypothetical protein	NA	0	PF00085,Thioredoxin,205,236,5.2e-06,IPR013766,Thioredoxin domain	Biological Process: cell redox homeostasis (GO:0045454)	196768,198071	197756,198356
	Pf	1091	XPF2n0920	585	MAL11	217116	217699	+	PF11_0060	protein kinase	NA	0	PF00069,Pkinase,185,736,1.9e-24,IPR017442,Serine/threonine protein kinase-related	Molecular Function: protein kinase activity (GO:0004672), Molecular Function: ATP binding (GO:0005524), Biological Process: protein amino acid phosphorylation (GO:0006468)	214826	219688
	Pf	1091	XPFt1922	858	MAL11	216957	217815	+	PF11_0060	protein kinase	NA	0	PF00069,Pkinase,185,736,1.9e-24,IPR017442,Serine/threonine protein kinase-related	Molecular Function: protein kinase activity (GO:0004672), Molecular Function: ATP binding (GO:0005524), Biological Process: protein amino acid phosphorylation (GO:0006468)	214826	219688
	Pf	1092	XPF2n4161	278	MAL11	226202	226471	+	PF11_0062	histone H2B	NA	0	PF00125,Histone,24,94,2.2e-24,IPR007125,Histone core	Molecular Function: DNA binding (GO:0003677)	226066	226419
	Pf	1092	XPFm1133	760	MAL11	225848	226591	+	PF11_0062	histone H2B	218	0	PF00125,Histone,24,94,2.2e-24,IPR007125,Histone core	Molecular Function: DNA binding (GO:0003677)	226066	226419
	Pf	1092	XPF2n5918	558	MAL11	225825	226052	+	PF11_0062	histone H2B	NA	0	PF00125,Histone,24,94,2.2e-24,IPR007125,Histone core	Molecular Function: DNA binding (GO:0003677)	226066	226419
	Pf	1092	XPF2n1253	467	MAL11	226069	226532	+	PF11_0062	histone H2B	NA	0	PF00125,Histone,24,94,2.2e-24,IPR007125,Histone core	Molecular Function: DNA binding (GO:0003677)	226066	226419
	Pf	1092	XPF2n3873	506	MAL11	226121	226362	+	PF11_0062	histone H2B	NA	0	PF00125,Histone,24,94,2.2e-24,IPR007125,Histone core	Molecular Function: DNA binding (GO:0003677)	226066	226419
	Pf	1092	XPFm0115	479	MAL11	226001	226471	+	PF11_0062	histone H2B	65	1	PF00125,Histone,24,94,2.2e-24,IPR007125,Histone core	Molecular Function: DNA binding (GO:0003677)	226066	226419
	Pf	1092	XPFm2824	549	MAL11	226058,231754	226575,231779	+	PF11_0062	histone H2B	8	0	PF00125,Histone,24,94,2.2e-24,IPR007125,Histone core	Molecular Function: DNA binding (GO:0003677)	226066	226419
*	Pf	1093	XPFm0756	472	MAL11	227307	227757	+
	Pf	1095	XPFm1921	435	MAL11	247495	247929	+	PF11_0068	hypothetical protein, conserved	NA	0	PF01139,UPF0027,32,506,1.4e-244,IPR001233,Protein of unknown function UPF0027		247451	248971
	Pf	1096	XPFt1049	488	MAL11	250285	250770	+	PF11_0069	hypothetical protein	NA	0			251058,251400,251656,251897,252097,252381,252622,252830	251264,251509,251771,251939,252248,252481,252680,252872
	Pf	1096	XPFt2709	586	MAL11	250254,250836,251119	250635,250948,251208	+	PF11_0069	hypothetical protein	495	0			251058,251400,251656,251897,252097,252381,252622,252830	251264,251509,251771,251939,252248,252481,252680,252872
	Pf	1096	XPFm2617	791	MAL11	250340,250836,251119,251400,251656	250635,250948,251264,251509,251778	+	PF11_0069	hypothetical protein	409	1			251058,251400,251656,251897,252097,252381,252622,252830	251264,251509,251771,251939,252248,252481,252680,252872
	Pf	1096	XPFm1135	768	MAL11	250447,250836,251119,251400,251656,251897,252097	250635,250948,251264,251509,251771,251939,252147	+	PF11_0069	hypothetical protein	302	0			251058,251400,251656,251897,252097,252381,252622,252830	251264,251509,251771,251939,252248,252481,252680,252872
	Pf	1101	XPF2n2370	319	MAL11	288503	288821	+	PF11_0079	hypothetical protein	NA	0	PF02493,MORN,21,44,5.9,IPR003409,MORN motif|PF02493,MORN,45,67,0.0038,IPR003409,MORN motif|PF07647,SAM_2,298,366,7.5e-07,IPR011510,Sterile alpha motif homology 2|PF07714,Pkinase_Tyr,852,921,0.0025,IPR001245,Tyrosine protein kinase|PF07714,Pkinase_Tyr,1295,1327,0.00073,IPR001245,Tyrosine protein kinase|PF07714,Pkinase_Tyr,1391,1426,0.0037,IPR001245,Tyrosine protein kinase	Molecular Function: protein tyrosine kinase activity (GO:0004713), Molecular Function: ATP binding (GO:0005524), Biological Process: protein amino acid phosphorylation (GO:0006468)|Molecular Function: protein tyrosine kinase activity (GO:0004713), Molecular Function: ATP binding (GO:0005524), Biological Process: protein amino acid phosphorylation (GO:0006468)|Molecular Function: protein tyrosine …	283869,287798,288003,288434,288636,288802,289004,289174	287683,287837,288332,288505,288683,288861,289021,289224
	Pf	1101	XPF2n2991	567	MAL11	283315	283881	+	PF11_0079	hypothetical protein	554	1	PF02493,MORN,21,44,5.9,IPR003409,MORN motif|PF02493,MORN,45,67,0.0038,IPR003409,MORN motif|PF07647,SAM_2,298,366,7.5e-07,IPR011510,Sterile alpha motif homology 2|PF07714,Pkinase_Tyr,852,921,0.0025,IPR001245,Tyrosine protein kinase|PF07714,Pkinase_Tyr,1295,1327,0.00073,IPR001245,Tyrosine protein kinase|PF07714,Pkinase_Tyr,1391,1426,0.0037,IPR001245,Tyrosine protein kinase	Molecular Function: protein tyrosine kinase activity (GO:0004713), Molecular Function: ATP binding (GO:0005524), Biological Process: protein amino acid phosphorylation (GO:0006468)|Molecular Function: protein tyrosine kinase activity (GO:0004713), Molecular Function: ATP binding (GO:0005524), Biological Process: protein amino acid phosphorylation (GO:0006468)|Molecular Function: protein tyrosine …	283869,287798,288003,288434,288636,288802,289004,289174	287683,287837,288332,288505,288683,288861,289021,289224
	Pf	1101	XPFt2410	826	MAL11	285139	285963	+	PF11_0079	hypothetical protein	NA	0	PF02493,MORN,21,44,5.9,IPR003409,MORN motif|PF02493,MORN,45,67,0.0038,IPR003409,MORN motif|PF07647,SAM_2,298,366,7.5e-07,IPR011510,Sterile alpha motif homology 2|PF07714,Pkinase_Tyr,852,921,0.0025,IPR001245,Tyrosine protein kinase|PF07714,Pkinase_Tyr,1295,1327,0.00073,IPR001245,Tyrosine protein kinase|PF07714,Pkinase_Tyr,1391,1426,0.0037,IPR001245,Tyrosine protein kinase	Molecular Function: protein tyrosine kinase activity (GO:0004713), Molecular Function: ATP binding (GO:0005524), Biological Process: protein amino acid phosphorylation (GO:0006468)|Molecular Function: protein tyrosine kinase activity (GO:0004713), Molecular Function: ATP binding (GO:0005524), Biological Process: protein amino acid phosphorylation (GO:0006468)|Molecular Function: protein tyrosine …	283869,287798,288003,288434,288636,288802,289004,289174	287683,287837,288332,288505,288683,288861,289021,289224
	Pf	1107	XPFm1350	771	MAL11	327688	328457	+	PF11_0090	hypothetical protein	NA	0	PF06732,Pescadillo_N,7,292,1.2e-189,IPR010613,Pescadillo, N-terminal	Cellular Component: nucleolus (GO:0005730), Biological Process: cell proliferation (GO:0008283)	326881	328812
	Pf	1107	XPF2n5331	545	MAL11	326596	327140	+	PF11_0090	hypothetical protein	285	0	PF06732,Pescadillo_N,7,292,1.2e-189,IPR010613,Pescadillo, N-terminal	Cellular Component: nucleolus (GO:0005730), Biological Process: cell proliferation (GO:0008283)	326881	328812
	Pf	1107	XPF2n4831	525	MAL11	326623	327148	+	PF11_0090	hypothetical protein	258	1	PF06732,Pescadillo_N,7,292,1.2e-189,IPR010613,Pescadillo, N-terminal	Cellular Component: nucleolus (GO:0005730), Biological Process: cell proliferation (GO:0008283)	326881	328812
	Pf	1107	XPF2n3619	531	MAL11	326661	327191	+	PF11_0090	hypothetical protein	220	0	PF06732,Pescadillo_N,7,292,1.2e-189,IPR010613,Pescadillo, N-terminal	Cellular Component: nucleolus (GO:0005730), Biological Process: cell proliferation (GO:0008283)	326881	328812
*	Pf	1108	XPF2n2539	437	MAL11	339810,340093	339904,340430	+
*	Pf	1109	XPFm2435	663	MAL11	351837	352502	+
*	Pf	1114	XPFt0252	765	MAL11	364242	365006	+
*	Pf	1114	XPF2n6003	572	MAL11	364414	364983	+
	Pf	1116	XPFm2188	825	MAL11	367120,367603,367963	367357,367683,368468	+	PF11_0097	succinyl-CoA synthetase alpha subunit, putative	196	1	PF02629,CoA_binding,134,220,2.9e-30,IPR003781,CoA-binding|PF00549,Ligase_CoA,254,402,7.8e-64,IPR005811,ATP-citrate lyase/succinyl-CoA ligase	Molecular Function: catalytic activity (GO:0003824), Biological Process: metabolic process (GO:0008152)	367316,367603	367357,368823
	Pf	1116	XPFm1082	755	MAL11	367129,367603,367963	367357,367683,368407	+	PF11_0097	succinyl-CoA synthetase alpha subunit, putative	187	0	PF02629,CoA_binding,134,220,2.9e-30,IPR003781,CoA-binding|PF00549,Ligase_CoA,254,402,7.8e-64,IPR005811,ATP-citrate lyase/succinyl-CoA ligase	Molecular Function: catalytic activity (GO:0003824), Biological Process: metabolic process (GO:0008152)	367316,367603	367357,368823
	Pf	1116	XPFm0627	798	MAL11	367225,367603,367963	367357,367683,368544	+	PF11_0097	succinyl-CoA synthetase alpha subunit, putative	91	0	PF02629,CoA_binding,134,220,2.9e-30,IPR003781,CoA-binding|PF00549,Ligase_CoA,254,402,7.8e-64,IPR005811,ATP-citrate lyase/succinyl-CoA ligase	Molecular Function: catalytic activity (GO:0003824), Biological Process: metabolic process (GO:0008152)	367316,367603	367357,368823
	Pf	1116	XPFm0679	783	MAL11	367077,367603,367963	367357,367683,368383	+	PF11_0097	succinyl-CoA synthetase alpha subunit, putative	239	0	PF02629,CoA_binding,134,220,2.9e-30,IPR003781,CoA-binding|PF00549,Ligase_CoA,254,402,7.8e-64,IPR005811,ATP-citrate lyase/succinyl-CoA ligase	Molecular Function: catalytic activity (GO:0003824), Biological Process: metabolic process (GO:0008152)	367316,367603	367357,368823
	Pf	1119	XPF2n4449	546	MAL11	396942,397480	397166,397801	+	PF11_0106	60S Ribosomal protein L36, putative	225	1	PF01158,Ribosomal_L36e,26,125,5.7e-25,IPR000509,Ribosomal protein L36e	Molecular Function: structural constituent of ribosome (GO:0003735), Cellular Component: intracellular (GO:0005622), Cellular Component: ribosome (GO:0005840), Biological Process: translation (GO:0006412)	397383	397775
	Pf	1121	XPF2n1023	557	MAL11	402046	402601	+	PF11_0107	hypothetical protein	NA	0	PF00168,C2,66,149,0.057,IPR000008,C2 calcium-dependent membrane targeting		400686,403432,403859	403118,403628,403904
*	Pf	1122	XPF2n1448	442	MAL11	404975	405417	+
	Pf	1123	XPFm0430	689	MAL11	408393	409079	+	PF11_0108	hypothetical protein, conserved	NA	0	PF06424,PRP1_N,37,166,1.5e-83,IPR010491,PRP1 splicing factor, N-terminal	Biological Process: nuclear mRNA splicing, via spliceosome (GO:0000398), Cellular Component: nucleus (GO:0005634)	405495,409308	409074,409717
*	Pf	1124	XPF2n5056	554	MAL11	413923	414473	+
	Pf	1125	XPFm0701	718	MAL11	417633	418350	+	PF11_0111	asparagine-rich antigen	NA	0	PF00076,RRM_1,152,213,4.1e-08,IPR000504,RNA recognition motif, RNP-1|PF05671,GETHR,1143,1166,21,IPR008627,GETHR pentapeptide|PF05671,GETHR,1171,1195,1.3,IPR008627,GETHR pentapeptide|PF05671,GETHR,1196,1220,1.3,IPR008627,GETHR pentapeptide|PF05671,GETHR,1221,1245,4.3,IPR008627,GETHR pentapeptide	Molecular Function: nucleic acid binding (GO:0003676)||||	414797,415281,415529	415106,415394,419556
	Pf	1125	XPF2n4953	557	MAL11	417152	417709	+	PF11_0111	asparagine-rich antigen	NA	0	PF00076,RRM_1,152,213,4.1e-08,IPR000504,RNA recognition motif, RNP-1|PF05671,GETHR,1143,1166,21,IPR008627,GETHR pentapeptide|PF05671,GETHR,1171,1195,1.3,IPR008627,GETHR pentapeptide|PF05671,GETHR,1196,1220,1.3,IPR008627,GETHR pentapeptide|PF05671,GETHR,1221,1245,4.3,IPR008627,GETHR pentapeptide	Molecular Function: nucleic acid binding (GO:0003676)||||	414797,415281,415529	415106,415394,419556
	Pf	1125	XPFt1761	851	MAL11	416548	417399	+	PF11_0111	asparagine-rich antigen	NA	0	PF00076,RRM_1,152,213,4.1e-08,IPR000504,RNA recognition motif, RNP-1|PF05671,GETHR,1143,1166,21,IPR008627,GETHR pentapeptide|PF05671,GETHR,1171,1195,1.3,IPR008627,GETHR pentapeptide|PF05671,GETHR,1196,1220,1.3,IPR008627,GETHR pentapeptide|PF05671,GETHR,1221,1245,4.3,IPR008627,GETHR pentapeptide	Molecular Function: nucleic acid binding (GO:0003676)||||	414797,415281,415529	415106,415394,419556
	Pf	1126	XPF2n1594	456	MAL11	423463	423915	+	PF11_0112	vacuolar sorting protein 35, putative	NA	0	PF03635,Vps35,63,1015,7e-15,IPR005378,Vacuolar protein sorting-associated protein 35		422057,422398	422188,425418
*	Pf	1133	XPFt2583	465	MAL11	461764	462220	+
*	Pf	1133	XPF2n6329	510	MAL11	461770	462275	+
*	Pf	1133	XPF2n3528	342	MAL11	461732	462072	+
	Pf	1134	XPFm2780	814	MAL11	467949	468761	+	PF11_0127	hypothetical protein	NA	0			462290,463819	463551,469672
	Pf	1134	XPF2n2139	512	MAL11	462322	462831	+	PF11_0127	hypothetical protein	NA	0			462290,463819	463551,469672
	Pf	1134	XPF2n2381	470	MAL11	462323	462792	+	PF11_0127	hypothetical protein	NA	0			462290,463819	463551,469672
	Pf	1140	XPF2n5577	410	MAL11	504054	504460	+	PF11_0528	hypothetical protein	NA	0			492090,493470,495737,496286,496773,497745,498628	493314,495632,496162,496534,497597,498515,510737
	Pf	1141	XPF2n3806	567	MAL11	517872	518440	+	PF11_0140	hypothetical protein	NA	0			517310,517895	517609,517984
	Pf	1142	XPF2n2560	522	MAL11	518801	519321	+	PF11_0141	UDP-galactose transporter, putative	387	1	PF08449,UAA,27,336,2.8e-135,IPR013657,UAA transporter		519188	520219
	Pf	1142	XPF2n0588	439	MAL11	518734	519169	+	PF11_0141	UDP-galactose transporter, putative	NA	0	PF08449,UAA,27,336,2.8e-135,IPR013657,UAA transporter		519188	520219
	Pf	1152	XPFm1804	775	MAL11	561667	562441	+	PF11_0158	hypothetical protein	349	1			562016	569458
	Pf	1153	XPFm1146	692	MAL11	569539	570235	+	PF11_0159	hypothetical protein	477	1			570016,570409,570617	570259,570505,570709
	Pf	1156	XPF2n0796	569	MAL11	577876	578442	+	PF11_0160	hypothetical protein	NA	0			576772,577192,578827,579082,579372,579954,580216	576901,578592,578982,579237,579813,580041,580275
	Pf	1156	XPF2n0811	543	MAL11	577617	578161	+	PF11_0160	hypothetical protein	NA	0			576772,577192,578827,579082,579372,579954,580216	576901,578592,578982,579237,579813,580041,580275
	Pf	1156	XPF2n4392	570	MAL11	576371,577192	576901,577235	+	PF11_0160	hypothetical protein	401	1			576772,577192,578827,579082,579372,579954,580216	576901,578592,578982,579237,579813,580041,580275
	Pf	1158	XPFt2283	800	MAL11	599779,600372,600651,600978	600241,600521,600775,601039	+	PF11_0167	hypothetical protein	396	1	PF01529,zf-DHHC,88,152,1.3e-25,IPR001594,Zinc finger, DHHC-type	Molecular Function: zinc ion binding (GO:0008270)	600175,600372,600651,600978,601300,601430,601608,601951,602108	600241,600521,600775,601160,601336,601470,601676,602014,602214
	Pf	1158	XPFt1638	928	MAL11	599904,600372,600651,600978,601300,601430,601608	600241,600521,600775,601160,601336,601470,601660	+	PF11_0167	hypothetical protein	271	0	PF01529,zf-DHHC,88,152,1.3e-25,IPR001594,Zinc finger, DHHC-type	Molecular Function: zinc ion binding (GO:0008270)	600175,600372,600651,600978,601300,601430,601608,601951,602108	600241,600521,600775,601160,601336,601470,601676,602014,602214
*	Pf	1161	XPF2n1542	459	MAL11	630898	631354	+
*	Pf	1170	XPFt2111	630	MAL11	702506	703111	+
*	Pf	1175	XPF2n4743	496	MAL11	735267	735759	+
	Pf	1179	XPFt2515	659	MAL11	755764	756423	+	PF11_0207	hypothetical protein	427	1			756191,759027,759476	758885,759183,759518
	Pf	1180	XPFm0116	781	MAL11	761420,761883,762181	761727,761964,762571	+	PF11_0208	phosphoglycerate mutase, putative	274	1	PF00300,PGAM,5,191,1.3e-42,IPR013078,Phosphoglycerate mutase		761694,761883,762181	761727,761964,762817
	Pf	1180	XPF2n1904	353	MAL11	761270	761622	+	PF11_0208	phosphoglycerate mutase, putative	NA	0	PF00300,PGAM,5,191,1.3e-42,IPR013078,Phosphoglycerate mutase		761694,761883,762181	761727,761964,762817
	Pf	1180	XPFm2803	766	MAL11	761513,761883,762181	761727,761964,762649	+	PF11_0208	phosphoglycerate mutase, putative	181	0	PF00300,PGAM,5,191,1.3e-42,IPR013078,Phosphoglycerate mutase		761694,761883,762181	761727,761964,762817
	Pf	1183	XPF2n1613	549	MAL11	773197	773745	+	PF11_0212	hypothetical protein	NA	0	PF01743,PolyA_pol,201,339,2e-36,IPR002646,Polynucleotide adenylyltransferase region	Molecular Function: RNA binding (GO:0003723), Biological Process: RNA processing (GO:0006396), Molecular Function: nucleotidyltransferase activity (GO:0016779)	772538,774967	774838,775041
	Pf	1183	XPF2n3605	577	MAL11	772317	772893	+	PF11_0212	hypothetical protein	221	1	PF01743,PolyA_pol,201,339,2e-36,IPR002646,Polynucleotide adenylyltransferase region	Molecular Function: RNA binding (GO:0003723), Biological Process: RNA processing (GO:0006396), Molecular Function: nucleotidyltransferase activity (GO:0016779)	772538,774967	774838,775041
	Pf	1191	XPF2n5396	554	MAL11	849760	850311	+	PF11_0232	hypothetical protein	NA	0			849334,851471,851632,851865,852076,852247,852498	851374,851513,851779,851959,852130,852348,852569
	Pf	1191	XPF2n1736	482	MAL11	850133	850575	+	PF11_0232	hypothetical protein	NA	0			849334,851471,851632,851865,852076,852247,852498	851374,851513,851779,851959,852130,852348,852569
	Pf	1192	XPF2n0531	572	MAL11	856602	857173	+	PF11_0233	hypothetical protein	NA	0			853354	859224
	Pf	1192	XPF2n4277	578	MAL11	856491	857068	+	PF11_0233	hypothetical protein	NA	0			853354	859224
	Pf	1197	XPFm1832	769	MAL11	872498	873266	+	PF11_0239	protein kinase, FIKK family	NA	0	PF00036,efhand,1070,1098,0.081,IPR002048,Calcium-binding EF-hand|PF00069,Pkinase,1178,1430,2.3e-73,IPR017442,Serine/threonine protein kinase-related|PF00036,efhand,1477,1505,0.0052,IPR002048,Calcium-binding EF-hand|PF00036,efhand,1511,1539,0.028,IPR002048,Calcium-binding EF-hand|PF00036,efhand,1546,1574,7.3e-05,IPR002048,Calcium-binding EF-hand	Molecular Function: calcium ion binding (GO:0005509)|Molecular Function: protein kinase activity (GO:0004672), Molecular Function: ATP binding (GO:0005524), Biological Process: protein amino acid phosphorylation (GO:0006468)|Molecular Function: calcium ion binding (GO:0005509)|Molecular Function: calcium ion binding (GO:0005509)|Molecular Function: calcium ion binding (GO:0005509)	872030,875561,876693,877195,877363,877633	875354,876504,877014,877271,877503,877677
*	Pf	1199	XPFm0739	730	MAL11	905718	905968	+
*	Pf	1200	XPF2n3643	488	MAL11	908966,909213	909190,909228	+
	Pf	1201	XPF2n0859	567	MAL11	914614	915180	+	PF11_0242	protein kinase	NA	0	PF00036,efhand,100,128,0.00012,IPR002048,Calcium-binding EF-hand|PF00169,PH,1714,1813,3.2e-18,IPR001849,Pleckstrin homology|PF00069,Pkinase,1821,2077,1.2e-91,IPR017442,Serine/threonine protein kinase-related	Molecular Function: calcium ion binding (GO:0005509)||Molecular Function: protein kinase activity (GO:0004672), Molecular Function: ATP binding (GO:0005524), Biological Process: protein amino acid phosphorylation (GO:0006468)	909365,909631	909469,916323
	Pf	1201	XPF2n2735	475	MAL11	915038	915509	+	PF11_0242	protein kinase	NA	0	PF00036,efhand,100,128,0.00012,IPR002048,Calcium-binding EF-hand|PF00169,PH,1714,1813,3.2e-18,IPR001849,Pleckstrin homology|PF00069,Pkinase,1821,2077,1.2e-91,IPR017442,Serine/threonine protein kinase-related	Molecular Function: calcium ion binding (GO:0005509)||Molecular Function: protein kinase activity (GO:0004672), Molecular Function: ATP binding (GO:0005524), Biological Process: protein amino acid phosphorylation (GO:0006468)	909365,909631	909469,916323
	Pf	1201	XPF2n4158	562	MAL11	913596	914156	+	PF11_0242	protein kinase	NA	0	PF00036,efhand,100,128,0.00012,IPR002048,Calcium-binding EF-hand|PF00169,PH,1714,1813,3.2e-18,IPR001849,Pleckstrin homology|PF00069,Pkinase,1821,2077,1.2e-91,IPR017442,Serine/threonine protein kinase-related	Molecular Function: calcium ion binding (GO:0005509)||Molecular Function: protein kinase activity (GO:0004672), Molecular Function: ATP binding (GO:0005524), Biological Process: protein amino acid phosphorylation (GO:0006468)	909365,909631	909469,916323
	Pf	1201	XPF2n1126	576	MAL11	915038	915612	+	PF11_0242	protein kinase	NA	0	PF00036,efhand,100,128,0.00012,IPR002048,Calcium-binding EF-hand|PF00169,PH,1714,1813,3.2e-18,IPR001849,Pleckstrin homology|PF00069,Pkinase,1821,2077,1.2e-91,IPR017442,Serine/threonine protein kinase-related	Molecular Function: calcium ion binding (GO:0005509)||Molecular Function: protein kinase activity (GO:0004672), Molecular Function: ATP binding (GO:0005524), Biological Process: protein amino acid phosphorylation (GO:0006468)	909365,909631	909469,916323
	Pf	1202	XPF2n2515	577	MAL11	919647	920223	+	PF11_0243	leucine-rich repeat protein 11, LRR11	NA	0	PF00560,LRR_1,483,506,0.059,IPR001611,Leucine-rich repeat|PF00560,LRR_1,540,565,7.6,IPR001611,Leucine-rich repeat	Molecular Function: protein binding (GO:0005515)|Molecular Function: protein binding (GO:0005515)	918227,920692,921009	920501,920801,921068
	Pf	1203	XPFt2315	809	MAL11	921636	922444	+	PF11_0244	hypothetical protein	186	1	PF00097,zf-C3HC4,225,262,1.3e-06,NULL,NULL		921822	923891
	Pf	1205	XPFt1468	732	MAL11	936435	937166	+	PF11_0247	hypothetical protein	NA	0	PF08373,RAP,637,694,6.9e-23,IPR013584,RAP domain		936083	938221
	Pf	1205	XPFm2588	800	MAL11	936117	936917	+	PF11_0247	hypothetical protein	NA	0	PF08373,RAP,637,694,6.9e-23,IPR013584,RAP domain		936083	938221
*	Pf	1207	XPFm2887	518	MAL11	939968	940482	+
*	Pf	1210	XPF2n6389	565	MAL11	947546	948109	+
*	Pf	1210	XPF2n6316	573	MAL11	947669	948239	+
*	Pf	1210	XPF2n4719	529	MAL11	947669	948195	+
*	Pf	1210	XPF2n5052	570	MAL11	947704	948273	+
*	Pf	1210	XPF2n0254	378	MAL11	947704	948081	+
	Pf	1211	XPFm0161	760	MAL11	948543,949412	949170,949544	+	PF11_0251	endoplasmic reticulum oxidoreductin, putative	47	1	PF04137,ERO1,75,418,1.1e-26,IPR007266,Endoplasmic reticulum oxidoreductin 1	Molecular Function: protein binding (GO:0005515), Cellular Component: endoplasmic reticulum membrane (GO:0005789), Biological Process: protein thiol-disulfide exchange (GO:0006467), Molecular Function: electron carrier activity (GO:0009055), Molecular Function: oxidoreductase activity, acting on sulfur group of donors, disulfide as acceptor (GO:0016671), Molecular Function: FAD binding (GO:005066…	948590,949412,949920,950358,950572	949170,949755,950146,950461,950581
	Pf	1214	XPF2n1566	556	MAL11	981762,982183,982602,983025	981946,982333,982761,983084	+	PF11_0260	ribosomal protein L35, putative	182	1	PF00831,Ribosomal_L29,6,63,1.4e-22,IPR001854,Ribosomal protein L29	Molecular Function: structural constituent of ribosome (GO:0003735), Cellular Component: intracellular (GO:0005622), Cellular Component: ribosome (GO:0005840), Biological Process: translation (GO:0006412)	981944,982183,982602	981946,982333,982765
	Pf	1214	XPF2n5731	490	MAL11	981765,982183,982602	981946,982333,982757	+	PF11_0260	ribosomal protein L35, putative	179	0	PF00831,Ribosomal_L29,6,63,1.4e-22,IPR001854,Ribosomal protein L29	Molecular Function: structural constituent of ribosome (GO:0003735), Cellular Component: intracellular (GO:0005622), Cellular Component: ribosome (GO:0005840), Biological Process: translation (GO:0006412)	981944,982183,982602	981946,982333,982765
	Pf	1218	XPF2n3379	547	MAL11	1027286	1027832	+	PF11_0273	hypothetical protein	NA	0	PF00226,DnaJ,594,612,3.5e-05,IPR001623,Heat shock protein DnaJ, N-terminal	Molecular Function: heat shock protein binding (GO:0031072)	1026974,1028768,1028977,1029164,1029486	1028558,1028857,1029023,1029284,1029565
*	Pf	1223	XPF2n3625	573	MAL11	1065057	1065629	+
	Pf	1225	XPFm1961	758	MAL11	1067141,1067516,1067738,1067916,1068191,1068414,1068588,1068782	1067349,1067618,1067811,1068002,1068281,1068479,1068674,1068822	+	PF11_0286	hypothetical protein, conserved	54	1	PF00085,Thioredoxin,29,136,0.00021,IPR013766,Thioredoxin domain	Biological Process: cell redox homeostasis (GO:0045454)	1067195,1067516,1067738,1067916,1068191,1068414,1068588,1068782,1068959,1069166,1069340,1069553,1069702,1069897,1070119	1067349,1067618,1067811,1068002,1068281,1068479,1068674,1068875,1069040,1069223,1069408,1069604,1069759,1069996,1070217
	Pf	1227	XPF2n2551	572	MAL11	1088925	1089496	+	PF11_0291	hypothetical protein	NA	0			1087312,1091931,1092247,1092666	1091827,1092088,1092504,1093103
	Pf	1231	XPFt0861	710	MAL11	1118875,1119314	1119092,1119805	+	PF11_0300	hypothetical protein	NA	0			1118247,1119314,1120163,1120601	1119092,1119971,1120504,1120683
	Pf	1231	XPF2n6290	558	MAL11	1118361	1118917	+	PF11_0300	hypothetical protein	NA	0			1118247,1119314,1120163,1120601	1119092,1119971,1120504,1120683
	Pf	1231	XPF2n3273	572	MAL11	1118585	1119156	+	PF11_0300	hypothetical protein	NA	0			1118247,1119314,1120163,1120601	1119092,1119971,1120504,1120683
	Pf	1231	XPF2n2255	569	MAL11	1118585	1119153	+	PF11_0300	hypothetical protein	NA	0			1118247,1119314,1120163,1120601	1119092,1119971,1120504,1120683
	Pf	1232	XPF2n1293	432	MAL11	1121766,1122323	1122143,1122376	+	PF11_0301	spermidine synthase	162	1	PF01564,Spermine_synth,42,279,1.8e-111,IPR001045,Spermine synthase	Molecular Function: catalytic activity (GO:0003824)	1121928,1122323,1122923,1123218	1122143,1122793,1123043,1123375
	Pf	1233	XPF2n2836	281	MAL11	1124492	1124772	+	PF11_0302	hypothetical protein	NA	0			1125950	1127308
	Pf	1233	XPF2n3353	483	MAL11	1125421	1125901	+	PF11_0302	hypothetical protein	NA	0			1125950	1127308
	Pf	1233	XPF2n4470	530	MAL11	1124606	1125136	+	PF11_0302	hypothetical protein	NA	0			1125950	1127308
	Pf	1233	XPF2n2516	527	MAL11	1125596	1126124	+	PF11_0302	hypothetical protein	354	1			1125950	1127308
	Pf	1233	XPF2n0670	545	MAL11	1125186	1125732	+	PF11_0302	hypothetical protein	NA	0			1125950	1127308
	Pf	1233	XPF2n0532	555	MAL11	1125100	1125660	+	PF11_0302	hypothetical protein	NA	0			1125950	1127308
	Pf	1233	XPF2n1914	407	MAL11	1125240	1125645	+	PF11_0302	hypothetical protein	NA	0			1125950	1127308
	Pf	1234	XPFt1819	772	MAL11	1128537,1129506	1129134,1129678	+	PF11_0303	26S proteasome regulatory complex subunit, putative	235	1	PF01399,PCI,258,362,8.5e-17,IPR000717,Proteasome component region PCI		1128772,1129506,1130112	1129134,1129838,1130558
	Pf	1236	XPFm0638	785	MAL11	1145411	1146195	+	PF11_0307	hypothetical protein	NA	0	PF02493,MORN,167,190,1.1,IPR003409,MORN motif|PF02493,MORN,191,213,0.025,IPR003409,MORN motif|PF02493,MORN,214,236,0.00098,IPR003409,MORN motif|PF02493,MORN,260,282,0.052,IPR003409,MORN motif|PF02493,MORN,283,305,5.4,IPR003409,MORN motif|PF02493,MORN,306,328,0.84,IPR003409,MORN motif|PF02493,MORN,329,351,0.16,IPR003409,MORN motif|PF02493,MORN,352,374,0.054,IPR003409,MORN motif		1144752	1148768
*	Pf	1238	XPF2n3312	564	MAL11	1155524	1156087	+
	Pf	1239	XPFm0133	775	MAL11	1156899	1157673	+	PF11_0310	transporter putative	NA	0	PF07690,MFS_1,148,553,3.1e-07,IPR011701,Major facilitator superfamily MFS-1		1156435	1158264
	Pf	1240	XPFm0539	602	MAL11	1164434,1164984	1164605,1165413	+	PF11_0313	ribosomal phosphoprotein P0	407	0	PF00466,Ribosomal_L10,5,107,7.7e-47,IPR001790,Ribosomal protein L10|PF00428,Ribosomal_60s,231,315,2.8e-09,IPR001813,Ribosomal protein 60S	Cellular Component: intracellular (GO:0005622), Biological Process: ribosome biogenesis (GO:0042254)|Molecular Function: structural constituent of ribosome (GO:0003735), Cellular Component: intracellular (GO:0005622), Cellular Component: ribosome (GO:0005840), Biological Process: translational elongation (GO:0006414)	1165219	1166169
	Pf	1240	XPFt1457	734	MAL11	1164434,1164984	1164605,1165544	+	PF11_0313	ribosomal phosphoprotein P0	407	0	PF00466,Ribosomal_L10,5,107,7.7e-47,IPR001790,Ribosomal protein L10|PF00428,Ribosomal_60s,231,315,2.8e-09,IPR001813,Ribosomal protein 60S	Cellular Component: intracellular (GO:0005622), Biological Process: ribosome biogenesis (GO:0042254)|Molecular Function: structural constituent of ribosome (GO:0003735), Cellular Component: intracellular (GO:0005622), Cellular Component: ribosome (GO:0005840), Biological Process: translational elongation (GO:0006414)	1165219	1166169
	Pf	1240	XPFt1223	729	MAL11	1164434,1164984	1164605,1165540	+	PF11_0313	ribosomal phosphoprotein P0	407	0	PF00466,Ribosomal_L10,5,107,7.7e-47,IPR001790,Ribosomal protein L10|PF00428,Ribosomal_60s,231,315,2.8e-09,IPR001813,Ribosomal protein 60S	Cellular Component: intracellular (GO:0005622), Biological Process: ribosome biogenesis (GO:0042254)|Molecular Function: structural constituent of ribosome (GO:0003735), Cellular Component: intracellular (GO:0005622), Cellular Component: ribosome (GO:0005840), Biological Process: translational elongation (GO:0006414)	1165219	1166169
	Pf	1240	XPFm2359	771	MAL11	1164457,1164984	1164605,1165605	+	PF11_0313	ribosomal phosphoprotein P0	384	0	PF00466,Ribosomal_L10,5,107,7.7e-47,IPR001790,Ribosomal protein L10|PF00428,Ribosomal_60s,231,315,2.8e-09,IPR001813,Ribosomal protein 60S	Cellular Component: intracellular (GO:0005622), Biological Process: ribosome biogenesis (GO:0042254)|Molecular Function: structural constituent of ribosome (GO:0003735), Cellular Component: intracellular (GO:0005622), Cellular Component: ribosome (GO:0005840), Biological Process: translational elongation (GO:0006414)	1165219	1166169
	Pf	1240	XPFm2083	814	MAL11	1164367,1164984	1164605,1165559	+	PF11_0313	ribosomal phosphoprotein P0	474	0	PF00466,Ribosomal_L10,5,107,7.7e-47,IPR001790,Ribosomal protein L10|PF00428,Ribosomal_60s,231,315,2.8e-09,IPR001813,Ribosomal protein 60S	Cellular Component: intracellular (GO:0005622), Biological Process: ribosome biogenesis (GO:0042254)|Molecular Function: structural constituent of ribosome (GO:0003735), Cellular Component: intracellular (GO:0005622), Cellular Component: ribosome (GO:0005840), Biological Process: translational elongation (GO:0006414)	1165219	1166169
	Pf	1240	XPF2n5348	476	MAL11	1164365,1164984	1164605,1165216	+	PF11_0313	ribosomal phosphoprotein P0	NA	0	PF00466,Ribosomal_L10,5,107,7.7e-47,IPR001790,Ribosomal protein L10|PF00428,Ribosomal_60s,231,315,2.8e-09,IPR001813,Ribosomal protein 60S	Cellular Component: intracellular (GO:0005622), Biological Process: ribosome biogenesis (GO:0042254)|Molecular Function: structural constituent of ribosome (GO:0003735), Cellular Component: intracellular (GO:0005622), Cellular Component: ribosome (GO:0005840), Biological Process: translational elongation (GO:0006414)	1165219	1166169
	Pf	1240	XPFm0109	769	MAL11	1164435,1164979	1164605,1165576	+	PF11_0313	ribosomal phosphoprotein P0	411	0	PF00466,Ribosomal_L10,5,107,7.7e-47,IPR001790,Ribosomal protein L10|PF00428,Ribosomal_60s,231,315,2.8e-09,IPR001813,Ribosomal protein 60S	Cellular Component: intracellular (GO:0005622), Biological Process: ribosome biogenesis (GO:0042254)|Molecular Function: structural constituent of ribosome (GO:0003735), Cellular Component: intracellular (GO:0005622), Cellular Component: ribosome (GO:0005840), Biological Process: translational elongation (GO:0006414)	1165219	1166169
	Pf	1240	XPFt1342	742	MAL11	1164450,1164984	1164605,1165569	+	PF11_0313	ribosomal phosphoprotein P0	391	0	PF00466,Ribosomal_L10,5,107,7.7e-47,IPR001790,Ribosomal protein L10|PF00428,Ribosomal_60s,231,315,2.8e-09,IPR001813,Ribosomal protein 60S	Cellular Component: intracellular (GO:0005622), Biological Process: ribosome biogenesis (GO:0042254)|Molecular Function: structural constituent of ribosome (GO:0003735), Cellular Component: intracellular (GO:0005622), Cellular Component: ribosome (GO:0005840), Biological Process: translational elongation (GO:0006414)	1165219	1166169
	Pf	1240	XPFm1426	746	MAL11	1164434,1164984	1164605,1165556	+	PF11_0313	ribosomal phosphoprotein P0	407	0	PF00466,Ribosomal_L10,5,107,7.7e-47,IPR001790,Ribosomal protein L10|PF00428,Ribosomal_60s,231,315,2.8e-09,IPR001813,Ribosomal protein 60S	Cellular Component: intracellular (GO:0005622), Biological Process: ribosome biogenesis (GO:0042254)|Molecular Function: structural constituent of ribosome (GO:0003735), Cellular Component: intracellular (GO:0005622), Cellular Component: ribosome (GO:0005840), Biological Process: translational elongation (GO:0006414)	1165219	1166169
	Pf	1240	XPFm2189	817	MAL11	1164457,1164984	1164605,1165651	+	PF11_0313	ribosomal phosphoprotein P0	384	0	PF00466,Ribosomal_L10,5,107,7.7e-47,IPR001790,Ribosomal protein L10|PF00428,Ribosomal_60s,231,315,2.8e-09,IPR001813,Ribosomal protein 60S	Cellular Component: intracellular (GO:0005622), Biological Process: ribosome biogenesis (GO:0042254)|Molecular Function: structural constituent of ribosome (GO:0003735), Cellular Component: intracellular (GO:0005622), Cellular Component: ribosome (GO:0005840), Biological Process: translational elongation (GO:0006414)	1165219	1166169
	Pf	1240	XPFm0817	721	MAL11	1164445,1164984	1164605,1165543	+	PF11_0313	ribosomal phosphoprotein P0	396	0	PF00466,Ribosomal_L10,5,107,7.7e-47,IPR001790,Ribosomal protein L10|PF00428,Ribosomal_60s,231,315,2.8e-09,IPR001813,Ribosomal protein 60S	Cellular Component: intracellular (GO:0005622), Biological Process: ribosome biogenesis (GO:0042254)|Molecular Function: structural constituent of ribosome (GO:0003735), Cellular Component: intracellular (GO:0005622), Cellular Component: ribosome (GO:0005840), Biological Process: translational elongation (GO:0006414)	1165219	1166169
	Pf	1240	XPFt0327	795	MAL11	1164390,1164984	1164605,1165562	+	PF11_0313	ribosomal phosphoprotein P0	451	0	PF00466,Ribosomal_L10,5,107,7.7e-47,IPR001790,Ribosomal protein L10|PF00428,Ribosomal_60s,231,315,2.8e-09,IPR001813,Ribosomal protein 60S	Cellular Component: intracellular (GO:0005622), Biological Process: ribosome biogenesis (GO:0042254)|Molecular Function: structural constituent of ribosome (GO:0003735), Cellular Component: intracellular (GO:0005622), Cellular Component: ribosome (GO:0005840), Biological Process: translational elongation (GO:0006414)	1165219	1166169
	Pf	1240	XPFt0665	735	MAL11	1164404,1164984	1164605,1165516	+	PF11_0313	ribosomal phosphoprotein P0	437	0	PF00466,Ribosomal_L10,5,107,7.7e-47,IPR001790,Ribosomal protein L10|PF00428,Ribosomal_60s,231,315,2.8e-09,IPR001813,Ribosomal protein 60S	Cellular Component: intracellular (GO:0005622), Biological Process: ribosome biogenesis (GO:0042254)|Molecular Function: structural constituent of ribosome (GO:0003735), Cellular Component: intracellular (GO:0005622), Cellular Component: ribosome (GO:0005840), Biological Process: translational elongation (GO:0006414)	1165219	1166169
	Pf	1240	XPFt2403	687	MAL11	1164498,1164984	1164605,1165561	+	PF11_0313	ribosomal phosphoprotein P0	343	0	PF00466,Ribosomal_L10,5,107,7.7e-47,IPR001790,Ribosomal protein L10|PF00428,Ribosomal_60s,231,315,2.8e-09,IPR001813,Ribosomal protein 60S	Cellular Component: intracellular (GO:0005622), Biological Process: ribosome biogenesis (GO:0042254)|Molecular Function: structural constituent of ribosome (GO:0003735), Cellular Component: intracellular (GO:0005622), Cellular Component: ribosome (GO:0005840), Biological Process: translational elongation (GO:0006414)	1165219	1166169
	Pf	1240	XPFt1937	823	MAL11	1164369,1164984	1164605,1165569	+	PF11_0313	ribosomal phosphoprotein P0	472	0	PF00466,Ribosomal_L10,5,107,7.7e-47,IPR001790,Ribosomal protein L10|PF00428,Ribosomal_60s,231,315,2.8e-09,IPR001813,Ribosomal protein 60S	Cellular Component: intracellular (GO:0005622), Biological Process: ribosome biogenesis (GO:0042254)|Molecular Function: structural constituent of ribosome (GO:0003735), Cellular Component: intracellular (GO:0005622), Cellular Component: ribosome (GO:0005840), Biological Process: translational elongation (GO:0006414)	1165219	1166169
	Pf	1240	XPF2n2502	549	MAL11	1164603	1165152	+	PF11_0313	ribosomal phosphoprotein P0	NA	0	PF00466,Ribosomal_L10,5,107,7.7e-47,IPR001790,Ribosomal protein L10|PF00428,Ribosomal_60s,231,315,2.8e-09,IPR001813,Ribosomal protein 60S	Cellular Component: intracellular (GO:0005622), Biological Process: ribosome biogenesis (GO:0042254)|Molecular Function: structural constituent of ribosome (GO:0003735), Cellular Component: intracellular (GO:0005622), Cellular Component: ribosome (GO:0005840), Biological Process: translational elongation (GO:0006414)	1165219	1166169
	Pf	1240	XPFt1871	789	MAL11	1164397,1164984	1164605,1165563	+	PF11_0313	ribosomal phosphoprotein P0	444	0	PF00466,Ribosomal_L10,5,107,7.7e-47,IPR001790,Ribosomal protein L10|PF00428,Ribosomal_60s,231,315,2.8e-09,IPR001813,Ribosomal protein 60S	Cellular Component: intracellular (GO:0005622), Biological Process: ribosome biogenesis (GO:0042254)|Molecular Function: structural constituent of ribosome (GO:0003735), Cellular Component: intracellular (GO:0005622), Cellular Component: ribosome (GO:0005840), Biological Process: translational elongation (GO:0006414)	1165219	1166169
	Pf	1240	XPFt1591	578	MAL11	1164441	1165018	+	PF11_0313	ribosomal phosphoprotein P0	NA	0	PF00466,Ribosomal_L10,5,107,7.7e-47,IPR001790,Ribosomal protein L10|PF00428,Ribosomal_60s,231,315,2.8e-09,IPR001813,Ribosomal protein 60S	Cellular Component: intracellular (GO:0005622), Biological Process: ribosome biogenesis (GO:0042254)|Molecular Function: structural constituent of ribosome (GO:0003735), Cellular Component: intracellular (GO:0005622), Cellular Component: ribosome (GO:0005840), Biological Process: translational elongation (GO:0006414)	1165219	1166169
	Pf	1240	XPFm1975	653	MAL11	1164434,1164984	1164605,1165464	+	PF11_0313	ribosomal phosphoprotein P0	407	0	PF00466,Ribosomal_L10,5,107,7.7e-47,IPR001790,Ribosomal protein L10|PF00428,Ribosomal_60s,231,315,2.8e-09,IPR001813,Ribosomal protein 60S	Cellular Component: intracellular (GO:0005622), Biological Process: ribosome biogenesis (GO:0042254)|Molecular Function: structural constituent of ribosome (GO:0003735), Cellular Component: intracellular (GO:0005622), Cellular Component: ribosome (GO:0005840), Biological Process: translational elongation (GO:0006414)	1165219	1166169
	Pf	1240	XPFt0655	739	MAL11	1164431,1164984	1164605,1165547	+	PF11_0313	ribosomal phosphoprotein P0	410	0	PF00466,Ribosomal_L10,5,107,7.7e-47,IPR001790,Ribosomal protein L10|PF00428,Ribosomal_60s,231,315,2.8e-09,IPR001813,Ribosomal protein 60S	Cellular Component: intracellular (GO:0005622), Biological Process: ribosome biogenesis (GO:0042254)|Molecular Function: structural constituent of ribosome (GO:0003735), Cellular Component: intracellular (GO:0005622), Cellular Component: ribosome (GO:0005840), Biological Process: translational elongation (GO:0006414)	1165219	1166169
	Pf	1240	XPFt2782	817	MAL11	1164493,1164984	1164605,1165686	+	PF11_0313	ribosomal phosphoprotein P0	348	0	PF00466,Ribosomal_L10,5,107,7.7e-47,IPR001790,Ribosomal protein L10|PF00428,Ribosomal_60s,231,315,2.8e-09,IPR001813,Ribosomal protein 60S	Cellular Component: intracellular (GO:0005622), Biological Process: ribosome biogenesis (GO:0042254)|Molecular Function: structural constituent of ribosome (GO:0003735), Cellular Component: intracellular (GO:0005622), Cellular Component: ribosome (GO:0005840), Biological Process: translational elongation (GO:0006414)	1165219	1166169
	Pf	1240	XPFm0340	696	MAL11	1164661	1165356	+	PF11_0313	ribosomal phosphoprotein P0	558	0	PF00466,Ribosomal_L10,5,107,7.7e-47,IPR001790,Ribosomal protein L10|PF00428,Ribosomal_60s,231,315,2.8e-09,IPR001813,Ribosomal protein 60S	Cellular Component: intracellular (GO:0005622), Biological Process: ribosome biogenesis (GO:0042254)|Molecular Function: structural constituent of ribosome (GO:0003735), Cellular Component: intracellular (GO:0005622), Cellular Component: ribosome (GO:0005840), Biological Process: translational elongation (GO:0006414)	1165219	1166169
	Pf	1240	XPFt1672	852	MAL11	1164441,1164984	1164605,1165669	+	PF11_0313	ribosomal phosphoprotein P0	400	0	PF00466,Ribosomal_L10,5,107,7.7e-47,IPR001790,Ribosomal protein L10|PF00428,Ribosomal_60s,231,315,2.8e-09,IPR001813,Ribosomal protein 60S	Cellular Component: intracellular (GO:0005622), Biological Process: ribosome biogenesis (GO:0042254)|Molecular Function: structural constituent of ribosome (GO:0003735), Cellular Component: intracellular (GO:0005622), Cellular Component: ribosome (GO:0005840), Biological Process: translational elongation (GO:0006414)	1165219	1166169
	Pf	1240	XPFm2711	782	MAL11	1164390,1164984	1164605,1165548	+	PF11_0313	ribosomal phosphoprotein P0	451	0	PF00466,Ribosomal_L10,5,107,7.7e-47,IPR001790,Ribosomal protein L10|PF00428,Ribosomal_60s,231,315,2.8e-09,IPR001813,Ribosomal protein 60S	Cellular Component: intracellular (GO:0005622), Biological Process: ribosome biogenesis (GO:0042254)|Molecular Function: structural constituent of ribosome (GO:0003735), Cellular Component: intracellular (GO:0005622), Cellular Component: ribosome (GO:0005840), Biological Process: translational elongation (GO:0006414)	1165219	1166169
	Pf	1240	XPFt0271	777	MAL11	1164404,1164984	1164605,1165558	+	PF11_0313	ribosomal phosphoprotein P0	437	0	PF00466,Ribosomal_L10,5,107,7.7e-47,IPR001790,Ribosomal protein L10|PF00428,Ribosomal_60s,231,315,2.8e-09,IPR001813,Ribosomal protein 60S	Cellular Component: intracellular (GO:0005622), Biological Process: ribosome biogenesis (GO:0042254)|Molecular Function: structural constituent of ribosome (GO:0003735), Cellular Component: intracellular (GO:0005622), Cellular Component: ribosome (GO:0005840), Biological Process: translational elongation (GO:0006414)	1165219	1166169
	Pf	1240	XPFt1026	470	MAL11	1164404,1164984	1164605,1165249	+	PF11_0313	ribosomal phosphoprotein P0	437	0	PF00466,Ribosomal_L10,5,107,7.7e-47,IPR001790,Ribosomal protein L10|PF00428,Ribosomal_60s,231,315,2.8e-09,IPR001813,Ribosomal protein 60S	Cellular Component: intracellular (GO:0005622), Biological Process: ribosome biogenesis (GO:0042254)|Molecular Function: structural constituent of ribosome (GO:0003735), Cellular Component: intracellular (GO:0005622), Cellular Component: ribosome (GO:0005840), Biological Process: translational elongation (GO:0006414)	1165219	1166169
	Pf	1240	XPFm2215	732	MAL11	1164448,1164984	1164605,1165559	+	PF11_0313	ribosomal phosphoprotein P0	393	0	PF00466,Ribosomal_L10,5,107,7.7e-47,IPR001790,Ribosomal protein L10|PF00428,Ribosomal_60s,231,315,2.8e-09,IPR001813,Ribosomal protein 60S	Cellular Component: intracellular (GO:0005622), Biological Process: ribosome biogenesis (GO:0042254)|Molecular Function: structural constituent of ribosome (GO:0003735), Cellular Component: intracellular (GO:0005622), Cellular Component: ribosome (GO:0005840), Biological Process: translational elongation (GO:0006414)	1165219	1166169
	Pf	1240	XPFm2023	807	MAL11	1164457,1164984	1164605,1165641	+	PF11_0313	ribosomal phosphoprotein P0	384	0	PF00466,Ribosomal_L10,5,107,7.7e-47,IPR001790,Ribosomal protein L10|PF00428,Ribosomal_60s,231,315,2.8e-09,IPR001813,Ribosomal protein 60S	Cellular Component: intracellular (GO:0005622), Biological Process: ribosome biogenesis (GO:0042254)|Molecular Function: structural constituent of ribosome (GO:0003735), Cellular Component: intracellular (GO:0005622), Cellular Component: ribosome (GO:0005840), Biological Process: translational elongation (GO:0006414)	1165219	1166169
	Pf	1240	XPFt1205	748	MAL11	1164434,1164984	1164605,1165558	+	PF11_0313	ribosomal phosphoprotein P0	407	0	PF00466,Ribosomal_L10,5,107,7.7e-47,IPR001790,Ribosomal protein L10|PF00428,Ribosomal_60s,231,315,2.8e-09,IPR001813,Ribosomal protein 60S	Cellular Component: intracellular (GO:0005622), Biological Process: ribosome biogenesis (GO:0042254)|Molecular Function: structural constituent of ribosome (GO:0003735), Cellular Component: intracellular (GO:0005622), Cellular Component: ribosome (GO:0005840), Biological Process: translational elongation (GO:0006414)	1165219	1166169
	Pf	1240	XPFt0920	776	MAL11	1164445,1164984	1164605,1165599	+	PF11_0313	ribosomal phosphoprotein P0	396	0	PF00466,Ribosomal_L10,5,107,7.7e-47,IPR001790,Ribosomal protein L10|PF00428,Ribosomal_60s,231,315,2.8e-09,IPR001813,Ribosomal protein 60S	Cellular Component: intracellular (GO:0005622), Biological Process: ribosome biogenesis (GO:0042254)|Molecular Function: structural constituent of ribosome (GO:0003735), Cellular Component: intracellular (GO:0005622), Cellular Component: ribosome (GO:0005840), Biological Process: translational elongation (GO:0006414)	1165219	1166169
	Pf	1240	XPFt1653	837	MAL11	1164457,1164984	1164605,1165669	+	PF11_0313	ribosomal phosphoprotein P0	384	0	PF00466,Ribosomal_L10,5,107,7.7e-47,IPR001790,Ribosomal protein L10|PF00428,Ribosomal_60s,231,315,2.8e-09,IPR001813,Ribosomal protein 60S	Cellular Component: intracellular (GO:0005622), Biological Process: ribosome biogenesis (GO:0042254)|Molecular Function: structural constituent of ribosome (GO:0003735), Cellular Component: intracellular (GO:0005622), Cellular Component: ribosome (GO:0005840), Biological Process: translational elongation (GO:0006414)	1165219	1166169
	Pf	1240	XPFm1724	826	MAL11	1164474,1164984	1164605,1165677	+	PF11_0313	ribosomal phosphoprotein P0	367	0	PF00466,Ribosomal_L10,5,107,7.7e-47,IPR001790,Ribosomal protein L10|PF00428,Ribosomal_60s,231,315,2.8e-09,IPR001813,Ribosomal protein 60S	Cellular Component: intracellular (GO:0005622), Biological Process: ribosome biogenesis (GO:0042254)|Molecular Function: structural constituent of ribosome (GO:0003735), Cellular Component: intracellular (GO:0005622), Cellular Component: ribosome (GO:0005840), Biological Process: translational elongation (GO:0006414)	1165219	1166169
	Pf	1240	XPFt2280	768	MAL11	1164456,1164984	1164605,1165599	+	PF11_0313	ribosomal phosphoprotein P0	385	0	PF00466,Ribosomal_L10,5,107,7.7e-47,IPR001790,Ribosomal protein L10|PF00428,Ribosomal_60s,231,315,2.8e-09,IPR001813,Ribosomal protein 60S	Cellular Component: intracellular (GO:0005622), Biological Process: ribosome biogenesis (GO:0042254)|Molecular Function: structural constituent of ribosome (GO:0003735), Cellular Component: intracellular (GO:0005622), Cellular Component: ribosome (GO:0005840), Biological Process: translational elongation (GO:0006414)	1165219	1166169
	Pf	1240	XPFm1910	763	MAL11	1164448,1164984	1164605,1165589	+	PF11_0313	ribosomal phosphoprotein P0	393	0	PF00466,Ribosomal_L10,5,107,7.7e-47,IPR001790,Ribosomal protein L10|PF00428,Ribosomal_60s,231,315,2.8e-09,IPR001813,Ribosomal protein 60S	Cellular Component: intracellular (GO:0005622), Biological Process: ribosome biogenesis (GO:0042254)|Molecular Function: structural constituent of ribosome (GO:0003735), Cellular Component: intracellular (GO:0005622), Cellular Component: ribosome (GO:0005840), Biological Process: translational elongation (GO:0006414)	1165219	1166169
	Pf	1240	XPFm1234	776	MAL11	1164404,1164984	1164605,1165558	+	PF11_0313	ribosomal phosphoprotein P0	437	0	PF00466,Ribosomal_L10,5,107,7.7e-47,IPR001790,Ribosomal protein L10|PF00428,Ribosomal_60s,231,315,2.8e-09,IPR001813,Ribosomal protein 60S	Cellular Component: intracellular (GO:0005622), Biological Process: ribosome biogenesis (GO:0042254)|Molecular Function: structural constituent of ribosome (GO:0003735), Cellular Component: intracellular (GO:0005622), Cellular Component: ribosome (GO:0005840), Biological Process: translational elongation (GO:0006414)	1165219	1166169
	Pf	1240	XPFt0238	787	MAL11	1164390,1164984	1164605,1165554	+	PF11_0313	ribosomal phosphoprotein P0	451	0	PF00466,Ribosomal_L10,5,107,7.7e-47,IPR001790,Ribosomal protein L10|PF00428,Ribosomal_60s,231,315,2.8e-09,IPR001813,Ribosomal protein 60S	Cellular Component: intracellular (GO:0005622), Biological Process: ribosome biogenesis (GO:0042254)|Molecular Function: structural constituent of ribosome (GO:0003735), Cellular Component: intracellular (GO:0005622), Cellular Component: ribosome (GO:0005840), Biological Process: translational elongation (GO:0006414)	1165219	1166169
	Pf	1240	XPFm0348	779	MAL11	1164381,1164984	1164605,1165536	+	PF11_0313	ribosomal phosphoprotein P0	460	0	PF00466,Ribosomal_L10,5,107,7.7e-47,IPR001790,Ribosomal protein L10|PF00428,Ribosomal_60s,231,315,2.8e-09,IPR001813,Ribosomal protein 60S	Cellular Component: intracellular (GO:0005622), Biological Process: ribosome biogenesis (GO:0042254)|Molecular Function: structural constituent of ribosome (GO:0003735), Cellular Component: intracellular (GO:0005622), Cellular Component: ribosome (GO:0005840), Biological Process: translational elongation (GO:0006414)	1165219	1166169
	Pf	1240	XPFt2150	773	MAL11	1164404,1164984	1164605,1165559	+	PF11_0313	ribosomal phosphoprotein P0	437	0	PF00466,Ribosomal_L10,5,107,7.7e-47,IPR001790,Ribosomal protein L10|PF00428,Ribosomal_60s,231,315,2.8e-09,IPR001813,Ribosomal protein 60S	Cellular Component: intracellular (GO:0005622), Biological Process: ribosome biogenesis (GO:0042254)|Molecular Function: structural constituent of ribosome (GO:0003735), Cellular Component: intracellular (GO:0005622), Cellular Component: ribosome (GO:0005840), Biological Process: translational elongation (GO:0006414)	1165219	1166169
	Pf	1240	XPFt2058	817	MAL11	1164434,1164984	1164605,1165629	+	PF11_0313	ribosomal phosphoprotein P0	407	0	PF00466,Ribosomal_L10,5,107,7.7e-47,IPR001790,Ribosomal protein L10|PF00428,Ribosomal_60s,231,315,2.8e-09,IPR001813,Ribosomal protein 60S	Cellular Component: intracellular (GO:0005622), Biological Process: ribosome biogenesis (GO:0042254)|Molecular Function: structural constituent of ribosome (GO:0003735), Cellular Component: intracellular (GO:0005622), Cellular Component: ribosome (GO:0005840), Biological Process: translational elongation (GO:0006414)	1165219	1166169
	Pf	1240	XPFm1555	774	MAL11	1164408,1164984	1164605,1165559	+	PF11_0313	ribosomal phosphoprotein P0	433	0	PF00466,Ribosomal_L10,5,107,7.7e-47,IPR001790,Ribosomal protein L10|PF00428,Ribosomal_60s,231,315,2.8e-09,IPR001813,Ribosomal protein 60S	Cellular Component: intracellular (GO:0005622), Biological Process: ribosome biogenesis (GO:0042254)|Molecular Function: structural constituent of ribosome (GO:0003735), Cellular Component: intracellular (GO:0005622), Cellular Component: ribosome (GO:0005840), Biological Process: translational elongation (GO:0006414)	1165219	1166169
	Pf	1240	XPF2n0480	497	MAL11	1164365,1164984	1164605,1165237	+	PF11_0313	ribosomal phosphoprotein P0	476	0	PF00466,Ribosomal_L10,5,107,7.7e-47,IPR001790,Ribosomal protein L10|PF00428,Ribosomal_60s,231,315,2.8e-09,IPR001813,Ribosomal protein 60S	Cellular Component: intracellular (GO:0005622), Biological Process: ribosome biogenesis (GO:0042254)|Molecular Function: structural constituent of ribosome (GO:0003735), Cellular Component: intracellular (GO:0005622), Cellular Component: ribosome (GO:0005840), Biological Process: translational elongation (GO:0006414)	1165219	1166169
	Pf	1240	XPFm1883	836	MAL11	1164457,1164984	1164605,1165670	+	PF11_0313	ribosomal phosphoprotein P0	384	0	PF00466,Ribosomal_L10,5,107,7.7e-47,IPR001790,Ribosomal protein L10|PF00428,Ribosomal_60s,231,315,2.8e-09,IPR001813,Ribosomal protein 60S	Cellular Component: intracellular (GO:0005622), Biological Process: ribosome biogenesis (GO:0042254)|Molecular Function: structural constituent of ribosome (GO:0003735), Cellular Component: intracellular (GO:0005622), Cellular Component: ribosome (GO:0005840), Biological Process: translational elongation (GO:0006414)	1165219	1166169
	Pf	1240	XPFt2669	824	MAL11	1165237	1166060	+	PF11_0313	ribosomal phosphoprotein P0	NA	0	PF00466,Ribosomal_L10,5,107,7.7e-47,IPR001790,Ribosomal protein L10|PF00428,Ribosomal_60s,231,315,2.8e-09,IPR001813,Ribosomal protein 60S	Cellular Component: intracellular (GO:0005622), Biological Process: ribosome biogenesis (GO:0042254)|Molecular Function: structural constituent of ribosome (GO:0003735), Cellular Component: intracellular (GO:0005622), Cellular Component: ribosome (GO:0005840), Biological Process: translational elongation (GO:0006414)	1165219	1166169
	Pf	1240	XPFt2614	785	MAL11	1164448,1164984	1164605,1165610	+	PF11_0313	ribosomal phosphoprotein P0	393	0	PF00466,Ribosomal_L10,5,107,7.7e-47,IPR001790,Ribosomal protein L10|PF00428,Ribosomal_60s,231,315,2.8e-09,IPR001813,Ribosomal protein 60S	Cellular Component: intracellular (GO:0005622), Biological Process: ribosome biogenesis (GO:0042254)|Molecular Function: structural constituent of ribosome (GO:0003735), Cellular Component: intracellular (GO:0005622), Cellular Component: ribosome (GO:0005840), Biological Process: translational elongation (GO:0006414)	1165219	1166169
	Pf	1240	XPFt1002	619	MAL11	1164480,1164984	1164605,1165476	+	PF11_0313	ribosomal phosphoprotein P0	361	0	PF00466,Ribosomal_L10,5,107,7.7e-47,IPR001790,Ribosomal protein L10|PF00428,Ribosomal_60s,231,315,2.8e-09,IPR001813,Ribosomal protein 60S	Cellular Component: intracellular (GO:0005622), Biological Process: ribosome biogenesis (GO:0042254)|Molecular Function: structural constituent of ribosome (GO:0003735), Cellular Component: intracellular (GO:0005622), Cellular Component: ribosome (GO:0005840), Biological Process: translational elongation (GO:0006414)	1165219	1166169
	Pf	1240	XPFt2573	775	MAL11	1164409,1164984	1164605,1165561	+	PF11_0313	ribosomal phosphoprotein P0	432	0	PF00466,Ribosomal_L10,5,107,7.7e-47,IPR001790,Ribosomal protein L10|PF00428,Ribosomal_60s,231,315,2.8e-09,IPR001813,Ribosomal protein 60S	Cellular Component: intracellular (GO:0005622), Biological Process: ribosome biogenesis (GO:0042254)|Molecular Function: structural constituent of ribosome (GO:0003735), Cellular Component: intracellular (GO:0005622), Cellular Component: ribosome (GO:0005840), Biological Process: translational elongation (GO:0006414)	1165219	1166169
	Pf	1240	XPFt0823	704	MAL11	1164365,1164984	1164605,1165445	+	PF11_0313	ribosomal phosphoprotein P0	476	0	PF00466,Ribosomal_L10,5,107,7.7e-47,IPR001790,Ribosomal protein L10|PF00428,Ribosomal_60s,231,315,2.8e-09,IPR001813,Ribosomal protein 60S	Cellular Component: intracellular (GO:0005622), Biological Process: ribosome biogenesis (GO:0042254)|Molecular Function: structural constituent of ribosome (GO:0003735), Cellular Component: intracellular (GO:0005622), Cellular Component: ribosome (GO:0005840), Biological Process: translational elongation (GO:0006414)	1165219	1166169
	Pf	1240	XPF2n5434	559	MAL11	1164474,1164984	1164605,1165410	+	PF11_0313	ribosomal phosphoprotein P0	367	0	PF00466,Ribosomal_L10,5,107,7.7e-47,IPR001790,Ribosomal protein L10|PF00428,Ribosomal_60s,231,315,2.8e-09,IPR001813,Ribosomal protein 60S	Cellular Component: intracellular (GO:0005622), Biological Process: ribosome biogenesis (GO:0042254)|Molecular Function: structural constituent of ribosome (GO:0003735), Cellular Component: intracellular (GO:0005622), Cellular Component: ribosome (GO:0005840), Biological Process: translational elongation (GO:0006414)	1165219	1166169
	Pf	1240	XPFt2611	470	MAL11	1164358,1164984	1164605,1165203	+	PF11_0313	ribosomal phosphoprotein P0	NA	0	PF00466,Ribosomal_L10,5,107,7.7e-47,IPR001790,Ribosomal protein L10|PF00428,Ribosomal_60s,231,315,2.8e-09,IPR001813,Ribosomal protein 60S	Cellular Component: intracellular (GO:0005622), Biological Process: ribosome biogenesis (GO:0042254)|Molecular Function: structural constituent of ribosome (GO:0003735), Cellular Component: intracellular (GO:0005622), Cellular Component: ribosome (GO:0005840), Biological Process: translational elongation (GO:0006414)	1165219	1166169
	Pf	1240	XPFm0176	773	MAL11	1164441,1164984	1164605,1165591	+	PF11_0313	ribosomal phosphoprotein P0	400	0	PF00466,Ribosomal_L10,5,107,7.7e-47,IPR001790,Ribosomal protein L10|PF00428,Ribosomal_60s,231,315,2.8e-09,IPR001813,Ribosomal protein 60S	Cellular Component: intracellular (GO:0005622), Biological Process: ribosome biogenesis (GO:0042254)|Molecular Function: structural constituent of ribosome (GO:0003735), Cellular Component: intracellular (GO:0005622), Cellular Component: ribosome (GO:0005840), Biological Process: translational elongation (GO:0006414)	1165219	1166169
	Pf	1240	XPFt0259	779	MAL11	1164403,1164984	1164605,1165559	+	PF11_0313	ribosomal phosphoprotein P0	438	0	PF00466,Ribosomal_L10,5,107,7.7e-47,IPR001790,Ribosomal protein L10|PF00428,Ribosomal_60s,231,315,2.8e-09,IPR001813,Ribosomal protein 60S	Cellular Component: intracellular (GO:0005622), Biological Process: ribosome biogenesis (GO:0042254)|Molecular Function: structural constituent of ribosome (GO:0003735), Cellular Component: intracellular (GO:0005622), Cellular Component: ribosome (GO:0005840), Biological Process: translational elongation (GO:0006414)	1165219	1166169
	Pf	1240	XPFt0585	715	MAL11	1164434,1164984	1164605,1165526	+	PF11_0313	ribosomal phosphoprotein P0	407	1	PF00466,Ribosomal_L10,5,107,7.7e-47,IPR001790,Ribosomal protein L10|PF00428,Ribosomal_60s,231,315,2.8e-09,IPR001813,Ribosomal protein 60S	Cellular Component: intracellular (GO:0005622), Biological Process: ribosome biogenesis (GO:0042254)|Molecular Function: structural constituent of ribosome (GO:0003735), Cellular Component: intracellular (GO:0005622), Cellular Component: ribosome (GO:0005840), Biological Process: translational elongation (GO:0006414)	1165219	1166169
*	Pf	1241	XPF2n2914	417	MAL11	1168339	1168758	+
	Pf	1244	XPFm2386	797	MAL11	1178284,1178793,1179005,1179400	1178627,1178894,1179307,1179447	+	PF11_0316	hypothetical protein	NA	0	PF05206,DUF715,752,823,7.9e-11,IPR007871,Protein of unknown function DUF715|PF05206,DUF715,825,875,2.8e-09,IPR007871,Protein of unknown function DUF715	Biological Process: tRNA processing (GO:0008033), Molecular Function: methyltransferase activity (GO:0008168)|Biological Process: tRNA processing (GO:0008033), Molecular Function: methyltransferase activity (GO:0008168)	1176439,1178793,1179005,1179215,1179400,1179565	1178627,1178894,1179076,1179307,1179471,1179703
	Pf	1251	XPF2n1628	499	MAL11	1263269	1263766	+	PF11_0334	amino acid transporter putative	NA	0			1261757,1264617	1264459,1264625
	Pf	1254	XPFm1520	324	MAL11	1271072	1271385	+	PF11_0338	Aquaglyceroporin	130	1	PF00230,MIP,3,238,7.9e-33,IPR000425,Major intrinsic protein	Molecular Function: transporter activity (GO:0005215), Biological Process: transport (GO:0006810), Cellular Component: membrane (GO:0016020)	1271202	1271978
*	Pf	1258	XPF2n1618	548	MAL11	1289886	1290432	+
	Pf	1260	XPFt2540	711	MAL11	1293413	1294124	+	PF11_0344	apical membrane antigen 1, AMA1	441	0	PF02430,AMA-1,1,622,0,IPR003298,Apical membrane antigen 1	Biological Process: pathogenesis (GO:0009405), Cellular Component: membrane (GO:0016020)	1293854	1295722
	Pf	1260	XPFt1956	752	MAL11	1293541	1294292	+	PF11_0344	apical membrane antigen 1, AMA1	313	0	PF02430,AMA-1,1,622,0,IPR003298,Apical membrane antigen 1	Biological Process: pathogenesis (GO:0009405), Cellular Component: membrane (GO:0016020)	1293854	1295722
	Pf	1260	XPFt2714	717	MAL11	1293563	1294281	+	PF11_0344	apical membrane antigen 1, AMA1	291	0	PF02430,AMA-1,1,622,0,IPR003298,Apical membrane antigen 1	Biological Process: pathogenesis (GO:0009405), Cellular Component: membrane (GO:0016020)	1293854	1295722
	Pf	1260	XPFt1062	642	MAL11	1293591	1294232	+	PF11_0344	apical membrane antigen 1, AMA1	263	0	PF02430,AMA-1,1,622,0,IPR003298,Apical membrane antigen 1	Biological Process: pathogenesis (GO:0009405), Cellular Component: membrane (GO:0016020)	1293854	1295722
	Pf	1260	XPFt0605	736	MAL11	1293660	1294395	+	PF11_0344	apical membrane antigen 1, AMA1	194	0	PF02430,AMA-1,1,622,0,IPR003298,Apical membrane antigen 1	Biological Process: pathogenesis (GO:0009405), Cellular Component: membrane (GO:0016020)	1293854	1295722
	Pf	1260	XPF2n4348	452	MAL11	1293650	1294101	+	PF11_0344	apical membrane antigen 1, AMA1	204	0	PF02430,AMA-1,1,622,0,IPR003298,Apical membrane antigen 1	Biological Process: pathogenesis (GO:0009405), Cellular Component: membrane (GO:0016020)	1293854	1295722
	Pf	1260	XPF2n3306	499	MAL11	1293611	1294109	+	PF11_0344	apical membrane antigen 1, AMA1	243	1	PF02430,AMA-1,1,622,0,IPR003298,Apical membrane antigen 1	Biological Process: pathogenesis (GO:0009405), Cellular Component: membrane (GO:0016020)	1293854	1295722
	Pf	1260	XPFt0117	409	MAL11	1293654	1294061	+	PF11_0344	apical membrane antigen 1, AMA1	200	0	PF02430,AMA-1,1,622,0,IPR003298,Apical membrane antigen 1	Biological Process: pathogenesis (GO:0009405), Cellular Component: membrane (GO:0016020)	1293854	1295722
	Pf	1260	XPFt2458	778	MAL11	1293665	1294440	+	PF11_0344	apical membrane antigen 1, AMA1	189	0	PF02430,AMA-1,1,622,0,IPR003298,Apical membrane antigen 1	Biological Process: pathogenesis (GO:0009405), Cellular Component: membrane (GO:0016020)	1293854	1295722
	Pf	1262	XPFm0563	663	MAL11	1304782	1305443	+	PF11_0347	hypothetical protein	NA	0	PF00498,FHA,310,377,1e-10,IPR000253,Forkhead-associated		1302171,1303424	1302602,1305985
	Pf	1262	XPFt1406	757	MAL11	1303662	1304416	+	PF11_0347	hypothetical protein	NA	0	PF00498,FHA,310,377,1e-10,IPR000253,Forkhead-associated		1302171,1303424	1302602,1305985
	Pf	1263	XPFm2690	596	MAL11	1309454	1310050	+	PF11_0348	hypothetical protein	NA	0	PF05958,tRNA_U5-meth_tr,479,793,4.3e-06,IPR010280,(Uracil-5)-methyltransferase	Biological Process: RNA processing (GO:0006396), Molecular Function: RNA methyltransferase activity (GO:0008173)	1309211,1310935	1310738,1311791
	Pf	1263	XPF2n1301	402	MAL11	1309780	1310181	+	PF11_0348	hypothetical protein	NA	0	PF05958,tRNA_U5-meth_tr,479,793,4.3e-06,IPR010280,(Uracil-5)-methyltransferase	Biological Process: RNA processing (GO:0006396), Molecular Function: RNA methyltransferase activity (GO:0008173)	1309211,1310935	1310738,1311791
	Pf	1263	XPF2n0894	550	MAL11	1310457,1310935	1310738,1311201	+	PF11_0348	hypothetical protein	NA	0	PF05958,tRNA_U5-meth_tr,479,793,4.3e-06,IPR010280,(Uracil-5)-methyltransferase	Biological Process: RNA processing (GO:0006396), Molecular Function: RNA methyltransferase activity (GO:0008173)	1309211,1310935	1310738,1311791
	Pf	1266	XPFt1246	750	MAL11	1319298,1320092	1319628,1320509	+	PF11_0351	heat shock protein hsp70 homologue	351	0	PF00012,HSP70,43,638,0,IPR013126,Heat shock protein 70		1320112	1322103
	Pf	1266	XPFm0861	609	MAL11	1319414,1320092	1319628,1320484	+	PF11_0351	heat shock protein hsp70 homologue	235	1	PF00012,HSP70,43,638,0,IPR013126,Heat shock protein 70		1320112	1322103
	Pf	1266	XPFm1546	786	MAL11	1319247	1320033	+	PF11_0351	heat shock protein hsp70 homologue	NA	0	PF00012,HSP70,43,638,0,IPR013126,Heat shock protein 70		1320112	1322103
	Pf	1266	XPFm2267	637	MAL11	1320459	1321094	+	PF11_0351	heat shock protein hsp70 homologue	NA	0	PF00012,HSP70,43,638,0,IPR013126,Heat shock protein 70		1320112	1322103
	Pf	1266	XPFm1055	771	MAL11	1319486,1320092	1319628,1320719	+	PF11_0351	heat shock protein hsp70 homologue	163	0	PF00012,HSP70,43,638,0,IPR013126,Heat shock protein 70		1320112	1322103
	Pf	1266	XPF2n5953	569	MAL11	1320574	1321142	+	PF11_0351	heat shock protein hsp70 homologue	NA	0	PF00012,HSP70,43,638,0,IPR013126,Heat shock protein 70		1320112	1322103
	Pf	1268	XPF2n3533	543	MAL11	1335550	1336096	+	PF11_0354	hypothetical protein	NA	0			1333534	1340217
	Pf	1268	XPF2n6105	519	MAL11	1338154	1338669	+	PF11_0354	hypothetical protein	NA	0			1333534	1340217
	Pf	1269	XPF2n2493	543	MAL11	1348750	1349288	+	PF11_0356	hypothetical protein	NA	0			1344301	1349394
	Pf	1279	XPF2n5889	495	MAL11	1424493	1424985	+	PF11_0374	hypothetical protein	NA	0	PF00565,SNase,2,140,1.3e-05,IPR006021,Staphylococcal nuclease (SNase-like)|PF00565,SNase,776,856,0.00023,IPR006021,Staphylococcal nuclease (SNase-like)|PF00567,TUDOR,882,993,2.6e-14,IPR008191,Maternal tudor protein	Molecular Function: nucleic acid binding (GO:0003676), Molecular Function: hydrolase activity, acting on ester bonds (GO:0016788)|Molecular Function: nucleic acid binding (GO:0003676), Molecular Function: hydrolase activity, acting on ester bonds (GO:0016788)|	1422741,1422975	1422813,1426198
*	Pf	1288	XPF2n4151	529	MAL11	1486763	1487292	+
	Pf	1289	XPF2n3233	570	MAL11	1490716	1491284	+	PF11_0392	hypothetical protein	NA	0			1487591	1496140
	Pf	1289	XPFm1761	849	MAL11	1491850	1492698	+	PF11_0392	hypothetical protein	NA	0			1487591	1496140
	Pf	1292	XPFm1935	807	MAL11	1519007	1519813	+	PF11_0396	Protein phosphatase 2C	NA	0	PF00481,PP2C,39,89,4.7e-13,IPR014045,Protein phosphatase 2C, N-terminal|PF00481,PP2C,538,791,2.1e-43,IPR014045,Protein phosphatase 2C, N-terminal		1518305,1518461	1518346,1521235
	Pf	1292	XPFm1512	753	MAL11	1519601	1520353	+	PF11_0396	Protein phosphatase 2C	NA	0	PF00481,PP2C,39,89,4.7e-13,IPR014045,Protein phosphatase 2C, N-terminal|PF00481,PP2C,538,791,2.1e-43,IPR014045,Protein phosphatase 2C, N-terminal		1518305,1518461	1518346,1521235
*	Pf	1298	XPF2n2312	573	MAL11	1603634	1604206	+
*	Pf	1298	XPF2n5096	546	MAL11	1603682	1604216	+
*	Pf	1299	XPF2n6374	570	MAL11	1604453	1605022	+
*	Pf	1301	XPF2n3932	530	MAL11	1607444	1607972	+
	Pf	1307	XPFt2292	662	MAL11	1663438,1664096,1664325,1664520,1664726	1663774,1664195,1664437,1664594,1664762	+	PF11_0425	hypothetical protein	180	1			1663618,1664325,1664520,1664726	1663774,1664437,1664594,1665247
*	Pf	1314	XPF2n4929	554	MAL11	1719688	1720242	+
*	Pf	1314	XPF2n0276	348	MAL11	1719688	1720028	+
	Pf	1315	XPF2n3477	543	MAL11	1729283	1729827	+	PF11_0443	hypothetical protein, conserved	507	1	PF00226,DnaJ,36,92,6.9e-10,IPR001623,Heat shock protein DnaJ, N-terminal	Molecular Function: heat shock protein binding (GO:0031072)	1729790,1730055	1729913,1730896
	Pf	1315	XPFt1765	272	MAL11	1729570	1729834	+	PF11_0443	hypothetical protein, conserved	220	0	PF00226,DnaJ,36,92,6.9e-10,IPR001623,Heat shock protein DnaJ, N-terminal	Molecular Function: heat shock protein binding (GO:0031072)	1729790,1730055	1729913,1730896
*	Pf	1316	XPF2n3983	584	MAL11	1734057	1734640	+
*	Pf	1316	XPFt1929	668	MAL11	1734046	1734712	+
*	Pf	1316	XPFm2234	639	MAL11	1734124	1734766	+
	Pf	1319	XPFt1945	855	MAL11	1743452,1744392	1744229,1744468	+	PF11_0451	hypothetical protein	204	1			1743656,1745319	1745146,1745345
*	Pf	1333	XPF2n4494	588	MAL11	1883080	1883666	+
*	Pf	1333	XPFt1495	706	MAL11	1882703	1883405	+
*	Pf	1333	XPF2n2060	410	MAL11	1882681	1883090	+
	Pf	1334	XPFt2795	775	MAL11	1885476	1886250	+	PF11_0482	hypothetical protein	NA	0			1883772	1887857
*	Pf	1352	XPF2n1686	444	MAL11	1944680	1945117	+
*	Pf	1352	XPF2n1059	558	MAL11	1944680	1945236	+
	Pf	1355	XPFm1208	782	MAL11	1953041	1953822	+	PF11_0507	antigen 332, putative	NA	0	PF04671,Ag332,170,191,0.55,IPR006763,Erythrocyte membrane-associated giant protein antigen 332|PF04671,Ag332,192,213,0.55,IPR006763,Erythrocyte membrane-associated giant protein antigen 332|PF04671,Ag332,330,349,0.022,IPR006763,Erythrocyte membrane-associated giant protein antigen 332|PF04671,Ag332,371,392,2.1,IPR006763,Erythrocyte membrane-associated giant protein antigen 332|PF04671,Ag332,403,4…		1952200	1968723
	Pf	1355	XPF2n1539	568	MAL11	1963401	1963968	+	PF11_0507	antigen 332, putative	NA	0	PF04671,Ag332,170,191,0.55,IPR006763,Erythrocyte membrane-associated giant protein antigen 332|PF04671,Ag332,192,213,0.55,IPR006763,Erythrocyte membrane-associated giant protein antigen 332|PF04671,Ag332,330,349,0.022,IPR006763,Erythrocyte membrane-associated giant protein antigen 332|PF04671,Ag332,371,392,2.1,IPR006763,Erythrocyte membrane-associated giant protein antigen 332|PF04671,Ag332,403,4…		1952200	1968723
*	Pf	1356	XPFm2746	353	MAL11	1970886,1972639	1971174,1972672	+
*	Pf	1356	XPF2n4964	486	MAL11	1970879	1971362	+
	Pf	1357	XPFm1240	791	MAL11	1972249,1972711	1972588,1973162	+	PF11_0508	hypothetical protein	148	0			1972397,1972711	1972588,1973871
	Pf	1357	XPFt0726	771	MAL11	1972247,1972711	1972588,1973139	+	PF11_0508	hypothetical protein	150	1			1972397,1972711	1972588,1973871
	Pf	1357	XPFt2093	775	MAL11	1972151,1972711	1972588,1973048	+	PF11_0508	hypothetical protein	246	0			1972397,1972711	1972588,1973871
	Pf	1357	XPFm0315	797	MAL11	1972213,1972711	1972588,1973132	+	PF11_0508	hypothetical protein	184	0			1972397,1972711	1972588,1973871
	Pf	1357	XPFt0986	765	MAL11	1972279,1972714	1972588,1973168	+	PF11_0508	hypothetical protein	118	0			1972397,1972711	1972588,1973871
	Pf	1357	XPFm2377	812	MAL11	1972834	1973646	+	PF11_0508	hypothetical protein	NA	0			1972397,1972711	1972588,1973871
	Pf	1358	XPFt2623	840	MAL11	1978367	1979206	+	PF11_0509	ring-infected erythrocyte surface antigen, putative	NA	0	PF00226,DnaJ,573,634,1.2e-19,IPR001623,Heat shock protein DnaJ, N-terminal	Molecular Function: heat shock protein binding (GO:0031072)	1976404,1976721	1976595,1979801
	Pf	1358	XPFm2756	748	MAL11	1976035,1976721	1976595,1976908	+	PF11_0509	ring-infected erythrocyte surface antigen, putative	369	1	PF00226,DnaJ,573,634,1.2e-19,IPR001623,Heat shock protein DnaJ, N-terminal	Molecular Function: heat shock protein binding (GO:0031072)	1976404,1976721	1976595,1979801
	Pf	1358	XPFt2436	635	MAL11	1977091	1977581	+	PF11_0509	ring-infected erythrocyte surface antigen, putative	NA	0	PF00226,DnaJ,573,634,1.2e-19,IPR001623,Heat shock protein DnaJ, N-terminal	Molecular Function: heat shock protein binding (GO:0031072)	1976404,1976721	1976595,1979801
	Pf	1358	XPF2n2717	571	MAL11	1975985	1976554	+	PF11_0509	ring-infected erythrocyte surface antigen, putative	419	0	PF00226,DnaJ,573,634,1.2e-19,IPR001623,Heat shock protein DnaJ, N-terminal	Molecular Function: heat shock protein binding (GO:0031072)	1976404,1976721	1976595,1979801
	Pf	1358	XPFm1925	777	MAL11	1977938	1978712	+	PF11_0509	ring-infected erythrocyte surface antigen, putative	NA	0	PF00226,DnaJ,573,634,1.2e-19,IPR001623,Heat shock protein DnaJ, N-terminal	Molecular Function: heat shock protein binding (GO:0031072)	1976404,1976721	1976595,1979801
	Pf	1358	XPFt0840	477	MAL11	1977484	1977960	+	PF11_0509	ring-infected erythrocyte surface antigen, putative	NA	0	PF00226,DnaJ,573,634,1.2e-19,IPR001623,Heat shock protein DnaJ, N-terminal	Molecular Function: heat shock protein binding (GO:0031072)	1976404,1976721	1976595,1979801
	Pf	1358	XPFt1268	750	MAL11	1976164,1976721	1976595,1977041	+	PF11_0509	ring-infected erythrocyte surface antigen, putative	240	0	PF00226,DnaJ,573,634,1.2e-19,IPR001623,Heat shock protein DnaJ, N-terminal	Molecular Function: heat shock protein binding (GO:0031072)	1976404,1976721	1976595,1979801
*	Pf	1360	XPFt0146	737	MAL11	2000379	2001116	+
*	Pf	1360	XPFt0864	730	MAL11	2000357	2001085	+
	Pf	1361	XPFt0530	755	MAL11	2001893	2002647	+	PF11_0513	hypothetical protein	NA	0	PF00226,DnaJ,187,249,2.5e-39,IPR001623,Heat shock protein DnaJ, N-terminal	Molecular Function: heat shock protein binding (GO:0031072)	2001547	2003310
	Pf	1377	XPFm2779	760	MAL2	73623,74286	74094,74571	-	PFB0075c	hypothetical protein	175	1			73441,74286	74094,74396
	Pf	1378	XPF2n2758	572	MAL2	78614	79183	-	PFB0080c	hypothetical protein	375	1			77251,78605	78504,78808
	Pf	1380	XPF2n3461	572	MAL2	88484,88681,89095	88534,88854,89441	-	PFB0090c	DnaJ protein, putative	521	1	PF00226,DnaJ,68,133,8.6e-38,IPR001623,Heat shock protein DnaJ, N-terminal|PF01556,DnaJ_C,273,396,1.7e-13,IPR002939,Chaperone DnaJ, C-terminal	Molecular Function: heat shock protein binding (GO:0031072)|Biological Process: protein folding (GO:0006457), Molecular Function: unfolded protein binding (GO:0051082)	86832,87675,88385,88583	87400,88110,88534,88633
	Pf	1380	XPFt2293	727	MAL2	87734,88385,88681,89095	88110,88534,88854,89119	-	PFB0090c	DnaJ protein, putative	199	0	PF00226,DnaJ,68,133,8.6e-38,IPR001623,Heat shock protein DnaJ, N-terminal|PF01556,DnaJ_C,273,396,1.7e-13,IPR002939,Chaperone DnaJ, C-terminal	Molecular Function: heat shock protein binding (GO:0031072)|Biological Process: protein folding (GO:0006457), Molecular Function: unfolded protein binding (GO:0051082)	86832,87675,88385,88583	87400,88110,88534,88633
	Pf	1380	XPFt2630	723	MAL2	88074,88385,88681,89095	88110,88534,88854,89456	-	PFB0090c	DnaJ protein, putative	536	0	PF00226,DnaJ,68,133,8.6e-38,IPR001623,Heat shock protein DnaJ, N-terminal|PF01556,DnaJ_C,273,396,1.7e-13,IPR002939,Chaperone DnaJ, C-terminal	Molecular Function: heat shock protein binding (GO:0031072)|Biological Process: protein folding (GO:0006457), Molecular Function: unfolded protein binding (GO:0051082)	86832,87675,88385,88583	87400,88110,88534,88633
	Pf	1381	XPF2n2562	581	MAL2	94604	95185	-	PFB0095c	erythrocyte membrane protein 3	NA	0			91318,98728	98532,98838
	Pf	1381	XPF2n2094	429	MAL2	96959	97387	-	PFB0095c	erythrocyte membrane protein 3	NA	0			91318,98728	98532,98838
	Pf	1381	XPFt1060	687	MAL2	92138	92824	-	PFB0095c	erythrocyte membrane protein 3	NA	0			91318,98728	98532,98838
	Pf	1382	XPFt1848	616	MAL2	105863	106482	-	PFB0100c	knob associated histidine-rich protein	NA	0			103385,105686	105238,105796
	Pf	1382	XPF2n4007	562	MAL2	106076	106636	-	PFB0100c	knob associated histidine-rich protein	NA	0			103385,105686	105238,105796
	Pf	1382	XPFm1863	799	MAL2	104725,105686	105238,105970	-	PFB0100c	knob associated histidine-rich protein	174	0			103385,105686	105238,105796
	Pf	1382	XPF2n2431	439	MAL2	106041	106482	-	PFB0100c	knob associated histidine-rich protein	NA	0			103385,105686	105238,105796
	Pf	1382	XPF2n6326	571	MAL2	105982	106550	-	PFB0100c	knob associated histidine-rich protein	NA	0			103385,105686	105238,105796
	Pf	1382	XPF2n3427	528	MAL2	105848	106377	-	PFB0100c	knob associated histidine-rich protein	NA	0			103385,105686	105238,105796
	Pf	1382	XPFm2279	695	MAL2	105084,105686	105238,106227	-	PFB0100c	knob associated histidine-rich protein	431	0			103385,105686	105238,105796
	Pf	1382	XPFt2064	759	MAL2	105837	106597	-	PFB0100c	knob associated histidine-rich protein	NA	0			103385,105686	105238,105796
	Pf	1382	XPF2n4226	494	MAL2	105808	106301	-	PFB0100c	knob associated histidine-rich protein	NA	0			103385,105686	105238,105796
	Pf	1382	XPFt0723	743	MAL2	105714	106456	-	PFB0100c	knob associated histidine-rich protein	660	0			103385,105686	105238,105796
	Pf	1382	XPFm2701	575	MAL2	105682	106251	-	PFB0100c	knob associated histidine-rich protein	455	0			103385,105686	105238,105796
	Pf	1382	XPF2n5228	562	MAL2	106093	106655	-	PFB0100c	knob associated histidine-rich protein	NA	0			103385,105686	105238,105796
	Pf	1382	XPF2n0309	493	MAL2	105988	106482	-	PFB0100c	knob associated histidine-rich protein	NA	0			103385,105686	105238,105796
	Pf	1382	XPFm1902	764	MAL2	104726	105490	-	PFB0100c	knob associated histidine-rich protein	NA	0			103385,105686	105238,105796
	Pf	1382	XPF2n2358	499	MAL2	105962	106460	-	PFB0100c	knob associated histidine-rich protein	NA	0			103385,105686	105238,105796
	Pf	1382	XPFm1791	742	MAL2	104930,105686	105238,106118	-	PFB0100c	knob associated histidine-rich protein	322	0			103385,105686	105238,105796
	Pf	1382	XPF2n3389	524	MAL2	104960,105686	105238,105926	-	PFB0100c	knob associated histidine-rich protein	130	0			103385,105686	105238,105796
	Pf	1382	XPF2n4894	534	MAL2	106087	106620	-	PFB0100c	knob associated histidine-rich protein	NA	0			103385,105686	105238,105796
	Pf	1382	XPF2n1835	501	MAL2	106065	106565	-	PFB0100c	knob associated histidine-rich protein	NA	0			103385,105686	105238,105796
	Pf	1382	XPFm1294	717	MAL2	104964,105686	105238,106125	-	PFB0100c	knob associated histidine-rich protein	329	0			103385,105686	105238,105796
	Pf	1382	XPF2n0475	423	MAL2	104464	104885	-	PFB0100c	knob associated histidine-rich protein	NA	0			103385,105686	105238,105796
	Pf	1382	XPF2n3826	576	MAL2	106029	106603	-	PFB0100c	knob associated histidine-rich protein	NA	0			103385,105686	105238,105796
	Pf	1382	XPFm1879	698	MAL2	105701	106398	-	PFB0100c	knob associated histidine-rich protein	602	0			103385,105686	105238,105796
	Pf	1382	XPFt0409	770	MAL2	103660	104429	-	PFB0100c	knob associated histidine-rich protein	NA	0			103385,105686	105238,105796
	Pf	1382	XPFt2112	400	MAL2	105928	106316	-	PFB0100c	knob associated histidine-rich protein	NA	0			103385,105686	105238,105796
	Pf	1382	XPF2n4127	575	MAL2	106017	106589	-	PFB0100c	knob associated histidine-rich protein	NA	0			103385,105686	105238,105796
	Pf	1382	XPF2n6050	570	MAL2	105919	106488	-	PFB0100c	knob associated histidine-rich protein	NA	0			103385,105686	105238,105796
	Pf	1382	XPFt1856	587	MAL2	105686	106267	-	PFB0100c	knob associated histidine-rich protein	471	0			103385,105686	105238,105796
	Pf	1382	XPF2n4921	437	MAL2	106045	106482	-	PFB0100c	knob associated histidine-rich protein	NA	0			103385,105686	105238,105796
	Pf	1382	XPF2n2962	589	MAL2	106003	106589	-	PFB0100c	knob associated histidine-rich protein	NA	0			103385,105686	105238,105796
	Pf	1382	XPF2n4712	570	MAL2	103660	104229	-	PFB0100c	knob associated histidine-rich protein	NA	0			103385,105686	105238,105796
	Pf	1382	XPFt2783	542	MAL2	105920	106460	-	PFB0100c	knob associated histidine-rich protein	NA	0			103385,105686	105238,105796
	Pf	1382	XPF2n3593	474	MAL2	105893	106367	-	PFB0100c	knob associated histidine-rich protein	NA	0			103385,105686	105238,105796
	Pf	1382	XPF2n3711	564	MAL2	105919	106482	-	PFB0100c	knob associated histidine-rich protein	NA	0			103385,105686	105238,105796
	Pf	1382	XPF2n4126	557	MAL2	105922	106479	-	PFB0100c	knob associated histidine-rich protein	NA	0			103385,105686	105238,105796
	Pf	1382	XPF2n0918	360	MAL2	106112	106469	-	PFB0100c	knob associated histidine-rich protein	NA	0			103385,105686	105238,105796
	Pf	1382	XPF2n4844	381	MAL2	106147	106524	-	PFB0100c	knob associated histidine-rich protein	NA	0			103385,105686	105238,105796
	Pf	1382	XPF2n2825	587	MAL2	104099	104686	-	PFB0100c	knob associated histidine-rich protein	NA	0			103385,105686	105238,105796
	Pf	1382	XPF2n0896	544	MAL2	105918	106463	-	PFB0100c	knob associated histidine-rich protein	NA	0			103385,105686	105238,105796
	Pf	1382	XPF2n4806	563	MAL2	106057	106620	-	PFB0100c	knob associated histidine-rich protein	NA	0			103385,105686	105238,105796
	Pf	1382	XPF2n0188	360	MAL2	106123	106482	-	PFB0100c	knob associated histidine-rich protein	NA	0			103385,105686	105238,105796
	Pf	1382	XPF2n6343	561	MAL2	106026	106585	-	PFB0100c	knob associated histidine-rich protein	NA	0			103385,105686	105238,105796
	Pf	1382	XPF2n3731	579	MAL2	103607	104184	-	PFB0100c	knob associated histidine-rich protein	NA	0			103385,105686	105238,105796
	Pf	1382	XPFm0210	787	MAL2	103770	104556	-	PFB0100c	knob associated histidine-rich protein	NA	0			103385,105686	105238,105796
	Pf	1382	XPFm1684	720	MAL2	105172,105686	105238,106340	-	PFB0100c	knob associated histidine-rich protein	544	0			103385,105686	105238,105796
	Pf	1382	XPFm1958	653	MAL2	105139,105686	105238,106237	-	PFB0100c	knob associated histidine-rich protein	441	0			103385,105686	105238,105796
	Pf	1382	XPF2n4538	493	MAL2	105987	106479	-	PFB0100c	knob associated histidine-rich protein	NA	0			103385,105686	105238,105796
	Pf	1382	XPFt2056	647	MAL2	105912	106557	-	PFB0100c	knob associated histidine-rich protein	NA	0			103385,105686	105238,105796
	Pf	1382	XPF2n2409	475	MAL2	105837	106311	-	PFB0100c	knob associated histidine-rich protein	NA	0			103385,105686	105238,105796
	Pf	1382	XPFt2577	530	MAL2	105951	106479	-	PFB0100c	knob associated histidine-rich protein	NA	0			103385,105686	105238,105796
	Pf	1382	XPF2n3242	554	MAL2	105926	106479	-	PFB0100c	knob associated histidine-rich protein	NA	0			103385,105686	105238,105796
	Pf	1382	XPF2n2328	572	MAL2	105920	106491	-	PFB0100c	knob associated histidine-rich protein	NA	0			103385,105686	105238,105796
	Pf	1382	XPF2n0528	493	MAL2	106014	106503	-	PFB0100c	knob associated histidine-rich protein	NA	0			103385,105686	105238,105796
	Pf	1382	XPFt2158	736	MAL2	105087,105686	105238,106271	-	PFB0100c	knob associated histidine-rich protein	475	0			103385,105686	105238,105796
	Pf	1382	XPF2n3258	539	MAL2	106096	106632	-	PFB0100c	knob associated histidine-rich protein	NA	0			103385,105686	105238,105796
	Pf	1382	XPF2n1730	419	MAL2	106106	106526	-	PFB0100c	knob associated histidine-rich protein	NA	0			103385,105686	105238,105796
	Pf	1382	XPF2n0223	557	MAL2	104329	104885	-	PFB0100c	knob associated histidine-rich protein	NA	0			103385,105686	105238,105796
	Pf	1382	XPFm2761	795	MAL2	104503,105686	105238,105745	-	PFB0100c	knob associated histidine-rich protein	NA	0			103385,105686	105238,105796
	Pf	1382	XPF2n5830	555	MAL2	103947	104499	-	PFB0100c	knob associated histidine-rich protein	NA	0			103385,105686	105238,105796
	Pf	1382	XPF2n4628	553	MAL2	105950	106498	-	PFB0100c	knob associated histidine-rich protein	NA	0			103385,105686	105238,105796
	Pf	1382	XPFt1325	724	MAL2	105682	106398	-	PFB0100c	knob associated histidine-rich protein	602	0			103385,105686	105238,105796
	Pf	1382	XPFt1415	711	MAL2	105837	106547	-	PFB0100c	knob associated histidine-rich protein	NA	0			103385,105686	105238,105796
	Pf	1382	XPF2n2985	570	MAL2	106049	106618	-	PFB0100c	knob associated histidine-rich protein	NA	0			103385,105686	105238,105796
	Pf	1382	XPFt1018	656	MAL2	105858	106514	-	PFB0100c	knob associated histidine-rich protein	NA	0			103385,105686	105238,105796
	Pf	1382	XPF2n2417	513	MAL2	105953	106460	-	PFB0100c	knob associated histidine-rich protein	NA	0			103385,105686	105238,105796
	Pf	1382	XPF2n1684	498	MAL2	106024	106520	-	PFB0100c	knob associated histidine-rich protein	NA	0			103385,105686	105238,105796
	Pf	1382	XPF2n2387	513	MAL2	105949	106460	-	PFB0100c	knob associated histidine-rich protein	NA	0			103385,105686	105238,105796
	Pf	1382	XPF2n5678	563	MAL2	106027	106589	-	PFB0100c	knob associated histidine-rich protein	NA	0			103385,105686	105238,105796
	Pf	1382	XPFm0251	755	MAL2	105696	106451	-	PFB0100c	knob associated histidine-rich protein	655	0			103385,105686	105238,105796
	Pf	1382	XPF2n3394	523	MAL2	105950	106469	-	PFB0100c	knob associated histidine-rich protein	NA	0			103385,105686	105238,105796
	Pf	1382	XPF2n0826	573	MAL2	103713	104278	-	PFB0100c	knob associated histidine-rich protein	NA	0			103385,105686	105238,105796
	Pf	1382	XPFm2022	790	MAL2	104795,105686	105238,106031	-	PFB0100c	knob associated histidine-rich protein	235	0			103385,105686	105238,105796
	Pf	1382	XPFm2132	698	MAL2	105013,105686	105238,106157	-	PFB0100c	knob associated histidine-rich protein	361	0			103385,105686	105238,105796
	Pf	1382	XPF2n1238	561	MAL2	106001	106560	-	PFB0100c	knob associated histidine-rich protein	NA	0			103385,105686	105238,105796
	Pf	1382	XPF2n4062	542	MAL2	105946	106488	-	PFB0100c	knob associated histidine-rich protein	NA	0			103385,105686	105238,105796
	Pf	1382	XPF2n1195	528	MAL2	106107	106633	-	PFB0100c	knob associated histidine-rich protein	NA	0			103385,105686	105238,105796
	Pf	1382	XPFm0595	369	MAL2	105795	106120	-	PFB0100c	knob associated histidine-rich protein	324	0			103385,105686	105238,105796
	Pf	1382	XPF2n2854	472	MAL2	106108	106579	-	PFB0100c	knob associated histidine-rich protein	NA	0			103385,105686	105238,105796
	Pf	1382	XPFt1219	610	MAL2	106019	106627	-	PFB0100c	knob associated histidine-rich protein	NA	0			103385,105686	105238,105796
	Pf	1382	XPFm1875	774	MAL2	103881	104656	-	PFB0100c	knob associated histidine-rich protein	NA	0			103385,105686	105238,105796
	Pf	1382	XPFt1524	676	MAL2	105082,105686	105238,106206	-	PFB0100c	knob associated histidine-rich protein	410	0			103385,105686	105238,105796
	Pf	1382	XPFm0101	775	MAL2	103390	104163	-	PFB0100c	knob associated histidine-rich protein	NA	0			103385,105686	105238,105796
	Pf	1382	XPFm2261	822	MAL2	104647,105686	105238,105915	-	PFB0100c	knob associated histidine-rich protein	119	0			103385,105686	105238,105796
	Pf	1382	XPFm2053	629	MAL2	105187,105686	105238,106262	-	PFB0100c	knob associated histidine-rich protein	466	0			103385,105686	105238,105796
	Pf	1382	XPF2n5559	549	MAL2	105970	106518	-	PFB0100c	knob associated histidine-rich protein	NA	0			103385,105686	105238,105796
	Pf	1382	XPFm0257	768	MAL2	104909,105686	105238,106125	-	PFB0100c	knob associated histidine-rich protein	329	0			103385,105686	105238,105796
	Pf	1382	XPFm1382	714	MAL2	105108,105686	105238,106269	-	PFB0100c	knob associated histidine-rich protein	473	0			103385,105686	105238,105796
	Pf	1382	XPF2n3360	515	MAL2	106037	106550	-	PFB0100c	knob associated histidine-rich protein	NA	0			103385,105686	105238,105796
	Pf	1382	XPFm2881	815	MAL2	103259	104073	-	PFB0100c	knob associated histidine-rich protein	NA	0			103385,105686	105238,105796
	Pf	1382	XPF2n2103	371	MAL2	106300	106669	-	PFB0100c	knob associated histidine-rich protein	NA	0			103385,105686	105238,105796
	Pf	1382	XPFm1233	796	MAL2	103415	104210	-	PFB0100c	knob associated histidine-rich protein	NA	0			103385,105686	105238,105796
	Pf	1382	XPFm1217	358	MAL2	106143	106482	-	PFB0100c	knob associated histidine-rich protein	NA	0			103385,105686	105238,105796
	Pf	1382	XPF2n2367	571	MAL2	105994	106565	-	PFB0100c	knob associated histidine-rich protein	NA	0			103385,105686	105238,105796
	Pf	1382	XPF2n2533	553	MAL2	106076	106628	-	PFB0100c	knob associated histidine-rich protein	NA	0			103385,105686	105238,105796
	Pf	1382	XPF2n1805	474	MAL2	104257	104730	-	PFB0100c	knob associated histidine-rich protein	NA	0			103385,105686	105238,105796
	Pf	1382	XPF2n3766	571	MAL2	106099	106669	-	PFB0100c	knob associated histidine-rich protein	NA	0			103385,105686	105238,105796
	Pf	1382	XPF2n4605	546	MAL2	106127	106669	-	PFB0100c	knob associated histidine-rich protein	NA	0			103385,105686	105238,105796
	Pf	1382	XPFm1671	642	MAL2	105153,105686	105238,106240	-	PFB0100c	knob associated histidine-rich protein	444	0			103385,105686	105238,105796
	Pf	1382	XPFm1663	679	MAL2	104989,105686	105238,106115	-	PFB0100c	knob associated histidine-rich protein	319	0			103385,105686	105238,105796
	Pf	1382	XPF2n6180	493	MAL2	105911	106403	-	PFB0100c	knob associated histidine-rich protein	NA	0			103385,105686	105238,105796
	Pf	1382	XPFt2787	834	MAL2	103722	104555	-	PFB0100c	knob associated histidine-rich protein	NA	0			103385,105686	105238,105796
	Pf	1382	XPF2n5414	565	MAL2	105914	106482	-	PFB0100c	knob associated histidine-rich protein	NA	0			103385,105686	105238,105796
	Pf	1382	XPF2n2344	574	MAL2	106016	106589	-	PFB0100c	knob associated histidine-rich protein	NA	0			103385,105686	105238,105796
	Pf	1382	XPFm0906	730	MAL2	104651,105686	105238,105826	-	PFB0100c	knob associated histidine-rich protein	30	0			103385,105686	105238,105796
	Pf	1382	XPFm2537	766	MAL2	103331	104095	-	PFB0100c	knob associated histidine-rich protein	NA	0			103385,105686	105238,105796
	Pf	1382	XPF2n2288	562	MAL2	105837	106396	-	PFB0100c	knob associated histidine-rich protein	NA	0			103385,105686	105238,105796
	Pf	1382	XPF2n2287	548	MAL2	104843,105872	104851,106396	-	PFB0100c	knob associated histidine-rich protein	525	0			103385,105686	105238,105796
	Pf	1382	XPFt1588	727	MAL2	104627,105686	105238,105800	-	PFB0100c	knob associated histidine-rich protein	4	0			103385,105686	105238,105796
	Pf	1382	XPFm0932	614	MAL2	104961,105686	105238,106019	-	PFB0100c	knob associated histidine-rich protein	223	0			103385,105686	105238,105796
	Pf	1382	XPF2n5808	562	MAL2	103939	104499	-	PFB0100c	knob associated histidine-rich protein	NA	0			103385,105686	105238,105796
	Pf	1382	XPFt0306	716	MAL2	105801	106517	-	PFB0100c	knob associated histidine-rich protein	NA	0			103385,105686	105238,105796
	Pf	1382	XPF2n4783	524	MAL2	105919	106443	-	PFB0100c	knob associated histidine-rich protein	NA	0			103385,105686	105238,105796
	Pf	1382	XPF2n3240	560	MAL2	106111	106669	-	PFB0100c	knob associated histidine-rich protein	NA	0			103385,105686	105238,105796
	Pf	1382	XPFm2181	693	MAL2	105839	106531	-	PFB0100c	knob associated histidine-rich protein	NA	0			103385,105686	105238,105796
	Pf	1382	XPFt0254	674	MAL2	105803	106479	-	PFB0100c	knob associated histidine-rich protein	NA	0			103385,105686	105238,105796
	Pf	1382	XPF2n5413	545	MAL2	106024	106569	-	PFB0100c	knob associated histidine-rich protein	NA	0			103385,105686	105238,105796
	Pf	1382	XPFt0143	674	MAL2	105141,105686	105238,106261	-	PFB0100c	knob associated histidine-rich protein	465	0			103385,105686	105238,105796
	Pf	1382	XPFt0910	766	MAL2	104903,105686	105238,106117	-	PFB0100c	knob associated histidine-rich protein	321	0			103385,105686	105238,105796
	Pf	1382	XPFm0736	537	MAL2	105941	106456	-	PFB0100c	knob associated histidine-rich protein	NA	0			103385,105686	105238,105796
	Pf	1382	XPF2n1140	430	MAL2	106228	106655	-	PFB0100c	knob associated histidine-rich protein	NA	0			103385,105686	105238,105796
	Pf	1382	XPF2n4208	524	MAL2	106108	106630	-	PFB0100c	knob associated histidine-rich protein	NA	0			103385,105686	105238,105796
	Pf	1382	XPFt2586	430	MAL2	105840	106269	-	PFB0100c	knob associated histidine-rich protein	NA	0			103385,105686	105238,105796
	Pf	1382	XPFt1031	554	MAL2	105950	106491	-	PFB0100c	knob associated histidine-rich protein	NA	0			103385,105686	105238,105796
	Pf	1382	XPFt0266	691	MAL2	105786	106479	-	PFB0100c	knob associated histidine-rich protein	683	0			103385,105686	105238,105796
	Pf	1382	XPFt1140	742	MAL2	105209,105686	105238,106396	-	PFB0100c	knob associated histidine-rich protein	600	1			103385,105686	105238,105796
	Pf	1382	XPFm2571	712	MAL2	105846	106557	-	PFB0100c	knob associated histidine-rich protein	NA	0			103385,105686	105238,105796
	Pf	1382	XPFt0630	717	MAL2	105853	106569	-	PFB0100c	knob associated histidine-rich protein	NA	0			103385,105686	105238,105796
	Pf	1382	XPFt0392	716	MAL2	105787	106503	-	PFB0100c	knob associated histidine-rich protein	707	0			103385,105686	105238,105796
	Pf	1382	XPFt1861	713	MAL2	105217,105686	105238,106377	-	PFB0100c	knob associated histidine-rich protein	581	0			103385,105686	105238,105796
	Pf	1382	XPF2n3630	556	MAL2	105993	106548	-	PFB0100c	knob associated histidine-rich protein	NA	0			103385,105686	105238,105796
	Pf	1382	XPF2n6346	554	MAL2	105924	106479	-	PFB0100c	knob associated histidine-rich protein	NA	0			103385,105686	105238,105796
	Pf	1382	XPF2n1940	304	MAL2	106188	106491	-	PFB0100c	knob associated histidine-rich protein	NA	0			103385,105686	105238,105796
	Pf	1382	XPFt1749	730	MAL2	105076,105686	105238,106251	-	PFB0100c	knob associated histidine-rich protein	455	0			103385,105686	105238,105796
	Pf	1382	XPFm2751	831	MAL2	103399	104223	-	PFB0100c	knob associated histidine-rich protein	NA	0			103385,105686	105238,105796
	Pf	1382	XPF2n6310	543	MAL2	106093	106633	-	PFB0100c	knob associated histidine-rich protein	NA	0			103385,105686	105238,105796
	Pf	1382	XPFm0635	729	MAL2	104944,105686	105238,106118	-	PFB0100c	knob associated histidine-rich protein	322	0			103385,105686	105238,105796
	Pf	1382	XPF2n5635	564	MAL2	104089	104652	-	PFB0100c	knob associated histidine-rich protein	NA	0			103385,105686	105238,105796
	Pf	1382	XPF2n1939	569	MAL2	105925	106491	-	PFB0100c	knob associated histidine-rich protein	NA	0			103385,105686	105238,105796
	Pf	1382	XPF2n3665	575	MAL2	105978	106550	-	PFB0100c	knob associated histidine-rich protein	NA	0			103385,105686	105238,105796
	Pf	1382	XPFt0743	216	MAL2	106264	106479	-	PFB0100c	knob associated histidine-rich protein	NA	0			103385,105686	105238,105796
	Pf	1382	XPF2n5016	518	MAL2	106112	106627	-	PFB0100c	knob associated histidine-rich protein	NA	0			103385,105686	105238,105796
	Pf	1382	XPFm1522	798	MAL2	103282	104078	-	PFB0100c	knob associated histidine-rich protein	NA	0			103385,105686	105238,105796
	Pf	1382	XPFt2618	812	MAL2	103751	104562	-	PFB0100c	knob associated histidine-rich protein	NA	0			103385,105686	105238,105796
	Pf	1382	XPF2n2446	488	MAL2	106107	106595	-	PFB0100c	knob associated histidine-rich protein	NA	0			103385,105686	105238,105796
	Pf	1382	XPFt1540	685	MAL2	105942	106624	-	PFB0100c	knob associated histidine-rich protein	NA	0			103385,105686	105238,105796
	Pf	1382	XPF2n0535	570	MAL2	105997	106565	-	PFB0100c	knob associated histidine-rich protein	NA	0			103385,105686	105238,105796
	Pf	1382	XPF2n0929	313	MAL2	106165	106476	-	PFB0100c	knob associated histidine-rich protein	NA	0			103385,105686	105238,105796
	Pf	1382	XPF2n1342	527	MAL2	105960	106482	-	PFB0100c	knob associated histidine-rich protein	NA	0			103385,105686	105238,105796
	Pf	1382	XPFm1447	695	MAL2	105795	106482	-	PFB0100c	knob associated histidine-rich protein	686	0			103385,105686	105238,105796
	Pf	1382	XPF2n6265	560	MAL2	106019	106579	-	PFB0100c	knob associated histidine-rich protein	NA	0			103385,105686	105238,105796
	Pf	1382	XPFm0813	710	MAL2	105018,105686	105238,106173	-	PFB0100c	knob associated histidine-rich protein	377	0			103385,105686	105238,105796
	Pf	1382	XPFm0343	759	MAL2	104919,105686	105238,106125	-	PFB0100c	knob associated histidine-rich protein	329	0			103385,105686	105238,105796
	Pf	1382	XPFt0338	737	MAL2	105753	106487	-	PFB0100c	knob associated histidine-rich protein	691	0			103385,105686	105238,105796
	Pf	1382	XPF2n3667	416	MAL2	106110	106524	-	PFB0100c	knob associated histidine-rich protein	NA	0			103385,105686	105238,105796
	Pf	1382	XPF2n1240	465	MAL2	106029	106491	-	PFB0100c	knob associated histidine-rich protein	NA	0			103385,105686	105238,105796
	Pf	1382	XPF2n2532	508	MAL2	103639	104146	-	PFB0100c	knob associated histidine-rich protein	NA	0			103385,105686	105238,105796
	Pf	1382	XPF2n3369	555	MAL2	105997	106550	-	PFB0100c	knob associated histidine-rich protein	NA	0			103385,105686	105238,105796
	Pf	1382	XPF2n5583	561	MAL2	105994	106554	-	PFB0100c	knob associated histidine-rich protein	NA	0			103385,105686	105238,105796
	Pf	1382	XPF2n0431	462	MAL2	106022	106482	-	PFB0100c	knob associated histidine-rich protein	NA	0			103385,105686	105238,105796
	Pf	1382	XPFm2608	565	MAL2	105986	106550	-	PFB0100c	knob associated histidine-rich protein	NA	0			103385,105686	105238,105796
	Pf	1382	XPF2n0533	517	MAL2	106053	106565	-	PFB0100c	knob associated histidine-rich protein	NA	0			103385,105686	105238,105796
	Pf	1382	XPFm2169	876	MAL2	103282	104157	-	PFB0100c	knob associated histidine-rich protein	NA	0			103385,105686	105238,105796
	Pf	1382	XPFt2584	546	MAL2	105926	106472	-	PFB0100c	knob associated histidine-rich protein	NA	0			103385,105686	105238,105796
	Pf	1382	XPF2n2406	511	MAL2	105972	106482	-	PFB0100c	knob associated histidine-rich protein	NA	0			103385,105686	105238,105796
	Pf	1382	XPF2n3436	555	MAL2	103240	103793	-	PFB0100c	knob associated histidine-rich protein	NA	0			103385,105686	105238,105796
	Pf	1382	XPF2n0505	482	MAL2	105883	106362	-	PFB0100c	knob associated histidine-rich protein	NA	0			103385,105686	105238,105796
	Pf	1382	XPF2n0934	466	MAL2	106094	106560	-	PFB0100c	knob associated histidine-rich protein	NA	0			103385,105686	105238,105796
	Pf	1382	XPFt1812	777	MAL2	105173,105686	105238,106398	-	PFB0100c	knob associated histidine-rich protein	602	0			103385,105686	105238,105796
	Pf	1382	XPF2n3618	561	MAL2	105837	106398	-	PFB0100c	knob associated histidine-rich protein	NA	0			103385,105686	105238,105796
	Pf	1382	XPFm1643	520	MAL2	105783	106301	-	PFB0100c	knob associated histidine-rich protein	505	0			103385,105686	105238,105796
	Pf	1382	XPFm0218	706	MAL2	105696	106396	-	PFB0100c	knob associated histidine-rich protein	600	0			103385,105686	105238,105796
	Pf	1382	XPFt2173	620	MAL2	105949	106550	-	PFB0100c	knob associated histidine-rich protein	NA	0			103385,105686	105238,105796
	Pf	1382	XPF2n5260	534	MAL2	106095	106627	-	PFB0100c	knob associated histidine-rich protein	NA	0			103385,105686	105238,105796
	Pf	1382	XPFm1884	343	MAL2	106061	106398	-	PFB0100c	knob associated histidine-rich protein	NA	0			103385,105686	105238,105796
	Pf	1382	XPF2n4611	437	MAL2	103874	104301	-	PFB0100c	knob associated histidine-rich protein	NA	0			103385,105686	105238,105796
	Pf	1382	XPF2n1569	550	MAL2	105919	106469	-	PFB0100c	knob associated histidine-rich protein	NA	0			103385,105686	105238,105796
	Pf	1382	XPF2n2959	471	MAL2	106002	106471	-	PFB0100c	knob associated histidine-rich protein	NA	0			103385,105686	105238,105796
	Pf	1382	XPF2n2289	573	MAL2	105907	106479	-	PFB0100c	knob associated histidine-rich protein	NA	0			103385,105686	105238,105796
	Pf	1382	XPF2n1960	530	MAL2	104981,105686	105238,105957	-	PFB0100c	knob associated histidine-rich protein	161	0			103385,105686	105238,105796
	Pf	1382	XPF2n5803	497	MAL2	105987	106482	-	PFB0100c	knob associated histidine-rich protein	NA	0			103385,105686	105238,105796
	Pf	1382	XPFm0407	687	MAL2	104671,105686	105238,105804	-	PFB0100c	knob associated histidine-rich protein	8	0			103385,105686	105238,105796
	Pf	1382	XPF2n4512	559	MAL2	105925	106482	-	PFB0100c	knob associated histidine-rich protein	NA	0			103385,105686	105238,105796
	Pf	1382	XPF2n5809	568	MAL2	103933	104499	-	PFB0100c	knob associated histidine-rich protein	NA	0			103385,105686	105238,105796
	Pf	1382	XPF2n2976	583	MAL2	105977	106560	-	PFB0100c	knob associated histidine-rich protein	NA	0			103385,105686	105238,105796
	Pf	1382	XPF2n3836	560	MAL2	106004	106560	-	PFB0100c	knob associated histidine-rich protein	NA	0			103385,105686	105238,105796
	Pf	1382	XPF2n2647	553	MAL2	105927	106479	-	PFB0100c	knob associated histidine-rich protein	NA	0			103385,105686	105238,105796
	Pf	1382	XPF2n3248	508	MAL2	105889	106396	-	PFB0100c	knob associated histidine-rich protein	NA	0			103385,105686	105238,105796
	Pf	1382	XPF2n6143	550	MAL2	106017	106565	-	PFB0100c	knob associated histidine-rich protein	NA	0			103385,105686	105238,105796
	Pf	1382	XPF2n3376	505	MAL2	104974,105686	105238,105925	-	PFB0100c	knob associated histidine-rich protein	129	0			103385,105686	105238,105796
	Pf	1382	XPF2n2456	560	MAL2	103280	103838	-	PFB0100c	knob associated histidine-rich protein	NA	0			103385,105686	105238,105796
	Pf	1382	XPF2n1393	563	MAL2	105998	106560	-	PFB0100c	knob associated histidine-rich protein	NA	0			103385,105686	105238,105796
	Pf	1382	XPF2n2581	517	MAL2	106044	106557	-	PFB0100c	knob associated histidine-rich protein	NA	0			103385,105686	105238,105796
	Pf	1383	XPF2n2892	516	MAL2	110626	111141	-	PFB0105c	hypothetical protein	NA	0			109564,110392	110283,110580
	Pf	1383	XPFt0174	739	MAL2	110490	111236	-	PFB0105c	hypothetical protein	656	1			109564,110392	110283,110580
*	Pf	1385	XPF2n2652	575	MAL2	114057	114629	-
*	Pf	1385	XPF2n2078	446	MAL2	114189	114635	-
	Pf	1386	XPF2n3918	566	MAL2	130588	131154	-	PFB0125c	hypothetical protein	NA	0			129342,129605,129768	129521,129690,133563
	Pf	1387	XPF2n2342	576	MAL2	146185	146759	-	PFB0145c	hypothetical protein	NA	0	PF02524,KID,154,164,2.3,IPR003900,RepA / Rep+ protein KID		141625	147564
*	Pf	1388	XPF2n3544	489	MAL2	148165	148655	-
	Pf	1389	XPFm1446	747	MAL2	149852	150598	-	PFB0150c	protein kinase, putative	NA	0	PF00069,Pkinase,2624,2854,4.6e-52,IPR017442,Serine/threonine protein kinase-related	Molecular Function: protein kinase activity (GO:0004672), Molecular Function: ATP binding (GO:0005524), Biological Process: protein amino acid phosphorylation (GO:0006468)	149524,158145	156971,159660
	Pf	1392	XPFt1444	727	MAL2	173169,173359,173580,173848,174067,174232,174514	173196,173430,173670,173959,174108,174280,174846	-	PFB0177c	hypothetical protein	NA	0			171563,171882,172168,172665,173089,173359,173580,173883,174067,174228,174514	171721,171977,172532,172761,173196,173430,173693,173959,174104,174280,174900
	Pf	1393	XPF2n3302	353	MAL2	183820	184172	-	PFB0190c	hypothetical protein	NA	0	PF08238,Sel1,1091,1129,2.2e-07,IPR006597,Sel1-like|PF08238,Sel1,1445,1482,0.00023,IPR006597,Sel1-like|PF08238,Sel1,1483,1529,0.97,IPR006597,Sel1-like		182228	189115
	Pf	1403	XPF2n5776	574	MAL2	243605	244178	-	PFB0265c	DNA repair endonuclease, putative	382	1	PF00752,XPG_N,1,126,6.5e-21,IPR006085,XPG N-terminal|PF00867,XPG_I,1220,1308,5.5e-37,IPR006086,XPG I	Molecular Function: nuclease activity (GO:0004518), Biological Process: DNA repair (GO:0006281)|Molecular Function: nuclease activity (GO:0004518), Biological Process: DNA repair (GO:0006281)	239246	243796
	Pf	1403	XPFt2117	795	MAL2	243831	244626	-	PFB0265c	DNA repair endonuclease, putative	NA	0	PF00752,XPG_N,1,126,6.5e-21,IPR006085,XPG N-terminal|PF00867,XPG_I,1220,1308,5.5e-37,IPR006086,XPG I	Molecular Function: nuclease activity (GO:0004518), Biological Process: DNA repair (GO:0006281)|Molecular Function: nuclease activity (GO:0004518), Biological Process: DNA repair (GO:0006281)	239246	243796
	Pf	1404	XPF2n0236	454	MAL2	266379	266832	-	PFB0285c	hypothetical protein	NA	0			263037	267347
	Pf	1404	XPF2n2176	477	MAL2	264611	265087	-	PFB0285c	hypothetical protein	NA	0			263037	267347
	Pf	1404	XPF2n3140	572	MAL2	264548	265087	-	PFB0285c	hypothetical protein	NA	0			263037	267347
	Pf	1404	XPF2n3128	568	MAL2	264546	265087	-	PFB0285c	hypothetical protein	NA	0			263037	267347
	Pf	1406	XPFt1883	439	MAL2	274279	274704	-	PFB0300c	merozoite surface protein 2 precursor	197	0	PF00985,MSA_2,102,272,1.5e-140,IPR001136,Merozoite surface antigen 2 (MSA-2)	Biological Process: cell adhesion (GO:0007155)	273689	274507
	Pf	1406	XPFt1441	661	MAL2	274104	274764	-	PFB0300c	merozoite surface protein 2 precursor	257	0	PF00985,MSA_2,102,272,1.5e-140,IPR001136,Merozoite surface antigen 2 (MSA-2)	Biological Process: cell adhesion (GO:0007155)	273689	274507
	Pf	1406	XPF2n3541	577	MAL2	274223	274795	-	PFB0300c	merozoite surface protein 2 precursor	288	0	PF00985,MSA_2,102,272,1.5e-140,IPR001136,Merozoite surface antigen 2 (MSA-2)	Biological Process: cell adhesion (GO:0007155)	273689	274507
	Pf	1406	XPFm0355	492	MAL2	274292	274775	-	PFB0300c	merozoite surface protein 2 precursor	268	0	PF00985,MSA_2,102,272,1.5e-140,IPR001136,Merozoite surface antigen 2 (MSA-2)	Biological Process: cell adhesion (GO:0007155)	273689	274507
	Pf	1406	XPFm1560	548	MAL2	274260	274796	-	PFB0300c	merozoite surface protein 2 precursor	289	0	PF00985,MSA_2,102,272,1.5e-140,IPR001136,Merozoite surface antigen 2 (MSA-2)	Biological Process: cell adhesion (GO:0007155)	273689	274507
	Pf	1406	XPFm1618	508	MAL2	274282	274789	-	PFB0300c	merozoite surface protein 2 precursor	282	0	PF00985,MSA_2,102,272,1.5e-140,IPR001136,Merozoite surface antigen 2 (MSA-2)	Biological Process: cell adhesion (GO:0007155)	273689	274507
	Pf	1406	XPF2n1186	444	MAL2	274321	274764	-	PFB0300c	merozoite surface protein 2 precursor	257	1	PF00985,MSA_2,102,272,1.5e-140,IPR001136,Merozoite surface antigen 2 (MSA-2)	Biological Process: cell adhesion (GO:0007155)	273689	274507
	Pf	1406	XPFt1993	535	MAL2	274258	274774	-	PFB0300c	merozoite surface protein 2 precursor	267	0	PF00985,MSA_2,102,272,1.5e-140,IPR001136,Merozoite surface antigen 2 (MSA-2)	Biological Process: cell adhesion (GO:0007155)	273689	274507
	Pf	1406	XPFm0294	717	MAL2	274174	274890	-	PFB0300c	merozoite surface protein 2 precursor	383	0	PF00985,MSA_2,102,272,1.5e-140,IPR001136,Merozoite surface antigen 2 (MSA-2)	Biological Process: cell adhesion (GO:0007155)	273689	274507
	Pf	1406	XPFt0560	727	MAL2	273978	274704	-	PFB0300c	merozoite surface protein 2 precursor	197	0	PF00985,MSA_2,102,272,1.5e-140,IPR001136,Merozoite surface antigen 2 (MSA-2)	Biological Process: cell adhesion (GO:0007155)	273689	274507
	Pf	1407	XPFt0778	772	MAL2	275758,275981	275844,276665	-	PFB0305c	merozoite surface protein 5	171	1			275540,275981	275844,276494
	Pf	1408	XPFt2277	778	MAL2	278022	278799	-	PFB0310c	merozoite surface protein 4	343	0			277494,277973	277828,278456
	Pf	1408	XPFt2478	775	MAL2	277800,277973,278853	277828,278478,279094	-	PFB0310c	merozoite surface protein 4	264	0			277494,277973	277828,278456
	Pf	1408	XPF2n4493	333	MAL2	278347,278853	278478,279054	-	PFB0310c	merozoite surface protein 4	224	1			277494,277973	277828,278456
	Pf	1408	XPFm0708	714	MAL2	278089	278801	-	PFB0310c	merozoite surface protein 4	345	0			277494,277973	277828,278456
	Pf	1408	XPFm1888	774	MAL2	278402	279174	-	PFB0310c	merozoite surface protein 4	718	0			277494,277973	277828,278456
	Pf	1408	XPF2n4422	563	MAL2	278119,278853	278478,279054	-	PFB0310c	merozoite surface protein 4	224	0			277494,277973	277828,278456
	Pf	1408	XPFm1128	738	MAL2	278146	278883	-	PFB0310c	merozoite surface protein 4	427	0			277494,277973	277828,278456
	Pf	1408	XPFt0931	783	MAL2	278237,278600	278478,279141	-	PFB0310c	merozoite surface protein 4	564	0			277494,277973	277828,278456
	Pf	1408	XPFm0764	496	MAL2	278373,278853	278478,279242	-	PFB0310c	merozoite surface protein 4	412	0			277494,277973	277828,278456
	Pf	1408	XPFt1221	747	MAL2	277301,278532	277321,279254	-	PFB0310c	merozoite surface protein 4	723	0			277494,277973	277828,278456
	Pf	1408	XPFm2240	828	MAL2	277710,277973,278600	277828,278478,278801	-	PFB0310c	merozoite surface protein 4	224	0			277494,277973	277828,278456
	Pf	1408	XPFm1321	729	MAL2	278113,278853	278478,279215	-	PFB0310c	merozoite surface protein 4	385	0			277494,277973	277828,278456
	Pf	1411	XPF2n1893	394	MAL2	296112,296452,296725	296317,296586,296776	-	PFB0330c	cysteine protease, putative	NA	0	PF00112,Peptidase_C1,524,778,9.1e-07,IPR000668,Peptidase C1A, papain C-terminal	Biological Process: proteolysis (GO:0006508), Molecular Function: cysteine-type peptidase activity (GO:0008234)	294273,296452,296725,297583	296317,296586,297351,297616
	Pf	1411	XPF2n1344	566	MAL2	295645	296211	-	PFB0330c	cysteine protease, putative	NA	0	PF00112,Peptidase_C1,524,778,9.1e-07,IPR000668,Peptidase C1A, papain C-terminal	Biological Process: proteolysis (GO:0006508), Molecular Function: cysteine-type peptidase activity (GO:0008234)	294273,296452,296725,297583	296317,296586,297351,297616
	Pf	1411	XPF2n6220	560	MAL2	296209,296452,296725	296317,296586,297038	-	PFB0330c	cysteine protease, putative	NA	0	PF00112,Peptidase_C1,524,778,9.1e-07,IPR000668,Peptidase C1A, papain C-terminal	Biological Process: proteolysis (GO:0006508), Molecular Function: cysteine-type peptidase activity (GO:0008234)	294273,296452,296725,297583	296317,296586,297351,297616
	Pf	1413	XPFt1403	750	MAL2	306310,306994	306846,307206	-	PFB0340c	cysteine protease, putative	179	0	PF00112,Peptidase_C1,755,801,2.7e-12,IPR000668,Peptidase C1A, papain C-terminal	Biological Process: proteolysis (GO:0006508), Molecular Function: cysteine-type peptidase activity (GO:0008234)	303593,305700,306016,306994	305580,305840,306846,307027
	Pf	1413	XPF2n4623	565	MAL2	306010	306560	-	PFB0340c	cysteine protease, putative	NA	0	PF00112,Peptidase_C1,755,801,2.7e-12,IPR000668,Peptidase C1A, papain C-terminal	Biological Process: proteolysis (GO:0006508), Molecular Function: cysteine-type peptidase activity (GO:0008234)	303593,305700,306016,306994	305580,305840,306846,307027
	Pf	1413	XPF2n5022	564	MAL2	305805,306016	305840,306543	-	PFB0340c	cysteine protease, putative	NA	0	PF00112,Peptidase_C1,755,801,2.7e-12,IPR000668,Peptidase C1A, papain C-terminal	Biological Process: proteolysis (GO:0006508), Molecular Function: cysteine-type peptidase activity (GO:0008234)	303593,305700,306016,306994	305580,305840,306846,307027
	Pf	1413	XPF2n1887	289	MAL2	306778,306994	306846,307210	-	PFB0340c	cysteine protease, putative	183	0	PF00112,Peptidase_C1,755,801,2.7e-12,IPR000668,Peptidase C1A, papain C-terminal	Biological Process: proteolysis (GO:0006508), Molecular Function: cysteine-type peptidase activity (GO:0008234)	303593,305700,306016,306994	305580,305840,306846,307027
	Pf	1413	XPF2n0860	562	MAL2	306511,306994	306846,307218	-	PFB0340c	cysteine protease, putative	191	0	PF00112,Peptidase_C1,755,801,2.7e-12,IPR000668,Peptidase C1A, papain C-terminal	Biological Process: proteolysis (GO:0006508), Molecular Function: cysteine-type peptidase activity (GO:0008234)	303593,305700,306016,306994	305580,305840,306846,307027
	Pf	1413	XPF2n5483	562	MAL2	306464,306994	306846,307173	-	PFB0340c	cysteine protease, putative	146	0	PF00112,Peptidase_C1,755,801,2.7e-12,IPR000668,Peptidase C1A, papain C-terminal	Biological Process: proteolysis (GO:0006508), Molecular Function: cysteine-type peptidase activity (GO:0008234)	303593,305700,306016,306994	305580,305840,306846,307027
	Pf	1413	XPFm2330	807	MAL2	306186,306994	306846,307139	-	PFB0340c	cysteine protease, putative	112	0	PF00112,Peptidase_C1,755,801,2.7e-12,IPR000668,Peptidase C1A, papain C-terminal	Biological Process: proteolysis (GO:0006508), Molecular Function: cysteine-type peptidase activity (GO:0008234)	303593,305700,306016,306994	305580,305840,306846,307027
	Pf	1413	XPF2n4344	526	MAL2	306566,306994	306846,307239	-	PFB0340c	cysteine protease, putative	212	0	PF00112,Peptidase_C1,755,801,2.7e-12,IPR000668,Peptidase C1A, papain C-terminal	Biological Process: proteolysis (GO:0006508), Molecular Function: cysteine-type peptidase activity (GO:0008234)	303593,305700,306016,306994	305580,305840,306846,307027
	Pf	1413	XPF2n3633	494	MAL2	306663,306994	306846,307302	-	PFB0340c	cysteine protease, putative	275	0	PF00112,Peptidase_C1,755,801,2.7e-12,IPR000668,Peptidase C1A, papain C-terminal	Biological Process: proteolysis (GO:0006508), Molecular Function: cysteine-type peptidase activity (GO:0008234)	303593,305700,306016,306994	305580,305840,306846,307027
	Pf	1413	XPFm1674	873	MAL2	305293,305700,306016	305580,305840,306460	-	PFB0340c	cysteine protease, putative	NA	0	PF00112,Peptidase_C1,755,801,2.7e-12,IPR000668,Peptidase C1A, papain C-terminal	Biological Process: proteolysis (GO:0006508), Molecular Function: cysteine-type peptidase activity (GO:0008234)	303593,305700,306016,306994	305580,305840,306846,307027
	Pf	1413	XPFm0933	730	MAL2	306256,306994	306846,307132	-	PFB0340c	cysteine protease, putative	105	0	PF00112,Peptidase_C1,755,801,2.7e-12,IPR000668,Peptidase C1A, papain C-terminal	Biological Process: proteolysis (GO:0006508), Molecular Function: cysteine-type peptidase activity (GO:0008234)	303593,305700,306016,306994	305580,305840,306846,307027
	Pf	1413	XPF2n5080	547	MAL2	304882	305428	-	PFB0340c	cysteine protease, putative	NA	0	PF00112,Peptidase_C1,755,801,2.7e-12,IPR000668,Peptidase C1A, papain C-terminal	Biological Process: proteolysis (GO:0006508), Molecular Function: cysteine-type peptidase activity (GO:0008234)	303593,305700,306016,306994	305580,305840,306846,307027
	Pf	1413	XPFm1323	750	MAL2	304548	305297	-	PFB0340c	cysteine protease, putative	NA	0	PF00112,Peptidase_C1,755,801,2.7e-12,IPR000668,Peptidase C1A, papain C-terminal	Biological Process: proteolysis (GO:0006508), Molecular Function: cysteine-type peptidase activity (GO:0008234)	303593,305700,306016,306994	305580,305840,306846,307027
	Pf	1413	XPFm1683	760	MAL2	304277	305036	-	PFB0340c	cysteine protease, putative	NA	0	PF00112,Peptidase_C1,755,801,2.7e-12,IPR000668,Peptidase C1A, papain C-terminal	Biological Process: proteolysis (GO:0006508), Molecular Function: cysteine-type peptidase activity (GO:0008234)	303593,305700,306016,306994	305580,305840,306846,307027
	Pf	1413	XPFt1341	750	MAL2	306215,306994	306846,307111	-	PFB0340c	cysteine protease, putative	84	0	PF00112,Peptidase_C1,755,801,2.7e-12,IPR000668,Peptidase C1A, papain C-terminal	Biological Process: proteolysis (GO:0006508), Molecular Function: cysteine-type peptidase activity (GO:0008234)	303593,305700,306016,306994	305580,305840,306846,307027
	Pf	1413	XPF2n5363	576	MAL2	306438,306994	306846,307157	-	PFB0340c	cysteine protease, putative	130	0	PF00112,Peptidase_C1,755,801,2.7e-12,IPR000668,Peptidase C1A, papain C-terminal	Biological Process: proteolysis (GO:0006508), Molecular Function: cysteine-type peptidase activity (GO:0008234)	303593,305700,306016,306994	305580,305840,306846,307027
	Pf	1413	XPF2n0114	560	MAL2	306479,306994	306846,307184	-	PFB0340c	cysteine protease, putative	157	0	PF00112,Peptidase_C1,755,801,2.7e-12,IPR000668,Peptidase C1A, papain C-terminal	Biological Process: proteolysis (GO:0006508), Molecular Function: cysteine-type peptidase activity (GO:0008234)	303593,305700,306016,306994	305580,305840,306846,307027
	Pf	1413	XPFt1316	744	MAL2	306212,306994	306846,307102	-	PFB0340c	cysteine protease, putative	75	0	PF00112,Peptidase_C1,755,801,2.7e-12,IPR000668,Peptidase C1A, papain C-terminal	Biological Process: proteolysis (GO:0006508), Molecular Function: cysteine-type peptidase activity (GO:0008234)	303593,305700,306016,306994	305580,305840,306846,307027
	Pf	1413	XPF2n3675	578	MAL2	305134,305700	305580,305830	-	PFB0340c	cysteine protease, putative	NA	0	PF00112,Peptidase_C1,755,801,2.7e-12,IPR000668,Peptidase C1A, papain C-terminal	Biological Process: proteolysis (GO:0006508), Molecular Function: cysteine-type peptidase activity (GO:0008234)	303593,305700,306016,306994	305580,305840,306846,307027
	Pf	1413	XPF2n1987	551	MAL2	306545,306994	306846,307242	-	PFB0340c	cysteine protease, putative	215	0	PF00112,Peptidase_C1,755,801,2.7e-12,IPR000668,Peptidase C1A, papain C-terminal	Biological Process: proteolysis (GO:0006508), Molecular Function: cysteine-type peptidase activity (GO:0008234)	303593,305700,306016,306994	305580,305840,306846,307027
[truncated: 37,763 more rows]
