# Supplementary material for: Inconsistencies of genome annotations in apicomplexan parasites revealed by 5'-end-one-pass and full-length sequences of oligo-capped cDNAs
Source: BMC Genomics. 2009 Jul 15;10:312. doi: 10.1186/1471-2164-10-312 (PMC2722674; doi:10.1186/1471-2164-10-312)
Supplement: Additional file 3 — Statistics for apicomplexan genomes and annotated gene models. ND: not done. NA: not applicable. [file 1471-2164-10-312-S3.xls]

## Sheet: Statistics of genomes
Species	Pf	Pv	Py	Pb	Cp	Tg
Number of chromosomes	14	14	14	14	8	14
Status	complete	complete	draft	draft	complete	nearly complete
Number of contigs *6	NA	2809	2960	7479	NA	619 scaffolds
N50 length *6	1.7M	985k	7.7k	2.8k	1.0M	6.4M
Genome size (bp)	22.9M *1	36.8M *2	23.1M *3	18M *4	9.1M *5	65M *6
G+C content (%)	19.4 *1	42.3 *2	22.6 *3	23.7 *4	30 *5	52 *6
Protein coding annotated gene *6	5490	5354	7861	12235	3805	7700
(ATG start) *6	(_5464)	(_3972)	(_6791)	(_6742)	(ND)	(ND)
Average exon size (bp)	949 *1	957 *2	641 *3	422 *4	1648 *6	495 *6
Average intron size (bp)	179 *1	192 *2	209 *3	136 *4	83 *6	574 *6
Average number of exons	2.4 *1	2.5 *2	2.0 *3	1.7 *4	1.07 *6	5.1 *6
*1 (Gardner et.al: Nature 2002, 419(6906):498-511.)
*2 (Carlton JM, et al: Nature 2008, 455(7214):757-763.)
*3 (Carlton JM, et al: Nature 2002, 419(6906):512-519.)
*4 (Hall N et al: Science 2005, 307(5706):82-86.)
*5 (Abrahamsen MS et al: Science 2004, 304(5669):441-445.)
*6 Our calculation based on PlasmoDB, CryptoDB or ToxoDB.
