# Supplementary material for: Inconsistencies of genome annotations in apicomplexan parasites revealed by 5'-end-one-pass and full-length sequences of oligo-capped cDNAs
Source: BMC Genomics. 2009 Jul 15;10:312. doi: 10.1186/1471-2164-10-312 (PMC2722674; doi:10.1186/1471-2164-10-312)
Supplement: Additional file 5 — Results of Wilcoxon Rank Sum Test. Result of "corresponding to ribosome" is listed for each species. [file 1471-2164-10-312-S5.xls]

## Sheet: get_wilcoxon_rank_test_res
Species	GO term	GO ID	P-val (UTR length)	Average UTR length (GO including)	Average UTR length (GO not including)
Tg	Ribosome	GO:0005840	1.887e-12	135.312	299.734
Py	Ribosome	GO:0005840	4.928e-10	211.673	352.338
Pb	Ribosome	GO:0005840	0.0143	209.824	308.757
Pv	Ribosome	GO:0005840	0.317	261.792	305.002
Pf	Ribosome	GO:0005840	0.5703	318.25	302.491
Cp	Ribosome	GO:0005840	0.7647	133.172	137.371
