# Supplementary material for: Inconsistencies of genome annotations in apicomplexan parasites revealed by 5'-end-one-pass and full-length sequences of oligo-capped cDNAs
Source: BMC Genomics. 2009 Jul 15;10:312. doi: 10.1186/1471-2164-10-312 (PMC2722674; doi:10.1186/1471-2164-10-312)
Supplement: Additional file 6 — Affected Pfam motifs. Affected Pfam motifs are listed. InterProScan was used to search the Pfam database for protein motifs. [file 1471-2164-10-312-S6.xls]

## Sheet: Affected_Pfam_motif
Affected Pfam motifs
Full-length DNA ID	Annotated gene ID	Motifs in the gene model
XTG04873.2	38.m00017	Biotin_lipoyl
XTG07355.2	162.m00001	Pkinase_Tyr, Pkinase
XTG04392.2	35.m00026	DEAD
XTG06571.2	80.m00001	HATPase_c
XTG06280.2	55.m05019	FAD_binding_6
XTG01404.2	542.m00002	SKI, Shikimate_dh_N,
		DHquinase_I, EPSP_synthase,
		Shikimate_DH
XTG08692.2	74.m00426	Pkinase_Tyr
XTG09317.2	83.m00020	Sec62
XTG04626.2	52.m01550	VID27*
XTG07915.2	42.m03406	S1
XTG08850.2	52.m01609	PLU-1
XTG04329.2	44.m02715	Acid_phosphat_A
XTG08973.2	55.m00159	NOGCT, MMR_HSR1, NOG1
XTG05374.2	41.m00030	Metallophos
XTG00905.2	49.m03119	efhand
XTG00955.2	49.m03092	EGF
XTG01654.2	57.m03117	PDEase_I
XTG01357.2	41.m01338	UBA
XTG00787.2	25.m00215	Ribosomal_S9
XTG05779.2	25.m00185	dsDNA_bind
XTG05784.2	44.m00037	PP2C
XTG03735.2	641.m00001	AAA_3, AAA, Mg_chelatase, NACHT, AAA_5
XTG05896.2	20.m03729	Ribophorin_I, DUF1754
XTG07036.2	25.m01889	DEAD_2
XTG08975.2	39.m00001	Cofilin_ADF
XTG06959.2	583.m00619	Ribosomal_L4
XTG02952.2	20.m00002	TSP_1, VWA
XTG01824.2	44.m02801	TIM
XTG00591.2	33.m01288	Ank
XTG01706.2	86.m00383	Methyltransf_12, Methyltransf_1,
		Ubie_methyltran
XTG05886.2	541.m01219	FF, WW
XTG00380.2	44.m02591	SecE
XTG06985.2	37.m00763	Tctex-1
XTG07339.2	76.m02668	DUF1909
XTG07722.2	641.m01557	UCR_hinge
XTG00887.2	38.m00001	TSP_1
XTG07743.2	20.m03869	DnaJ
XTG01166.2	583.m05618	DSPc
XTG00749.2	583.m00699	zf-C3HC4
XTG04836.2	25.m02955	Ribosomal_S28e
XTG04346.2	20.m03872	RLI, DUF367
XTG09556.2	25.m01738	DUF572
XTG04230.2	49.m00027	2-Hacid_dh_C, 2-Hacid_dh
* This motif exists only in full-length cDNA.
