# Supplementary material for: Inconsistencies of genome annotations in apicomplexan parasites revealed by 5'-end-one-pass and full-length sequences of oligo-capped cDNAs
Source: BMC Genomics. 2009 Jul 15;10:312. doi: 10.1186/1471-2164-10-312 (PMC2722674; doi:10.1186/1471-2164-10-312)
Supplement: Additional file 7 — Details of Tg full-length sequence analysis results. Information about mapped positions, corresponding annotated genes, predicted protein motifs and GO categories, blastP hits and subcellular localization are shown. Column A: Type of hit for annotated gene. One asterisk (*) indicates no hit to annotated gene. Two asterisks (**) indicate a hit to more than one annotated gene. Column D: Amino acids sequence as deduced from the nucleotide sequence of the longest open reading frame (ORF). Columns G-J: Mapped position of the cDNA. Columns M-R: Functional annotation from the deduced amino acid sequence based on our cDNA data. Columns T-AB: Functional annotation using the amino acid sequence deduced from the annotated CDS. Columns K-L: Position of the CDS identified as the longest ORF. Columns M and V: Results of transmembrane domain search using SOSUI [44]. Columns N and W: Results of subcellular localization site search using PSORT [38]. Columns Q, R, AA and AB: Results of protein domain search using InterProScan [43]. Columns T-AB: Information about the annotated gene model(s) which correspond to the clone. Column X: Marked when the subcellular localization predicted by PSORT was different between Column M (cDNA) and V (annotated gene). [file 1471-2164-10-312-S7.xls]

## Sheet: Tg_Full-length
*: no hit to annotated gene, **: hit to two or more annotated genes	Tg Full-length clone name	nt sequence	aa sequence(Longest)	nt length	aa length	hit chromosome	exon starts	exon ends	strand	CDS start	CDS end	SOSUI results	PSORT(animal)	BlastP(E-value)	BlastP(hit description)	InterPro (HMMPfam) results	InterPro (GO) results		corresponding annotated genes	corresponding annotated gene products	SOSUI result of annotated genes	PSORT(animal) result of annotated genes	PSORT(animal) (not altered:0, altered:1)	BlastP(E-value) result of annotated genes	BlastP(hit description) result of annotated genes	InterPro (HMMPfam) results of annotated genes	InterPro (GO) results of annotated genes
*	XTG00120.2	AGAAATATTCTTTCCTCTCTGTCGAGTTATGGAGCACGTCGACAAAGAAACACTTCGTGGAGGGGAATTTGGAAGTGGTACACAGCCGGGTATCCTGCGTCGCTCTAAGTTGCAAACATGTGTCGCGAAATTAGTCATTGCCTTGATAAAGAAAGGGACAATCCAGTGCAGGCGAAGATTGTCGCTGGGGGTACGAAGAGGTGTCCAGAAATGTGAGGTTCAGTAGGGTTTGCACGCAGCGCGTGTGGAGGAAAATTGTGACGGTGGGTTGTGACATGCTTATGTTCGCTGCATACGCAGATTAGGTCAGAAAACCTACTGGCATGGCTAAGTTCTGGTGCCGGCGACTTGCTACTTAGACTGTTTCGGGAATGTGTGTTCACCAGCTGACTTAGCAAC…	MEHVDKETLRGGEFGSGTQPGILRRSKLQTCVAKLVIALIKKGTIQCRRRLSLGVRRGVQKCEVQ*	1165	65	V	1099114	1100278	-	1100053	1100250	SOLUBLE PROTEIN NONE	nucleus[0.564],microbody (peroxisome)[0.300],mitochondrial matrix space[0.100],lysosome (lumen)[0.100]
	XTG00126.2	AATCTTGCACCACTCGTCCACGTTTCTGTCTGCATGCTTGACGCCGGCACGCGTTCGCAGAGAGCAGCATCTGCCTGTTTCACCGTTTGTTTTGTTTTGTTTTTTCAGACGATGTCCCTCTAACCATTGAAAATGTCATCCTGAGAAGTGTGAACTCCCACACACAGGGAGAACTGCCTGTGACGCTGGAAGCTGGCGAGCAGTACAGCGTCCTCTTGCGCCTGGAAGAGTCTTTTCTCTCGCACCAAGCCCCGCGGTGGAACGCGACTCGCGACATCTCTGAGGCTCGGGGACCCAAGTCTGGAGGCCAGCTGGGCAGAAGAGACACTCGACACACCCAGTCGGGGAAGACCGTGCTGCCTCTCTGTCTCAAATGGAGCATCGAAGACTCCTCGGGGC…	MEHRRLLGAGGMVSVRRRVPAVYADAAAGDAELLLGASRFADTGDSGSFCGKRRELRSGLACALAARRPL*	1282	70	XI	2438739,2439892,2440489,2441210	2439329,2440206,2440697,2441376	-	2439997	2440491	SOLUBLE PROTEIN NONE	mitochondrial intermembrane space[0.794],nucleus[0.760],mitochondrial matrix space[0.472],lysosome (lumen)[0.264]						583.m05466	hypothetical protein	SOLUBLE PROTEIN NONE	cytoplasm[0.450],microbody (peroxisome)[0.300],lysosome (lumen)[0.182],mitochondrial matrix space[0.100]	1	0	gb|EEA97295.1| hypothetical protein TGME49_112140 [Toxoplasma gondii ME49]
	XTG00147.2	CTCTTTTTGTCGTACTCTGGTTGGATATCTCTACTTTCAGTCATCCCTTGCTCTCTCCACTTTCGATGAATTTTCGTCCGGTATGCTCGGTGTTTCGTTCGCGTTTGGTGTTTGACTTCACCCTGACTCATTGTCGGTCGTTATTTCGTTTCGTTCGTTCCTTTTTCCTTCGCTCCCCGTATCTCTTGCTCTGTTCACCCGCTTAGGTGGGGTTCCCCTCGTGTTGTTTGACCACCAGCTGTCCACGTGGATGCACTGGTTCGTGCTGTTCATGTTTTCGTTGTACGATCCTGCTTCGGGTTCCCGTTTTATATTGCCGTTGCGTTCGTCCTCGCTGTCGTTCCTTCCATCGATGTTGTCATCTGAGTCTTTTGTCCGCGTTCTGTGCGTTTCTTCCAT…	MHWFVLFMFSLYDPASGSRFILPLRSSSLSFLPSMLSSESFVRVLCVSSMSAQIPGLPFHFDLALPKQRIVFLLGSHCASMPLTDDTDAFDPLSCISGLEPDLVSAVPTLPLVVQRRETNADGITGGKGDASGKTRDFNWELSECVVGSPRSGMNEIGEQKQKFRDAGSCGGRRLIRRLTEKAGYRLIEVEAPDAAQLDAALTRILQVGDHLS*	1295	213	Ia	48937,49852	49424,50658	-	49340	50408	SOLUBLE PROTEIN NONE	outside[0.370],endoplasmic reticulum (membrane)[0.100],endoplasmic reticulum (lumen)[0.100],lysosome (lumen)[0.100]	e-105	emb|CAJ20466.1| hypothetical protein, expressed [Toxoplasma gondii RH]				83.m01188	hypothetical protein	SOLUBLE PROTEIN NONE	outside[0.370],endoplasmic reticulum (membrane)[0.100],endoplasmic reticulum (lumen)[0.100],lysosome (lumen)[0.100]	0	e-105	emb|CAJ20466.1| hypothetical protein, expressed [Toxoplasma gondii RH]
	XTG00169.2	TTTTTTTCGCTGCACAGGTGCGCGTTCTGCTCCTGCCTCGTCGATCTTCTTATGTCAGATACTGTGTCAGGCCGTCGAGGAAACAGTGAGCAAGACCTGAAAGTAAAGGCTCAGAGTCGAGAATTGAAAGTGACAGCCTCCATCGGCGAAGCCAGGTGCAATGATTTTTACAGATCACACCGCCCGAGCGTTCCGACCGTCCCCTTGTTTCGTAAATTCCTCCAGGACAGTTTTTCTTCCTGAAGAGCTCGGAATGCTGGTTTGACATTGGATGTGGTTTTCCCAGGTGTCCGTTGTTAACAAGCTTTTTTTTCTTGTTTTTTTTGATACCCCTTCACCGGGAAAAACTCTGTCCCCAACCCTCCCCACATCGTTTCTTACCGTTCGTTTATTTGTTGC…	MAAAAAQAVPEFKLILVGDGGVGKTTLVKRHLTGEFEKKYIPTLGVEVHPLKFQTNFGMITFNVWDTAGQEKFGGLRDGYYIKGQCAIMMFDVTARITYKNIPNWYRDITRVCENIPIVLVGNKVDVKDRQVKARQIQFHRKRNLQYYDISARSNYNFEKPFLWLARRLTNQPALSFVGEHAKAPEIQIDPNLVQEAERELQAAVSTAIDDDDEDL*	1453	216	XII	3775825,3777256,3777734,3778333,3778818	3776433,3777404,3777856,3778495,3779226	+	3776334	3778933	SOLUBLE PROTEIN NONE	nucleus[0.300],microbody (peroxisome)[0.280],lysosome (lumen)[0.262],mitochondrial matrix space[0.100]	e-125	gb|EEB00041.1| GTP-binding nuclear protein RAN/TC4, putative [Toxoplasma gondii	PF00071,Ras,13,171,5.7e-70,IPR013753,Ras			50.m00042	GTP-binding nuclear protein RAN/TC4, putative	SOLUBLE PROTEIN NONE	nucleus[0.300],microbody (peroxisome)[0.280],lysosome (lumen)[0.262],mitochondrial matrix space[0.100]	0	e-125	gb|EEB00041.1| GTP-binding nuclear protein RAN/TC4, putative [Toxoplasma gondii	PF00071,Ras,13,171,5.7e-70,IPR013753,Ras
	XTG00174.2	ACAGTTGCTGTTAGTGTCTCCAGAGCTTCTTGTCTCCGGGAGTCTTCTGCTGGTCGCTTGTCTGTATTTCGCGCTTCCCAGTACAGCGTTTAGATACAGTCAGAGTTTTTCAGTGGTTTCGCCGTGCACCTGCTGTGTCGCTCTGTTCCACGGGGCCAGTACACTCGTCCGGCTCTCTCTGTGACTCTCCCACTTTTGCTTTTTCTGTTATTTGCTGGTACCATCCCCGTCGCCCCGTTTGCCACCATGTCGCCACCCACTGCGTCTGCGTCGGTCGCGTCCAGCGGGTCGTCGCCGCATATGGACCGTCTGCTCGGGGATCTCAAACTGCTTGCAGCTTACGATTCGGCCGCAGGCTGGCAGGAGCCAAAAGCGATGGAAAGCGCCTTTCAGAGTCTT…	MGPVAPCYAYRFSVAHCSADAVSVVSISSNFSSLNFHISFLSIRSHLLHFVACCCCHCEASFAFRSFATLLPFASPTYSIRLLIQIGHKGRRKLYIHLHALQKAVPVFFLVERDGRQTVSMRPDGFSTRRNLDSRRARLMKTRGKGLPEPTQRADEFRKSTVTGQRKRSTSLHICI*	1732	176	X	6540818	6542549	-	6541073	6541603	SOLUBLE PROTEIN NONE	nucleus[0.760],microbody (peroxisome)[0.577],lysosome (lumen)[0.152],mitochondrial matrix space[0.100]						33.m01321	conserved hypothetical protein	SOLUBLE PROTEIN NONE	microbody (peroxisome)[0.513],cytoplasm[0.450],mitochondrial matrix space[0.100],lysosome (lumen)[0.100]	1	2e-65	gb|EEB03674.1| hypothetical protein, conserved [Toxoplasma gondii ME49]
	XTG00186.2	AACAGTTACCACCATTAAAGATTATCTTTCGACTGGTAAAAAGCACAATTAGACTTCCGTAAGCGGCTTTTAATGGCGAGGGGTGCAGGCGTTTGCGACGGCGTTACTCTTCCCAAAACGATTCTTCGTTTGGTATTTAGGTGTGGTGTTTCTTCGCTTAGCATTTTTTTCGACGCTAAAAGCATTCCTTCGGTCCCGGGCTACAATCGGACCTACTGGTCCGTTGTGCTTGTGGTGCCATTTTTAACTTGAACGTAATGTTGGGTTTGTAGCCACCTCGCAAACGTTTTTGCCCTGCTGGCCGCAGTTCCTGTATATGTTGCTTCTGCGGAAAAGCCTGCTCTTTCGTGTTAGAACACAACCGTTGTGTTGGTTTTGTGTGTCGCTGCTGCTACAGCC…	MLLLRKSLLFRVRTQPLCWFCVSLLLQPCRVAFARTHSSGVSFYRHCWQPLRFDFFFTVQIPAHV*	1596	65	VIIb	1796680	1798275	-	1797762	1797959	MEMBRANE PROTEIN 1 : REGION 13-34	outside[0.385],microbody (peroxisome)[0.320],endoplasmic reticulum (membrane)[0.100],endoplasmic reticulum (lumen)[0.100]	4.9	ref|NP_001014085.1| hypothetical protein LOC313220 [Rattus norvegicus]				55.m08192	hypothetical protein	SOLUBLE PROTEIN NONE	cytoplasm[0.650],mitochondrial matrix space[0.100],lysosome (lumen)[0.100],endoplasmic reticulum (membrane)[0.000]	1
	XTG00188.2	AAAACTGGTGCGTCGCCGATTTTCTTTGTAAGGTCGCGTACTTCTTTTGCTTTTCCGAGATCGAGTCCGCCTTTCCTCTGCTCTCCCATATCTCCCCTCCAAGATGTTCTACGGTGTCGTTGTCAAGCCTGGCCAGACCGTCACTCTCTCCCCTGAAGATGGCGGCGAGGTTCTTCACTTGTCTCAGGTTTGCATGCCCCAGCCCAAGGATGGGGGCCGCACCTACGTCCAGGTGATCCAAGAGGGCAAGACCTACTCTGTCTGCATGCTTCAGAAAGACAAGCTGGAGTTCACCAGCCTGGACCTTTTCCTCTCCACTCGTCAGGGCATCACCATCAAGACTGAGGGTGGGAAGAACGAGGTCCACTTGACCGGCTACTTCGAGCCTGACGCCGAGGG…	MFYGVVVKPGQTVTLSPEDGGEVLHLSQVCMPQPKDGGRTYVQVIQEGKTYSVCMLQKDKLEFTSLDLFLSTRQGITIKTEGGKNEVHLTGYFEPDAEGLDSDEDEEESESDMEENVMHHARKHIPTKGGKIEDLDGNDEEEEDEDEDEDDDDEDDDEDDAEMKALTAGDDDEDDEDENEEGSDDDDEDMENGIGEDSEDEDDEEDEEEEASPQNKKASVGDKKRKAVEVAQASNKKAKPSAAPSKGAPQKGDAAAYKSALVDFLKKNGKTPLATLGQKVKKPAGVSEKMAQFLKANASTFDVSNGVCSLK*	1475	311	VIIb	2259714,2260989,2261411,2262147,2262674,2263201,2264072,2264662	2260373,2261136,2261499,2262240,2262796,2263374,2264145,2264774	-	2260150	2264671	SOLUBLE PROTEIN NONE	nucleus[0.979],mitochondrial matrix space[0.100],lysosome (lumen)[0.100],endoplasmic reticulum (membrane)[0.000]	e-108	gb|EEA98076.1| 46 kDa FK506-binding nuclear protein, putative [Toxoplasma gondii				55.m00139	46 kDa FK506-binding nuclear protein, putative	SOLUBLE PROTEIN NONE	nucleus[0.979],mitochondrial matrix space[0.100],lysosome (lumen)[0.100],endoplasmic reticulum (membrane)[0.000]	0	e-108	gb|EEA98076.1| 46 kDa FK506-binding nuclear protein, putative [Toxoplasma gondii
*	XTG00214.2	ACTATTCTGTTTTTTTGACGGCCCGGCACTGCCCTACGCGAAATGTGATTTGTCGCGGCAGTTGCGGGGTCTCCCCGGTTGCCCGGATACCAGAGTAGGCCGAGAGGCAGTGGCCAGCAACGTTGTAGACTACCAAGCATCGATCGCGACTTCTCTCACAAATCTGTTAGTCCTGAAGCCCTTACAGGAAGGCTCACGACGCCGAGAACGCTGTCTAATGTCAAGGGGAAGAGGACTAGCATACCTCGGGGCAACCGAGGAGCCTTCATTCGACAGCGTCTCGCTCCTCTTGGTACAAATCAGCAATTTGTCTTTTGAAAGAGATACCGCCCTTTTGTCTCTTGAATGCCCATCGGTAGAATCCCCCTGACGAACAGATTCTAGTGAATAGCGTCTTCT…	MLVAWRTSYHPGANCNVPYLNTRTGGDNRGFFPPPQLPCDKSWQQTAEKLRKNAGGLIAQWIVRFICDLRMMHRP*	1224	75	XII	581610,583234	582643,583423	-	581828	582055	SOLUBLE PROTEIN NONE	lysosome (lumen)[0.850],microbody (peroxisome)[0.500],cytoplasm[0.450],mitochondrial matrix space[0.100]	4.2	gb|ABR17454.1| unknown [Picea sitchensis]
*	XTG00220.2	GCACATTTTAGCAAATCCGCCTCCTGTCTTGATTGATTTCCAGCAGTCAGCCAACAGTTTTTTTCGTGCGAAGATGCCCACCCAGGTCTACAGAGGTCCGCTGCGTCCACAATTTTCATCCCGCTTGATATTTTTGGGACGTTTTCCTCGAGAAAACATCAATTCACCGTCGCTCGACGTTGCCGCTCGACATGCAGCCCTCACACGGCGACCCGCCCGTTTCGTAGGGTGTGCCAAGCTTTTCTTTTCTCCGTCATCGGAATGGTTTTGCTTGTACCCTTCTTTTCTTACGTCTGATGAAGTTTTAAAACCAGGTTGCTGTACCCCAGAGAGTTCCGGTCTTTCCCGTGTCCCAGCCTGTGCGGTAACGTTGGGCGACTCCAGTTTCTGAAACCCAGT…	MPTQVYRGPLRPQFSSRLIFLGRFPRENINSPSLDVAARHAALTRRPARFVGCAKLFFSPSSEWFCLYPSFLTSDEVLKPGCCTPESSGLSRVPACAVTLGDSSF*	1257	105	X	2008286	2009542	+	2008359	2008676	SOLUBLE PROTEIN NONE	microbody (peroxisome)[0.608],mitochondrial matrix space[0.360],lysosome (lumen)[0.100],endoplasmic reticulum (membrane)[0.000]	0.84	ref|NP_825952.1| hypothetical protein SAV_4775 [Streptomyces avermitilis MA-4680]
*	XTG00226.2	TGCCATAAGCAGTGAACGACAGCCTGCAGTCCAATTTCGCTGACGAGCAGACCGTCTGTGTTTTTCTGCCCGCTTGTGTAGCGTCTGAGGTAGTTCAGTTTTTTGGAGCACAGAAAAAACTGACGTGGAATGTAGGAAGAAACTCAGGTTTCGCAGAACGGCCTGACAGGGTTTACCTTTTACGGCCACAAACGCACTGGCTTTCCGCGGCTCCCAGGGCAGAGGAATTGTACAAGAGCGGTACAACGGATTCACGCATGTGACCAGTCAAGAAAACGATGAGTGTTTTTTCTCGTCCTGGGTGTATCTCGGGGTTAGCTGTATTTACAGCGCTGCAGACCAAGTTGGTTCTGCAACTGAACCTCAACCTTTGCCAGATCCATGGATACTGGAGTCGTT…	MSVFSRPGCISGLAVFTALQTKLVLQLNLNLCQIHGYWSRFLSRRAAMRSDSKKDACENVHS*	1061	62	II	686818	687878	-	687412	687600	SOLUBLE PROTEIN NONE	endoplasmic reticulum (membrane)[0.550],lysosome (lumen)[0.190],endoplasmic reticulum (lumen)[0.100],outside[0.100]
	XTG00233.2	GTTTTTGTTCGTTTGAAAGACGTCCTGACCTTTCGCGTATATGACACGCCTTTTTGGGAAGGTCTTTTAGGAGGTCCGAAGAAACTTGCCCTACACGGCCGCCGGCGCTCAGGTAGTGCTCTCGTGTGTCTCCTCTCCCAGGACCGACTTTCGTCTTTGGCCTGACGCGTTTCTCTTCTGCACGTTGTTGGTCCGTGTTCGTGCCCCTCTCCCCACTGGAGTTCTTTTTCCTAAGAAGAAACGAGCTTTGCCCCTGCCCCGTAGTTCTTTGTCGTTGTGGCGAAAGTGTCGTTTTCCAGAGGGTTCAGCGCCGCTCTGCACAGCCGTTGCCTTCTGCTTTTTTTTCGACTACTTGCCTCCACCACGTTTGCCATCGTCTCTGACACAGTTCTCCTTTTC…	MPAPAASGAAAVLSKDIARSFRWMQAFAAVKGKPTAGSCAAGTAVVNPEDPTKVTLKGRYTNFSLQHIWEKYDYLQTHLLLRECMLSQVAKNPRLLDPEINAGLTPTVFMRVPPETQDPETQAKAAPQKGQAN*	1309	133	VIIb	814437	815745	+	814962	815363	SOLUBLE PROTEIN NONE	cytoplasm[0.450],mitochondrial matrix space[0.441],lysosome (lumen)[0.276],mitochondrial inner membrane[0.127]	2e-67	gb|EEA98267.1| hypothetical protein TGME49_063080 [Toxoplasma gondii ME49]				55.m05032	hypothetical protein	SOLUBLE PROTEIN NONE	cytoplasm[0.450],mitochondrial matrix space[0.441],lysosome (lumen)[0.276],mitochondrial inner membrane[0.127]	0	2e-67	gb|EEA98267.1| hypothetical protein TGME49_063080 [Toxoplasma gondii ME49]
	XTG00263.2	CAGAACATTTTTTCCCGACCTTTTCTTCTTGTTCCTCCGTCTCCGTCGTACCCAGGAAGTTTTCCCTGTCGGCGCCCTTTGTCTCGCTTAGAGCCTCGGTGCCGCTTACGACTGCCCCTTTTCTGAAGTCTCCATCATGCGAGCCGGGTTTTCGTTTGCTCTGTTGGCAGTCGGCCTTTTGGCCACTGCCGTGGTGTACTCCGCAGCGGAGGAGGAAGCTGTGACTGTATTGACTGCCTCTAACTTCGATGACACTCTGAAGAACAACGAGATTGTCCTGGTCAAATTCTACGCGCCTTGGTGTGGCCACTGCAAGAGGATGGCGCCCGAGTACGAGAAGGCTGCCAAAACACTGAAGGAGAAGGGGTCTAAGATTGTGTTGGCTAAGGTCGATGCCAC…	MRAGFSFALLAVGLLATAVVYSAAEEEAVTVLTASNFDDTLKNNEIVLVKFYAPWCGHCKRMAPEYEKAAKTLKEKGSKIVLAKVDATSETDIADKQGVREYPTLTLFRKEKPEKYTGGRTAEAIVEWIEKMTGPAVTEVEGSAEDKVTKEAPIAFVAELASKDSDMAKLFEEVANESRQLGRFLAKYGASDEKIYSLRYEEGTEAFTGKTKDELKKFVDTESFPLLGPINAENFRKYIDRDLDLVWLCGTEKDFDEAKTAVREAAKKLRDTRSFVWLDTDQFKGHAENALGITEFPGLVFQSKKGRFVLPEATTSLKDAAKISQFFDDVEAGKIDRSLKSEPVPEKQDEAVKVVVGKNFEEMVIQKDKDVMLEIYAPWCGYCKSFEPIYKEFAEKYKD…	1685	471	IV	1591608,1592222,1592516	1591907,1592420,1593701	+	1591744	1593568	MEMBRANE PROTEIN 1 : REGION 4-26	outside[0.820],lysosome (lumen)[0.190],microbody (peroxisome)[0.188],endoplasmic reticulum (membrane)[0.100]	0	emb|CAC28361.2| putative protein disulfide isomerase [Toxoplasma gondii]	PF00085,Thioredoxin,28,132,4.2e-49,IPR013766,Thioredoxin domain|PF00085,Thioredoxin,351,457,8.9e-31,IPR013766,Thioredoxin domain	Biological Process: cell redox homeostasis (GO:0045454)|Biological Process: cell redox homeostasis (GO:0045454)		27.m00003	protein disulfide isomerase, putative	MEMBRANE PROTEIN 1 : REGION 4-26	outside[0.820],lysosome (lumen)[0.190],microbody (peroxisome)[0.188],endoplasmic reticulum (membrane)[0.100]	0	0	emb|CAC28361.2| putative protein disulfide isomerase [Toxoplasma gondii]	PF00085,Thioredoxin,28,132,4.2e-49,IPR013766,Thioredoxin domain|PF00085,Thioredoxin,351,457,8.9e-31,IPR013766,Thioredoxin domain	Biological Process: cell redox homeostasis (GO:0045454)|Biological Process: cell redox homeostasis (GO:0045454)
	XTG00272.2	GTTTTCGTTTTTCTTTGATATACGATGTGTGAGGGTTTGTTGGTTGTTGCTTTACGTCGCTGAAGGATTTTCGGATGCCCTGATGTGTTTTGGTCCGGCGTCTGTGAGTTCAACTGCTACCACCCTATCTCGTGTTTGGCCAACTAGCTCCGGGGGAAATAAAGAATAACGCCGGATCCAGCACCAGGTATCAGATGACATGCTGCGTGGATTTCCTTTTCCGGAAGAGACCGATTGGACGTGTCATCCTCCGCGTCACCGGGTGTGATGTGACTGGTGGCATGTGCGTGGCAAACGAAACGGCAGCTCTGAAACGAGGCATTTCCGGTGGTAATCGTTGCCGGATTTCAGATTCCTGGGCTGTTCAAGTTTTGGTCGATTGATATGGCTAATTAAGCC…	MPHLQIRRSFYVPGAARVLASLTKRSSASTQKYGTTEWDGSHTLNHDSRLCVPAEKVKSETGWETPPAGWPCSGQTGDFVGICNEPGSKNPDQQLSHVTTGMAEKCGASTVVNTSVMSSPVESRNSLRDSVEVACQELTSPSVKGKIARAVADTEVLVLTAGRSSGKAPFGSEDSHDRIRSSSARSALSLKENRVSDGGPSRRHQKQGFHHESRRAAAAGKLTSKKERPYQEKARLFLNGEMSATLFVELGIATSCRKGLKKGFFNQDDFFAYQCDEWGLYGVFDGHGPGGHLVANFVQWHLPNIIHEYMITSEPRVALHRAFVEVNSMLTDASEAQKFDSASSGSTASVVLHRRQERKLFLAHVGDSRVVLARRNHQGRLVADCVTKDHKPDDPVERA…	2617	537	IV	1130780,1131233,1131523	1131101,1131407,1133642	-	1130961	1132820	SOLUBLE PROTEIN NONE	mitochondrial matrix space[0.452],microbody (peroxisome)[0.439],mitochondrial inner membrane[0.143],mitochondrial intermembrane space[0.143]	0	gb|EEB02664.1| protein phosphatase 2C, putative [Toxoplasma gondii ME49]	PF00481,PP2C,250,512,2.3e-43,IPR014045,Protein phosphatase 2C, N-terminal			641.m00170	protein phosphatase 2C, putative	SOLUBLE PROTEIN NONE	mitochondrial matrix space[0.452],microbody (peroxisome)[0.439],mitochondrial inner membrane[0.143],mitochondrial intermembrane space[0.143]	0	0	gb|EEB02664.1| protein phosphatase 2C, putative [Toxoplasma gondii ME49]	PF00481,PP2C,250,512,2.3e-43,IPR014045,Protein phosphatase 2C, N-terminal
*	XTG00289.2	ACAGTTTATTTATTCTATTAGTTATCGACGACTGCCCCCAGCAACGGCGGCCATTTATTACATGTCACCTATGTCTACCGGCGTCAACAGGGAAACACTCATCCAGGAGTGACAGTGGCGAACTGAAAAGGTAGAGGTCTTGTGTTCGAAGCCCACAATCGTTCCCAAGTCTTCTCGGACTTCAGGCAACTTCCGTGGCGATGGATATGGTTGGATGTGGTTGCTGATTACCTGGGAGGTGTCGTGTTTGCAGGTACATGCGAGGACAAAGAGACGCTGAACCTTGAAGTAAACTCTTCAAATAAGTCAGTCACGTTTGCCTGTGGCGCAGATGAGATGCTCCTTCCCGCTCTTTTCGATCAGGTCCTCAGTAGCGCACAGTGCAGCGATGAGTCTCCA…	MLLPALFDQVLSSAQCSDESPLYEHLSSASLVHHAVQKGTTDNNAKSAYTFRVTNLPADERTLCYKCTKKSGQEKGTPLDACTVLIKVTKKETHTESTTVSLFDNSGAETGQWSATRVALLVTIPVVLEKVF*	1152	132	V	2102773	2103924	-	2103190	2103588	MEMBRANE PROTEIN 1 : REGION 111-132	cytoplasm[0.650],mitochondrial matrix space[0.100],lysosome (lumen)[0.100],endoplasmic reticulum (membrane)[0.000]	4e-29	gb|EEB02085.1| SRS domain-containing surface antigen, putative [Toxoplasma gondii
	XTG00295.2	ATTTTCATCTTCTTGCAAAACTAATCTTGTCCCGTTTTTTACGTCCTCTAAGCCTCCCCCGTTGTGGCTGTACTGGCATTCGGGCACGGGCCTCAGAACGCGCCTTGGAGACAGGAAACAGCTGCGCCTGCGCCTGTCTCAAAAAAGTTGTTCATGATTTTACGGCCAGATCATCAAGAGTTGCTGGTAGGCATTCCCCTCTGTGGACCACCAGCGCGAACGCCCATTCTGGTTGTGAAGAACTGCTCAGAAAAAGTGTTGTCGTTGAAGAACTAAGTTCCCGTCCGCTAGTCTCACAGTGACACAGTTTTCGTTGTAAGCGATGGCATAGTCCAGACTGTAGTTGCTTCGCTCGCCCCTCAGAGGAAGAGATTCTTTTCGGCGCTACACTTTCCTGAG…	MCLYTFIGAEMCSQRFSMHPDLPLGLVCILTYEFICIFPPLIVFVHPSVHGRRTCIAMFFSACFINFWDACSVFSRLLLHLWCACQVCRFLPHLQSL*	1072	97	IX	3513234	3514305	-	3513377	3513670	MEMBRANE PROTEIN 2 : REGION 23-45,70-92	microbody (peroxisome)[0.748],plasma membrane[0.700],endoplasmic reticulum (membrane)[0.200],mitochondrial inner membrane[0.100]						80.m02239	hypothetical protein	SOLUBLE PROTEIN NONE	cytoplasm[0.650],mitochondrial matrix space[0.100],lysosome (lumen)[0.100],endoplasmic reticulum (membrane)[0.000]	1	0	gb|EEB01259.1| hypothetical protein TGME49_089740 [Toxoplasma gondii ME49]
	XTG00326.2	AGTCCATGGATTTGTGACGCAGCTGGGTAAAGCTCGTCACATTGAAGACAGTTTTAGTACTTCCGAAATTTGGTTTCGCGCCCTCCCTCTAGTCTCGAGACCTGGTGGGTGGATTGTTTTTTTTTTACGCACAACTCACGTCACTCTCCCAACATGAAACTCGCTGCCGTGTCCAGTGCTGCCTTCGCGGCTGCTTTTTTTCCAGCAGTTGTCAATGCAAGGAAAGTTGGAAATCCGGCGGCGCAGCCCAGTGTCCTTGTCAACGAACCGGTGGCCCTAGCTCAGCTCAGCACATTCCTCGAGCTCGTCGAGGTGCCATGTAACTCTGTTCATGTTCAGGGGGTGATGACCCCGAATCAAATGGTCAAAGTGACTGGTGCAGGATGGGATAATGGCGTT…	MKLAAVSSAAFAAAFFPAVVNARKVGNPAAQPSVLVNEPVALAQLSTFLELVEVPCNSVHVQGVMTPNQMVKVTGAGWDNGVLEFYVTRPTKTGGDTSRSHLASIMCYSKDIDGVPSDKAGKCFLKNFSGEDSSEIDEKEVSLPIKSHNDAFMFVCSSNDGSALQCDVFALDNTNSSDGWKVNTVDLGVSVSPDLAFGLTADGVKVKKLYASSGLTAINDDPSLGCKAPPHSPPAGEEPSLPSPENSGSATPAEESPSESESVPSLPLSQIPSEVPLSQESPVPPQDGENPDSPQNEDNSMQEVENSASQSDIEAQRQAENGRLPSDDEA*	1631	330	X	6543827,6544304,6544962,6545694	6544052,6544372,6545340,6546650	+	6543980	6546165	SOLUBLE PROTEIN NONE	outside[0.623],lysosome (lumen)[0.190],endoplasmic reticulum (membrane)[0.100],endoplasmic reticulum (lumen)[0.100]	e-161	gb|EEB03675.1| MIC2-associated protein M2AP [Toxoplasma gondii ME49]				33.m00006	MIC2-associated protein (M2AP)	SOLUBLE PROTEIN NONE	outside[0.623],lysosome (lumen)[0.190],endoplasmic reticulum (membrane)[0.100],endoplasmic reticulum (lumen)[0.100]	0	e-161	gb|EEB03675.1| MIC2-associated protein M2AP [Toxoplasma gondii ME49]
	XTG00363.2	ACGTTTGAGAAGATGCATGTCAGTGAACCCCCATGTTCTTTTTTCTCGTTTATCGGGGGTAGCGGCGTGTGCTGTAGCGGGAGCTGGTTTCTTCGACGTGCATTTTGATCGGTACAGTGTCGCAGCGCGAACGGGACCGCGTGTTTTTTTTTTGGCGTCAATCGACTTCCGTCTGCTTGGGAGTTCTCCGACCCCCTCCCTCGCTTCGGTAGCTCCTGTCCTGTTCTTTCGCTTGTCTGGCAATTCATTTGGAATTGCTCCTTCTCTGTGCTTCTCAGAGTCGCGTGGAGGCTGAGCGCGACAACGCCGAGAGCATATAGTCCGAGGCTTGGGCGTGTCACACAGTTCAGTGTTTCAACCGAGCAGCTGTTCAGGACGACGTTTTGCTGCTGAATGCTG…	MAAKFLSFNQELNEAVDLKDWVKEEPVPDEPLPLRYVWHVWEQVQQDDRSKEYSDNTRDLAAFDTVQKFWQLWSFIPQPSELLDHKRMVRQDKNGRSHVVDAVMIFKEGIKPMWEDPRNATGGHFEYRLSFPQMSAGQIDEYWNNLVLGLIGSTVEGSDHITGVRLVDKLSQGRHSCIRIEVWYSKLPSREVQDALLKEINKCMATKIDGSVGTLPRADVKSHGK*	1789	225	X	3798113,3799351,3799879,3800252,3800606,3800879,3801143,3801457	3798839,3799479,3799937,3800311,3800783,3800951,3801195,3801966	+	3798768	3801510	SOLUBLE PROTEIN NONE	microbody (peroxisome)[0.649],mitochondrial matrix space[0.100],lysosome (lumen)[0.100],endoplasmic reticulum (membrane)[0.000]	4e-96	gb|EEA98886.1| eukaryotic translation initiation factor 4E, putative [Toxoplasma	PF01652,IF4E,2,206,5.5e-09,IPR001040,Eukaryotic translation initiation factor 4E (eIF-4E)	Molecular Function: RNA binding (GO:0003723), Molecular Function: translation initiation factor activity (GO:0003743), Cellular Component: cytoplasm (GO:0005737), Biological Process: translational initiation (GO:0006413)		42.m03276	eukaryotic translation initiation factor 4E, putative	SOLUBLE PROTEIN NONE	microbody (peroxisome)[0.640],cytoplasm[0.450],mitochondrial matrix space[0.100],lysosome (lumen)[0.100]	1	e-114	gb|EEA98886.1| eukaryotic translation initiation factor 4E, putative [Toxoplasma	PF01652,IF4E,106,164,1.9e-09,IPR001040,Eukaryotic translation initiation factor 4E (eIF-4E)	Molecular Function: RNA binding (GO:0003723), Molecular Function: translation initiation factor activity (GO:0003743), Cellular Component: cytoplasm (GO:0005737), Biological Process: translational initiation (GO:0006413)
	XTG00380.2	TTCCCTTCTTTTCGCGTCTGTCTCTTCCTGGAGACGAAAGTAAGAGACAGAAATCCAGTTCGGATCGAGTTTTTGCTCAGCAGATTTACGACCATTGGTGCGGGACAGAGTGAACCTGGTGCCTTTCGTGTCCGAGATTCCAGGCCGCCTCGCGCGCAGGGCCTTCGTCGTCTTGTCAGGCTCTGGAGTCGTTCGTCTGTACCTCAGATCGTTCTTCTTTCTGTCTTTTCTCTTGTTCCGCTCTCCTCTTCCACAATGGTGAACCTCAACAAGGTACCGGCCTTCCTCACAGACCCGAACCACCCGATAGGGAGTCTGTTGCTGGGGCTGCGCGAGTTTTTCTTCGACTCAGTGCGTCTCGTTCGTCGCTGCACAAAGCCTGACGCTCGCGAGTTCAGA…	MLEHECRMQQSTYSDVKDTFRVWTFSSRQKCMCTGRAGAGLPCLRFPLSPRAFSGGRVELTTPRGLALGDKKCSDTRRKLTECRGREPLVYIGMYVHIYAFIYMSIYTCGFVSR*	1442	114	VIII	735491,737329	736753,737507	-	735729	736073	MEMBRANE PROTEIN 1 : REGION 89-111	cytoplasm[0.450],microbody (peroxisome)[0.390],mitochondrial matrix space[0.100],lysosome (lumen)[0.100]	8.3	ref|XP_002142344.1| DNA-directed RNA polymerase III largest subunit [Cryptosporidium				44.m02591	protein translocation complex, SEC61 gamma subunit, putative	MEMBRANE PROTEIN 1 : REGION 54-76	endoplasmic reticulum (membrane)[0.850],microbody (peroxisome)[0.634],plasma membrane[0.440],mitochondrial inner membrane[0.100]	1	4e-42	gb|EEB00809.1| protein translocation complex, SEC61 gamma subunit, putative	PF00584,SecE,24,80,4.2e-18,IPR001901,Protein secE/sec61-gamma protein	Biological Process: protein targeting (GO:0006605), Biological Process: intracellular protein transport (GO:0006886), Cellular Component: membrane (GO:0016020)
*	XTG00407.2	CACTTCCAAAAAGAGTTACCTTCTGTCGACAGGTGTCTGCGCTTCTGCATTATTTCTCATTGCACTCGAACACAAGCAGGCGCATGCGTGGAGGAGTCGCGCTTCTCCTTCCGTCAATATAAGCCTGGTGGCCGTTGTTTCTGAAAAAAACACGGGGAAACAATCCGGCGAGGAACATCTATGACATCTGTGCATCCTAGCTGTGCCGTCCGCTAGTGCGGAAAAAGTTCCTCTTAACACATTTTCATTGTGAAAGTTGGCCGACGCAGCAGTCAGTAGGGCTGCCCACCTGGGGCTTCGGTTCTGCGAGTCCTCTCGAGGCAGCTCTTCACCTTGACTAATTGTGTCGGGTTTGTAGTTCTCCGAGGAAATAGTGCCGTATGCAGTTATGTAAGCACT…	MQKQGFASGSARVFATLKRICTADCDVVMRTIEAELENSRPFWHDK*	1072	46	XI	5183839	5184910	+	5184457	5184597	SOLUBLE PROTEIN NONE	mitochondrial intermembrane space[0.805],mitochondrial matrix space[0.501],microbody (peroxisome)[0.398],mitochondrial inner membrane[0.221]
	XTG00421.2	GCAAACTACTTTACTGTATTTTTGTAATGTCTTCGGCATGGGAGTGGATATGGTTTGTGTGAGTATGTGCCAGACGGAGACAAAGGACGCCTCTCACGTTTGAAGCAGCGAAAGGAATGCTCGTGTTCGTTGTTGTTCTGTGAGTTTCGAATGTGGAGGGGAAACTCCTCACCGTTTCAGCTCTCGGGTAGTTGCGGGTTGTCGCCGAACAGGGTAGCGTGGAAAAGGCTTCCGGGCCTTCCTCGCGCACCGTTATTCCCCTCTCGCTGTTCCTTGTTTCCTTCGTCACTCTCCTTAGGTCACCCGAAGCGCCCACCTACCATCACACGGCAAGCCTGTTCAGTAGGCAGGCGGGTGGAAACAATCACAAAAGTACAGCAGTTCAGTGTATTCCTCAAA…	MWRGNSSPFQLSGSCGLSPNRVAWKRLPGLPRAPLFPSRCSLFPSSLSLGHPKRPPTITRQACSVGRRVETITKVQQFSVFLKPHSTMNISSGGIFSLSSDAPSSAAGMQTSTQHQQADNNAQAEDTIGVKTENGKVVGTKEKRQAGRPDPIVQYVLLRKDLQTALGWPTGAVIAQACHACISVVASAYSEPDVQAYLAEGDNMRKVVLEVHSEEDLRKISETLDTKDICHKLWIEQPEGIPTCVAIQPMRRSKVNSLLKSFKLYS*	1128	266	XII	1000922,1001655	1001357,1002346	-	1001099	1002196	SOLUBLE PROTEIN NONE	cytoplasm[0.650],mitochondrial matrix space[0.100],lysosome (lumen)[0.100],endoplasmic reticulum (membrane)[0.000]	e-101	gb|EEB03548.1| hypothetical protein, conserved [Toxoplasma gondii ME49]				38.m01105	hypothetical protein	SOLUBLE PROTEIN NONE	cytoplasm[0.450],mitochondrial matrix space[0.360],lysosome (lumen)[0.100],endoplasmic reticulum (membrane)[0.000]	1	e-102	gb|EEB03548.1| hypothetical protein, conserved [Toxoplasma gondii ME49]
	XTG00442.2	TGAAGGATACCGAGTATGCTTAGTAGTCCCAGGAGACTTTGTTGGACGTCTTCTACGAAGCAACTGTGCGGGACTGCACGCTCTTCAAGAAGCTGGAGGAAAGGCTGTTCACATTGCGCTTGGAAATTTATGTGTGTTAATGCGGGCCAATTATTCCGAGAGGGTCCTTCTAATTGATGGGAATATTGAGGGCGTTTGTCAAGTTCTTGAATCTGCTGCGGCACAGTTGCAGGACTTCTTGCGAAGGTTTTCAGGCGGTCAAGGAGGGGGCGGAGGAGGGGGGTCCGAAAACTTGGCGAGTCGGTATGAGTTTCTTGAATATCCGAAGCGAATTGAGCTGCATCTCTCCACGTGAAATTTCATGCGGGTCCTTTTTCGGCGATTTGCGACCAGGATTGT…	MGILRAFVKFLNLLRHSCRTSCEGFQAVKEGAEEGGPKTWRVGMSFLNIRSELSCISPREISCGSFFGDLRPGLLFFAWPILISSRHTFYAGICSEHRGIWMLHPRRYWACVSCGGTWTGDDLRGHSLVFRGVGTFVASAVWPTLLLWRSTRTICVFARQARAFSLLHFVAVQYRENCQCSCVRHMSTPVAHRAVGAQVVPAHGAPFLLVPRARCGLESRCSSISMYTIRSDELAESACIFFVWSF*	1136	246	VIIa	464305	465440	+	464481	465221	SOLUBLE PROTEIN NONE	mitochondrial matrix space[0.749],microbody (peroxisome)[0.640],mitochondrial inner membrane[0.429],mitochondrial intermembrane space[0.429]						72.m00843	KH domain containing protein	SOLUBLE PROTEIN NONE	cytoplasm[0.450],microbody (peroxisome)[0.300],mitochondrial matrix space[0.100],lysosome (lumen)[0.100]	1	0	gb|EEB04291.1| KH domain containing protein [Toxoplasma gondii ME49]	PF00013,KH_1,451,517,0.042,IPR004088,K Homology, type 1	Molecular Function: RNA binding (GO:0003723)
	XTG00471.2	GGAAAAATCGAAAGTAGCTAGCCTACACTCATTAAGTGAATCATTTCCTTCGTTCCTAACCGCCAAAGGATTGTCTCGCAAGTCTTTTTTTTTGCGGACAGTACCCCCTGCCTTCCCATTTTCTCCCGTCCTTTTGTTAGCTGGCTTCCTCCGCGCGCTGCCTCGAAACGAAAGAGACGAGAATGGGTCTTTCTCCAGTGAAGTGATGCCTTCACACATTCGTCTGTGTGCAGCACGAATATATATTCGACAAATTGCTCCGAAACACCACCTGATACACGTCGAATATTTCTGCCATTTTTTCCTCTGTCAGTTCCTGAAGTTCATGATATGGAAACACTTGGGCGCTCGTACGAATTCACGCTACATGGCGAGCAGAGCAGTATACGTACTTTAGAA…	MPSHIRLCAARIYIRQIAPKHHLIHVEYFCHFFLCQFLKFMIWKHLGARTNSRYMASRAVYVL*	1332	63	VIII	3258854,3260479	3259912,3260751	+	3259059	3259250	MEMBRANE PROTEIN 1 : REGION 21-43	lysosome (lumen)[0.831],mitochondrial intermembrane space[0.803],microbody (peroxisome)[0.640],mitochondrial matrix space[0.495]						59.m06086	hypothetical protein	MEMBRANE PROTEIN 2 : REGION 4-26,65-87	mitochondrial matrix space[0.540],microbody (peroxisome)[0.300],mitochondrial inner membrane[0.264],mitochondrial intermembrane space[0.264]	1	0	gb|EEA98839.1| hypothetical protein TGME49_073790 [Toxoplasma gondii ME49]
	XTG00514.2	ATATATGCATATACATACATGTATATGTGTGTCTGTAATTCAGGGTGGATTGAGGTCTGTGTTCATTAGCATGTGACGCCTTTTGTCGTTCAATGCCGCGGTACTTGTCGGCGCACCAGCGCGTTACTCGCCTAGTGCAGCTTTTCCCCAGCAGGCGCATCTGCCCGGCCTCCCCCCCCCGATGTTATCTCTCGTCGTACAAGGAGGCCGTCGAGAGACACTCCAGCTGAACGGCCAGCCTGCTTCTTCAGGCGTTGCATGCAGGACTCCTCTCCAGCTCCGCTCTGCGGATGCAGTCCGCACGCTCTTTTGCAGAGAAGGCAGAAGAAGGAGAGGAAAAGCGCCTGGAGTCAGCGAGAGAGAACGAGAGGGTGAAAAGAAGCTGAGGGAGAAGAGGAT…	MSLGSHAFLQRVVRHHERILTAAASSSVASREAKPQAGSRASPGGSVLVLLPVEESLRDLGVPEQLLVETHLFLPASFPSQFINLRGQGIHRDNGVLISDFGFPTPLRLDILAEEVIYDRGLILECLLVSSSLFSSSASSSSSSSSSSSSSSSASSHLPSHASGRRSWNGVARVDDEQEKEEKENLEKIEADLRAETTRWWRGSKAGAAAERDVEEEISFFRNTYVLTLGCDTEIASRLRELVSVCARRVCLLGPALGTGAGGALLARSSAGSEAVAAVASTVESFVFLRLQDRLWSFAVQALATRQEKLEMKLKTLRENLPFLHERLQVKPVLRNVPLQASAAILDQLSTWRLPEQKTACLAWVVRSVQNACRKHVRLVHGQQRRAEMERKETRVSPP…	2604	483	VIIa	4161538,4162828,4163708,4164267,4165021,4165635,4166305,4167102,4167555	4162146,4162935,4163878,4164377,4165099,4165807,4166666,4167225,4168421	-	4162018	4167749	SOLUBLE PROTEIN NONE	mitochondrial matrix space[0.436],microbody (peroxisome)[0.300],mitochondrial inner membrane[0.119],mitochondrial intermembrane space[0.119]	0	gb|EEB04246.1| hypothetical protein TGME49_081570 [Toxoplasma gondii ME49]				74.m00436	hypothetical protein	SOLUBLE PROTEIN NONE	mitochondrial matrix space[0.436],microbody (peroxisome)[0.300],mitochondrial inner membrane[0.119],mitochondrial intermembrane space[0.119]	0	e-169	gb|EEB04246.1| hypothetical protein TGME49_081570 [Toxoplasma gondii ME49]
	XTG00524.2	AAGAGAACTTTTCTTGTTCAGGGAGAAGTGCCTGTAATTTTTTGCGAGAGGTCCCCCATCAAAGCTTGTCATCAAAAACATATCACAACCATGTTGGTCCTCGGCAGCACGTTCCCCGATGTCCATGCGGATGCCTCGGGCGTCCCTGGCGACAAAATAAAGTTATACGACTTCCTTGGCGATTCTTGGGGACTGCTTATGAGCCATCCCCATGATTTCACGCCCGTCTGCACGACAGAGCTTGCCCAGGCTGCGAGGATGGCACCCGAATTCGCCAAGAGGAACTGCAAGCTGATTGGTTTCTCGTGTGACGACGTCAGCTCTCATAAGGGCTGGGCGAAGGACGTTATGAGCGTGGCCAAGCTGTCCGGAGATCTCCCCTTCCCTATAATTGCAGAT…	MLVLGSTFPDVHADASGVPGDKIKLYDFLGDSWGLLMSHPHDFTPVCTTELAQAARMAPEFAKRNCKLIGFSCDDVSSHKGWAKDVMSVAKLSGDLPFPIIADPERKLATDLGIMDPEEKDKAGIPVTCRAAIYIGPDRRVKGLILYPATVGRNFKEVLRALDALQLAEKYPVATPEGWFPGDKVMVQPTLTDEEAKAKLPKGFEKKECPSGKNYLRYAPDPSA*	1210	224	XI	549877,550792,551519,552182,552681	550498,551049,551645,552308,552756	-	550322	552294	SOLUBLE PROTEIN NONE	cytoplasm[0.450],microbody (peroxisome)[0.369],mitochondrial matrix space[0.100],lysosome (lumen)[0.100]	e-127	gb|AAK77610.1|AF397213_1 peroxidoxin 2 [Toxoplasma gondii]	PF00578,AhpC-TSA,4,144,8e-33,IPR000866,Alkyl hydroperoxide reductase/ Thiol specific antioxidant/ Mal allergen	Molecular Function: antioxidant activity (GO:0016209), Molecular Function: oxidoreductase activity (GO:0016491)		583.m00002	peroxidoxin 2	SOLUBLE PROTEIN NONE	cytoplasm[0.450],microbody (peroxisome)[0.369],mitochondrial matrix space[0.100],lysosome (lumen)[0.100]	0	e-127	gb|AAK77610.1|AF397213_1 peroxidoxin 2 [Toxoplasma gondii]	PF00578,AhpC-TSA,4,144,8e-33,IPR000866,Alkyl hydroperoxide reductase/ Thiol specific antioxidant/ Mal allergen	Molecular Function: antioxidant activity (GO:0016209), Molecular Function: oxidoreductase activity (GO:0016491)
	XTG00526.2	ATTTCTTCTTGTTGTGTTGCGTATTTTTCTCTAAAGTGGGACGCAGTGTACATCAGTGACTGTCACGAGCTCTATCAAGATACCAGCTCAGCACTTGAAAGGCAAAGCCGTTCTGGGCGTTCGGCTTTTTGCGTGACGGAGAAATTCACCGTCATTGATTCAATATCCCGTTGAACTTCATCGTACCCGTGGCCCATTGAGTTTTATCCATTGAAGCCCCGATTTTAGACCCGGTTTTGCTTGTGGGTTGAGCGAACGTCATCGTCCATGCGCTGACACTGACGCGTAGGACCGTGCTGCTTGTTTTGCTGTAAATCATTTAAGCAGAGTTTCATCCGGCATCCTCGCCTATACTAGGGTGTCTATGTTTCTAATTGATATCATAATATCCGCAGGTAT…	MKKTRKKTHRAVRRCPKNSRRLYRDLQKQMRDDVLRSKWNNRESIQKNMAKFTLQDFEHRLADDEELLRPSEEKKLNEQQLIIINKLFAKFGDDCEKMSRDTKINVFQWTTGQCRRFLRQYTSKHVCSSAKEHLLPQLTMAPTPAHETLLQQHQAAAEKRKQQVEAHIQDQLRERVGKKIKKQKTDVGASMLSESGKFTEPTMKSKPKSATMAKPQLTQKSKIKSLR*	1896	227	XI	2987650,2988809,2989253	2988287,2988872,2990446	+	2988064	2989648	SOLUBLE PROTEIN NONE	nucleus[0.819],mitochondrial matrix space[0.615],mitochondrial inner membrane[0.317],mitochondrial intermembrane space[0.317]	e-130	gb|EEA97367.1| hypothetical protein TGME49_112960 [Toxoplasma gondii ME49]				583.m09119	hypothetical protein	SOLUBLE PROTEIN NONE	nucleus[0.819],mitochondrial matrix space[0.615],mitochondrial inner membrane[0.317],mitochondrial intermembrane space[0.317]	0	e-130	gb|EEA97367.1| hypothetical protein TGME49_112960 [Toxoplasma gondii ME49]
	XTG00539.2	AGCAATATATCATTTCTGGTGTCACTCCAGCGAGGGGAGCGGAAGAATGCAGCGTCGAGCGAACTCGTTCTTCCCCACTCTTGTTGACTAGTAGCGGACGGCGATTCCCCGCGTCGCAAAAACAACCACTGCAATCGGCTTTCTGCCGGAGGCGCCGTCTGCATTAGGTTTGCACGGGAAGTTGTGGGAGAGACAACGCCCGTCCAAGGAAAGCAGTTAGCTGTGGAGAAGAAAACATGGTAAAGGGTGCTCGTAGCTGCCTCCATCGGAGTCGAGAGGCACAAGAAAGATATGTACACGGCGTACGTATTCCTTATCCGACTCGGTTGTTTGGCTTGTTGGAAAGAGGGAATCATAGAACTCTCAGTCGAGCCATTCACCTTCCTCGATTTTTCTGAT…	MRYAAVAPGGRDSLRVELYRFLGFPSFRLRQIPRSAESPFSFASTADSGNHSFDADDADEKALAVHHAGGTLLGESNRLAVESEHVGLAVMGQLRTQRESLISSRSLAQKTYGELQDSRSLLTAMLRQSLFSKLILVAIIVFLSLAIVCVLIHRLLRLVRDV*	1330	162	VI	1867101,1868364	1868016,1868777	+	1867696	1868531	MEMBRANE PROTEIN 1 : REGION 133-155	mitochondrial inner membrane[0.800],plasma membrane[0.440],microbody (peroxisome)[0.366],endoplasmic reticulum (membrane)[0.200]	4e-68	gb|EEA99607.1| vesicle transport v-SNARE, putative [Toxoplasma gondii ME49]	PF05008,V-SNARE,73,132,0.00031,IPR007705,Vesicle transport v-SNARE	Biological Process: intracellular protein transport (GO:0006886), Cellular Component: membrane (GO:0016020)		49.m03273	vesicle transport v-SNARE, putative	MEMBRANE PROTEIN 1 : REGION 252-274	endoplasmic reticulum (membrane)[0.850],plasma membrane[0.440],microbody (peroxisome)[0.300],mitochondrial inner membrane[0.100]	1	e-150	gb|EEA99607.1| vesicle transport v-SNARE, putative [Toxoplasma gondii ME49]	PF05008,V-SNARE,192,251,0.00031,IPR007705,Vesicle transport v-SNARE	Biological Process: intracellular protein transport (GO:0006886), Cellular Component: membrane (GO:0016020)
	XTG00574.2	GTTTTTCTCTCTCTTTTTGTAACAGATAGAGACTTTCTTGGACCCCCCTCAAGGGGCCGTGGGGTGCTATATCATATGAACCGGTGGTGTCTATTAGGATTGCAAGCTGCGGAGGCCAGGCTTGTTCCCTCGCTCGTAGTTGTACGGCCCTTGTCCTGACGTTCTGCGATAGTCGACTCGGGGAAAAATGATGCACCGCTGGTGGTGCTTTCATGTTTTCACCTGATTGGCTTTCGCAGGAGACGTTGGTAACTGTCGTAACTGTACGAAGCTGCATTAAGCTTCGCTGCAGCGGGGAGCCAAATGGGTCCTCGCTGCTCTATACTGGGCTAGGGTCTTCTGTCACTGAAGCCTTTCTGACTCTTACCATATAGTATCTGTTGATGTCATATAAAGACA…	MAKMGTDCASDVAVSNVDEQKYSSSAPGSSGTAADDDVTGGKSRCPRQAWESPTLPRERLCNSVVPDFPESRGAVVWKNNVLKSSFRDDDFFKVRMQNGDHVHLLTQFTRSVSANNNDDDAVVVLDDPGEDLSRLIREFSNQA*	2071	143	VI	1293548	1295618	-	1294276	1294707	SOLUBLE PROTEIN NONE	cytoplasm[0.450],microbody (peroxisome)[0.300],mitochondrial matrix space[0.100],lysosome (lumen)[0.100]	6e-58	gb|EEA99527.1| hypothetical protein TGME49_040490 [Toxoplasma gondii ME49]				49.m03215	hypothetical protein	SOLUBLE PROTEIN NONE	cytoplasm[0.450],microbody (peroxisome)[0.300],mitochondrial matrix space[0.100],lysosome (lumen)[0.100]	0	6e-58	gb|EEA99527.1| hypothetical protein TGME49_040490 [Toxoplasma gondii ME49]
**	XTG00584.2	CTTCATAGACATTTCAGACCCCAGTTCCCCGTCTTTTTGGGGGACATGGAAGGTCAGCAAGAGCAGCGATCCATGCTCCTTTGTCTTTCCCCATTTATGTCTCGTCGAAGGAGATGCGCGAGTCCGCTCCGTAACCGCTCCCGTCCCGTGTGCCGGATTGGCGCAGATGTGTGCCTCTTATTTGGTTGCGGCCGTTGAATATCCTTTTCCCCAAATGTCGTGATTCAGGCTGCAATAGTTTCAGTGTTGGACTTCTATTTTGGGCGATTGCCATGGAAGATCCAACAGCTGAACCGTCAGTCTCTAGGCCAGCGTTTTTGCCAGGCCCCGGAGTACACGCGTCGATCTCTGCTCTTCCTGGTGGTCACGTCGCTGCTAGATGTAGTCATGCTAGGACTT…	MAGLEQQRTTGIRRRSKILWHSSSRFSVSWAWKLLERTLPPRCCASLGNLSRCLSSSRLRISTGAAFCSPTTL*	1524	73	VIII	6197277,6198706	6198353,6199152	+	6198850	6199071	SOLUBLE PROTEIN NONE	mitochondrial intermembrane space[0.819],mitochondrial matrix space[0.559],microbody (peroxisome)[0.485],mitochondrial inner membrane[0.277]						59.m06120|59.m07762	hypothetical protein|hypothetical protein						[][PF03770,IPK,64,145,7.9e-09,IPR005522,Inositol polyphosphate kinase]	[][Molecular Function: inositol trisphosphate 3-kinase activity (GO:0008440)]
	XTG00591.2	ATTTCTTAGCTAATATTCGACCATCTGGCGGCACTATGTCTCTCCTCCCTCCGGATTCGCAACCTCCGAGCGGCGACGGCGGCCGTCGATGCGTTGTCTGCTTCCTCGTTCCTTCTTAGAGAGTCTGTTCTTCTGAAGCGGGAGGAAAAATTCTTTCAAGTTTCACAGAGAAAGCCTGTTTCTCTTCTCTCTCCGTTTCTTGGCCTCAGGTTCGCAACTGGTCCCCGAGACAGAAGTTTTTGTATCACGTAGCCTCGTCTTCGTTTCATCGCCTTATCGTTTCTTCGTATGTTGCCGTCTCGCCCGGGACTTTTCTTCCACTGGTCTTCTCTCCCAAATGGATTCGAGTGCACCCTCCAACTCCTTATCTTCTGCCACACAAATGTCCTCTTCATCCTC…	MRGEPEGRCAGRLDAAALCGTERSRGDSGNAFARWRQCKRPCASRQTLGSPLCLQKWPPQRSPSPRSIRWRFESGKRPGGNAAQRPERGDSGPSSPGGDCGRKTQPGVGQEQAGWREIRKARKR*	1586	124	X	6259904,6261202,6261564,6262140,6262629	6260821,6261230,6261685,6262254,6263030	+	6261595	6262797	SOLUBLE PROTEIN NONE	nucleus[0.572],mitochondrial matrix space[0.100],lysosome (lumen)[0.100],endoplasmic reticulum (membrane)[0.000]						33.m01288	protamine P1, putative	SOLUBLE PROTEIN NONE	nucleus[0.960],mitochondrial matrix space[0.509],mitochondrial inner membrane[0.233],mitochondrial intermembrane space[0.233]	1	0	gb|EEB03641.1| protamine P1, putative [Toxoplasma gondii ME49]	PF00023,Ank,195,207,26,IPR002110,Ankyrin|PF00023,Ank,213,245,1.1e-10,IPR002110,Ankyrin|PF00023,Ank,247,279,3.9e-06,IPR002110,Ankyrin
	XTG00594.2	AGAATAGCTCACTTTAGCAATCTTGTGGATCAAATCAGTCGTATGTGGTCCACCTTCACCTAGTGGAAATCATTCTTTGGAATGGTATTATTGTTTGCCCTTTTGTGGAATCGGGTGTGAGATCAGAGACGAGTCTCATTGTCTCCCACTCTCTCAACGTGTGAGAGAGACACAAGGCAGGCGAGGGGTTCTCTTCTTACAGAAACTATCGCGTATCCAAGCTGTGCTCTGTAGCAGCATTAGTAAATGAAATGCCCCTGCCCATCTTGTTGTGATTGTGAGAATTGGGGACTCTTTCATTCACGGAAGATCCGTACTTTAAGAACCAAAGACCACAGGCCGTGGGCAAAGCGCAAGCCCACAGCGCTGAGTTTCGTAACTAAGCGCCGAGGCTACTAA…	MRHQERFDLRTGVLLCIGLVGWSGFVVQHCACSDGVFSVQSPSAPQHDILWDARKTQDELRAFNGESSGELAKGAGIRATEGEVFAGGRAAAGVISAEIPAEEGGEAAANPTSEREIEAPAAEDEAEAEISDASGGVAVTSPAAEEERLSARSASRPSGRRTGPDGVPSTRGLVFTAGGSILAAAVMMLLSRLSRQRSIQVWTVWREERQSLGLSVASDALVVASALVALLGGKRVVKGVMRKREATRRRRRDEIPGVEMPAKRKRRRSEAEGARATEGVKVSELVEDETPSHVSAPTEPGRTAIAATAVTGAAALAGSVALVLGSRRWFRYYHQVEEESRRLVAAGALFTGALFAAYKLFKQVRAKLAARRKKSTKA*	2679	378	XII	3296978	3299656	-	3297845	3298981	MEMBRANE PROTEIN 3 : REGION 14-36,170-192,211-233	plasma membrane[0.640],Golgi body[0.460],endoplasmic reticulum (membrane)[0.370],endoplasmic reticulum (lumen)[0.100]	8e-35	gb|EEA99970.1| hypothetical protein TGME49_047440 [Toxoplasma gondii ME49]				50.m03170	hypothetical protein	MEMBRANE PROTEIN 2 : REGION 58-80,99-121	plasma membrane[0.676],Golgi body[0.460],endoplasmic reticulum (membrane)[0.370],endoplasmic reticulum (lumen)[0.100]	1	3e-35	gb|EEA99970.1| hypothetical protein TGME49_047440 [Toxoplasma gondii ME49]
	XTG00603.2	AGGATGTTTTCCTTCCACCATAGCCCGTTTTTCTCGTTGATTGACGCGTGCGTTCTCCTCGTTTAGCGTCGATTCTCACGCTGTTTCTGCTGATGCTTCGTCGCCCGTTGTTTTATGGTGCCCGGCGTCGGTGTTTGAAAGAAAGGCAACACTTTTCAGGGTTTGTTTTCCGTTGCTCGGCGATTTTGCGTCGGAAAATTTCCAGAAGTCCTGTCTGTCGATCCATATCTGCGTTTCTTGTTGCGGCTTCCGCTGCCTGTCCCGCTTCACCCCACCTTCCGCTCGACAGAGCGCAGCGACTGCCTCGCCACCATGAGAGTTCCTGGATTTCCTTCCCTCACTTTCCGAGCAGACTCGTTACTCGTTCAGTGCTGCATCGCCGCATGCGTCTGGTATGGA…	MLRRPLFYGARRRCLKERQHFSGFVFRCSAILRRKISRSPVCRSISAFLVAASAACPASPHLPLDRAQRLPRHHESSWISFPHFPSRLVTRSVLHRRMRLVWTSRCSGRWAHVLAGTSARQESDASSQARF*	1036	131	X	3725128,3726214,3727082	3725519,3726268,3727670	+	3725220	3727122	SOLUBLE PROTEIN NONE	microbody (peroxisome)[0.748],mitochondrial matrix space[0.550],mitochondrial intermembrane space[0.489],mitochondrial inner membrane[0.271]						42.m03282	hypothetical protein	MEMBRANE PROTEIN 1 : REGION 8-29	microbody (peroxisome)[0.548],mitochondrial matrix space[0.465],lysosome (lumen)[0.346],mitochondrial inner membrane[0.164]	1	0.38	ref|XP_764992.1| hypothetical protein [Theileria parva strain Muguga]
	XTG00609.2	ATATAAACTTTTGTAAGACTTCCGAAATTTTCCGATGATGTTCATAAGTACGAGCGATTTTTTTCCGGTTCCCGCTTTTCAGCATGTTGAAACGTTGTATCAACCTGATAGCTCGCTCTCATTCGTTTATCAGCCTTCCCAGCTCACGATCCTGATGAAATTTGACGCGTTTTGCGAGACCTTCCCTCGGGTTGCCGAAGATTGTCTTCCACCATCGTTGCAAGAACGTGTCACGTCAACAACGTTAATTCCTGTGTTCCACATGCCACCACAATTGACAGCTGATCTTTTCTCGCCTGGCGAGTCACACGAATCGGGGGTGATGGTGAAAGTTCGAAGAGGCACGCCCGGTGTGCTTCCTGCGTCTGATGCTGGTATATATGAAGCATTTGCCCATAA…	MMFISTSDFFPVPAFQHVETLYQPDSSLSFVYQPSQLTILMKFDAFCETFPRVAEDCLPPSLQERVTSTTLIPVFHMPPQLTADLFSPGESHESGVMVKVRRGTPGVLPASDAGIYEAFAHKELAPKSPFVLPLLGACQGCTTGNVYMFTPLLQGDIRRVAVQHPSQCISGELVLKEMAASLKVLHDAGLVHGDVKEQNFFVGRDGHVVIADFGALGYPGCSLEAGTLGYIAPERLVNDNANSFASDIWALGVTFKNVLTALRATVRADREVLDGLSNRMTASDPAARPSVDDVLLDPCLSAPPSLASHDVAPFTPDAFGYYCLTGATNTSD*	1127	332	VIII	808197	809323	+	808231	809229	SOLUBLE PROTEIN NONE	cytoplasm[0.450],microbody (peroxisome)[0.237],lysosome (lumen)[0.223],mitochondrial matrix space[0.100]	0	gb|EEB00818.1| protein kinase, putative [Toxoplasma gondii ME49]	PF00069,Pkinase,174,255,4.6e-14,IPR017442,Serine/threonine protein kinase-related	Molecular Function: protein kinase activity (GO:0004672), Molecular Function: ATP binding (GO:0005524), Biological Process: protein amino acid phosphorylation (GO:0006468)		44.m02599	protein kinase-related	SOLUBLE PROTEIN NONE	cytoplasm[0.450],microbody (peroxisome)[0.237],lysosome (lumen)[0.223],mitochondrial matrix space[0.100]	0	0	gb|EEB00818.1| protein kinase, putative [Toxoplasma gondii ME49]	PF00069,Pkinase,174,255,4.6e-14,IPR017442,Serine/threonine protein kinase-related	Molecular Function: protein kinase activity (GO:0004672), Molecular Function: ATP binding (GO:0005524), Biological Process: protein amino acid phosphorylation (GO:0006468)
	XTG00615.2	GTGCTTTCTTTCTTTCTCACTTTTTTCTCCAAAAAGTCTGAAAAAGAAAGATAAAAATGCAAATCTTTGTCCTCTCTGTCGGCGGCGACACCCTCGCCCTCGAGGTCGCTCCGACCTCGACCATCCGTGATGTGAAGGAGCAGCTTCAGGCCCGCCAAGGCATTGAGGCGGATGACCAGCGCCTGTGCTTCGGTCTCCATGCTTTGGAGGACGACGAGACTCTCGGCGAGCTCGGCGTCGAGGAGGAGTGCACCCTGTACCAGTCTCTCGAGTTGCTGGGTGCTGGCAAGAAGCGCAAGAAGAAGACGTACACCAAACCCAAGAAGCAAAAGCACAAGAAGAAGAAGGTCAAGCTCGCGGTGTTGAAGTTCTACAAAGTCGACGGCAACGACAAGGTGA…	MQIFVLSVGGDTLALEVAPTSTIRDVKEQLQARQGIEADDQRLCFGLHALEDDETLGELGVEEECTLYQSLELLGAGKKRKKKTYTKPKKQKHKKKKVKLAVLKFYKVDGNDKVTRLRKECPRETCGAGVFMAAHKNRTYCGRCGLTYILNAEE*	744	154	XII	2396989,2398209,2399194	2397487,2398294,2399352	-	2397212	2399296	SOLUBLE PROTEIN NONE	nucleus[0.980],mitochondrial matrix space[0.100],lysosome (lumen)[0.100],endoplasmic reticulum (membrane)[0.000]	4e-62	gb|EEA99851.1| ubiquitin / ribosomal protein S27a fusion protein, putative	PF00240,ubiquitin,6,74,2.1e-15,IPR000626,Ubiquitin|PF01599,Ribosomal_S27,101,147,9.7e-31,IPR002906,Ribosomal protein S27a	Biological Process: protein modification process (GO:0006464)|Molecular Function: structural constituent of ribosome (GO:0003735), Cellular Component: intracellular (GO:0005622), Cellular Component: ribosome (GO:0005840), Biological Process: translation (GO:0006412)		50.m03080	ubiquitin / ribosomal protein S27a fusion protein, putative	SOLUBLE PROTEIN NONE	nucleus[0.980],mitochondrial matrix space[0.100],lysosome (lumen)[0.100],endoplasmic reticulum (membrane)[0.000]	0	4e-62	gb|EEA99851.1| ubiquitin / ribosomal protein S27a fusion protein, putative	PF00240,ubiquitin,6,74,2.1e-15,IPR000626,Ubiquitin|PF01599,Ribosomal_S27,101,147,9.7e-31,IPR002906,Ribosomal protein S27a	Biological Process: protein modification process (GO:0006464)|Molecular Function: structural constituent of ribosome (GO:0003735), Cellular Component: intracellular (GO:0005622), Cellular Component: ribosome (GO:0005840), Biological Process: translation (GO:0006412)
	XTG00626.2	GCATAAGCAACCCTTCGCCGATTGAGTCTTTTAAAACGCATTGATTTTCAAATCGGACGGATCTGCCGAGTATTTTGAAGACTGTTTCGTGATCGAATTCCTTCGTTTCGCCGCATGCAGGCGATCCAACGTCGAGGTGAGGACACTTATACCGCAACCCTAAGAAGAGGGTGAATTGCAGCTCAAGGCGAACCAGCGCGAAGAAGAAAAAGAGAAAACTCGAGGCTTTGTTATCTTGACTTTCACGAAGCCCCTCCGGAGCGCATTGTTGAAAGCACTCGGCGCCGAAATCCTGCAGTTTCGGTGGTCGGCCGCTCTTGCACGGGTGACCAGTGGGAAGCCAGATCTTCCGGTTCCTCTCTGTTAACGCGATCGTTCAACTTGCGACTCTCCGGCGAG…	MIRFVPRQLFSLQRTMATSTSGGAQQTVVEEKLKKALSPAFLKLEDKSCGCGAAYDCVIVSDAFDGKKLLQRHRMVNEALKDELPSIHAFSMQCHTPDEWRSKPAQ*	1369	106	VIII	571674	573042	-	572319	572639	SOLUBLE PROTEIN NONE	mitochondrial matrix space[0.834],mitochondrial inner membrane[0.515],mitochondrial intermembrane space[0.515],mitochondrial outer membrane[0.515]	1e-47	gb|EEB00788.1| BolA-like domain containing protein [Toxoplasma gondii ME49]	PF01722,BolA,32,100,5.6e-21,IPR002634,BolA-like protein			44.m02575	bolA-like protein-related	SOLUBLE PROTEIN NONE	cytoplasm[0.650],mitochondrial matrix space[0.100],lysosome (lumen)[0.100],endoplasmic reticulum (membrane)[0.000]	1	2e-47	gb|EEB00788.1| BolA-like domain containing protein [Toxoplasma gondii ME49]	PF01722,BolA,17,85,5.6e-21,IPR002634,BolA-like protein
	XTG00633.2	AAAAGTGTTTCTTAGTACGGGATAAAGTGCAGAGATACTTCGACAGAGCTCGTCTAGATGACAAATAGAAGCCCGCCTGTTTGTTACAGAGTTACGGTTAAGGAGTTCGCATCACTCAGAAGCTCACTAAATCACGCTAAAACGTCGCTGAACAGTTCTTCTATCATTTTCTCTTACAACTGCCTTGGTTGCTCAGCTCACGACGAAGTTCGTCTCTTTGCCGGGAGGATTTTCGACTCAGTAACAGAACGTAGCCAGCGCGTGGCCTCACACGTGTCACACCAAGAGCAAAACTCCAACCATGACCAGAAAGCCTTTGCGAATGGGGCAAATGAGGAGGCCCTGCGTGGGAACTGGGTGTCAAATGCGGAGAGCGCCCAGAGCCAAACGGACACCTCG…	MTNRSPPVCYRVTVKEFASLRSSLNHAKTSLNSSSIIFSYNCLGCSAHDEVRLFAGRIFDSVTERSQRVASHVSHQEQNSNHDQKAFANGANEEALRGNWVSNAESAQSQTDTSAGVAICTAAEDDNVTPSTATLSLSQSSLTATLACVNS*	1477	151	Ib	1781486,1783112	1782658,1783415	-	1782450	1783358	SOLUBLE PROTEIN NONE	plasma membrane[0.650],mitochondrial matrix space[0.467],cytoplasm[0.450],mitochondrial inner membrane[0.167]	1e-72	gb|EEB04547.1| hypothetical protein TGME49_121460 [Toxoplasma gondii ME49]				645.m00544	hypothetical protein	SOLUBLE PROTEIN NONE	plasma membrane[0.650],mitochondrial matrix space[0.467],cytoplasm[0.450],mitochondrial inner membrane[0.167]	0	1e-72	gb|EEB04547.1| hypothetical protein TGME49_121460 [Toxoplasma gondii ME49]
	XTG00640.2	CTAAACTTGGACCCCGAACGCGGGGGCATAAACAGAGTTCTTAGCGGATTCGTCGTTCAATGAAGCGCTCGTTTCTCGTGTCGCTGTGACACGAATATCCGCAGTGCTTCCCCAATACATCGGTTGCACCTGCCGCTCAACCCTACGCAGTAGCGAGTGCGCGTGCCGTCGACTCTCGTGGTTTTTCTGATCAGAAGCGAGCGTGTCTGTGCGAGAAACGTGGAGGTTCGGGGTTTTTCCCGTGCACTCCGTGTGCACTGGACTTTTGTAGGTCCTCTGGTGTGTGTTTCTCGGCGCGTGCCGCTGCCAGAGACGAATGGTACGCCTGTGTGTCGCGACGCCTGTTTGTTGCTGTTGTTTCTTGCAGACTCCCGAGGAAACCCGACCGTCGAGGTTGAC…	MGKGVMKAVENIHKIIKPALIGKDPCDQKGIDKLMVEELDGTKNEWGWCKSKLGANAILAVSMACCRAGAAAKGMPLYKYIATLAGNPTDKMVMPVPFFNVINGGSHAGNKVAMQEFMIAPVGASTIQEAIQIGAEVYQHLKVVIKKKYGLDATNVGDEGGFAPNISGATEALDLLMEAIKVSGHEGKVKIAADVAASEFFLQDDKVYDLDFKTPNNDKSQRKTGEELRNLYKDLCQKYPFVSIEDPFDQDDFHSYAQLTNEVGEKVQIVGDDLLVTNPTRIEKAVQEKACNGLLLKVNQIGTVSESIEACQLAQKNKWGVMVSHRSGETEDSFIADLVVGLRTGQIKTGAPCRSERLCKYNQLMRIEESLGSDCQYAGAGFRHPN*	1899	386	VIII	6245807	6247705	-	6246044	6247204	SOLUBLE PROTEIN NONE	cytoplasm[0.450],microbody (peroxisome)[0.300],mitochondrial matrix space[0.100],lysosome (lumen)[0.100]	0	gb|EEA98437.1| enolase 2 [Toxoplasma gondii ME49]#sp|Q9BPL7.1|ENO2_TOXGO RecName: Full=Enolase 2; AltName: Full=2-phosphoglycerate	PF03952,Enolase_N,1,81,3.2e-32,IPR000941,Enolase|PF00113,Enolase_C,91,386,6.3e-196,IPR000941,Enolase	Cellular Component: phosphopyruvate hydratase complex (GO:0000015), Molecular Function: phosphopyruvate hydratase activity (GO:0004634), Biological Process: glycolysis (GO:0006096)|Cellular Component: phosphopyruvate hydratase complex (GO:0000015), Molecular Function: phosphopyruvate hydratase activity (GO:0004634), Biological Process: glycolysis (GO:0006096)		59.m03410	enolase, putative	SOLUBLE PROTEIN NONE	mitochondrial matrix space[0.439],microbody (peroxisome)[0.300],mitochondrial inner membrane[0.124],mitochondrial intermembrane space[0.124]	1	0	gb|EEA98437.1| enolase 2 [Toxoplasma gondii ME49]	PF03952,Enolase_N,34,170,6.8e-70,IPR000941,Enolase|PF00113,Enolase_C,180,475,6.3e-196,IPR000941,Enolase	Cellular Component: phosphopyruvate hydratase complex (GO:0000015), Molecular Function: phosphopyruvate hydratase activity (GO:0004634), Biological Process: glycolysis (GO:0006096)|Cellular Component: phosphopyruvate hydratase complex (GO:0000015), Molecular Function: phosphopyruvate hydratase activity (GO:0004634), Biological Process: glycolysis (GO:0006096)
*	XTG00644.2	ACTTTTTAGCAGGCAAGCTCTGTGACTGGAAGTGGCCGTCTCACAATATTCGTGCTTCTCGTGTGATCCATGCTTCCCCGTTGAGCCGATGTCTCGCATTCCCTCCGTCCCTAGTCGCGCCTAACAGGAATTCCCCGAGGCAACGAAGTTTGCCTCATTCGCTGTTGGTGTTTTTCGGTCTCTGCCCCGTACGTTTTACTTCCTGTGTCGCGGCCTGAGTTAAGGGGCATCCCCAGAATAAAACAAGAGTGGATTTACCGATTTGGGAACGCTGTGTGCATCCACTCGCTCCCGCTCCGTCGCCTACATCGTCCAACAGCTCGAAATTTGGGAACGAAAAACACGGTTCAGGTTCACACTGGTGGAAGATGTTAGTTTTGTCTCTCACTCAGTGGAAGG…	MRHVVSFIDKFSEHTRVLMRAKRPRLVCRSYLCSRTLSL*	1069	39	X	884932	886000	+	885766	885885	SOLUBLE PROTEIN NONE	mitochondrial intermembrane space[0.816],nucleus[0.683],mitochondrial matrix space[0.543],mitochondrial inner membrane[0.266]
	XTG00659.2	AGATGCGCTCTTCTCCTCCCCGTTCTTCTTCTTCCTCTCTTTCTCCTGAAACAGAGAGGCTGGCCCTGTCTCGCTCTCGCAGGTGTGTGCTGGTGTACTGACAGGCGAGACCAGGGAGAGCCTTCTGCGCTCTCTGCAAGAGCCACGAAAAAGGATCTTCTCTCAGCTGCGTGAACTTTGTTCTCTCACCTTTTCTCTGCATTTTGCAGAGCAATCGAGAAAGGGCCAGGAAAGGATCGAACTGGGTGGCCGGGGAAGAAAGAAGTCGCGGAGACTGAAGAAGAGACAGTCCGTTAAGGGAGGCGTCTTGTTTTTCAACTTCTGTCATGCCCTTTCTCGTCTTCGAGGCTGCTTCGTTGTTGCCCGCTACTCTTCATCTCCCTCTTTCTCTTTCCTCTC…	MPFLVFEAASLLPATLHLPLSLSSLPSVLHPLFFVTAFSVCSLFPSSSSSRLSVSFRRFSLCPSVAAFDLFFSLPRFVEVAFSLGLDVVHPHPMPLPKIPSAARLAELLSGGGGLPILSERVVYRGWRNVIKRQVQFPNGQPVTFDVTDAPPAVLVLPWCSKTKTMTLLKEYCPGVNERGMYTLVAGLYEEKHASVEDCVRCETEEEAHLRGGTLIPVMDSPDRSLPGAKYTGQKFLPYIVKDAQKVSDPRPLDEDEIILPVHEITPDEAVWLALHGRITSTGCMMLFMALHKLKELREL*	1578	300	IX	4017568,4018490,4019043,4019572	4018189,4018609,4019164,4020285	-	4017917	4019959	SOLUBLE PROTEIN NONE	endoplasmic reticulum (membrane)[0.600],microbody (peroxisome)[0.471],mitochondrial inner membrane[0.100],plasma membrane[0.100]	e-129	gb|EEB01334.1| NUDIX domain-containing protein [Toxoplasma gondii ME49]	PF00293,NUDIX,150,291,5.4e-09,IPR000086,NUDIX hydrolase, core	Molecular Function: hydrolase activity (GO:0016787)		80.m02294	hypothetical protein	SOLUBLE PROTEIN NONE	endoplasmic reticulum (membrane)[0.600],microbody (peroxisome)[0.471],mitochondrial inner membrane[0.100],plasma membrane[0.100]	0	e-129	gb|EEB01334.1| NUDIX domain-containing protein [Toxoplasma gondii ME49]	PF00293,NUDIX,150,291,5.4e-09,IPR000086,NUDIX hydrolase, core	Molecular Function: hydrolase activity (GO:0016787)
	XTG00678.2	ATACTATTCACATTTAGAGCTGGTTTGACGAATGCTTTTCACATCGCAACTTACCTGCTGGACTGTTTCAGTTGTGTGTGTGGTCTTCAGCTGGCACTCGGTTAGCTACAGTTTTCGACTGCCGAAGGATCTTCATCGGAGGGTCCTGTAAACGCTCGCGGAGAACCTTTGTTCCATCTGGTCAGCTTGGAAGTAGGACTCTTCCTATTGACTTAGTGGTTTGTTTTGGCCGTAACCGTGTAATCTGGAACCAAAAACGTGCAAGGACTGCGGACGTTAGGAGCCCTGCTACTCAAAAAATTCATGACGCGTTGAATTCGTCAGGCATCTCGGATGTCTTGAGAGTGACCGGCTTGAAATCTTCTTGCCCGCGGAGGATCGTCTGCCTCTGACTTACTG…	MNAFQSPSLDITISRGDVVKEGWLCKQSKFLKDWRRRWFVLTPYCLCSFKTSDIYHSKPTEILFLRDCSTVKSADEDIQKENAFRVDTPNRVFFLIADNNQEKESWIGHIGRQMVRPSVMVNDSYGQDSD*	1695	130	VIIb	2322365,2323677	2323397,2324338	-	2323188	2323859	SOLUBLE PROTEIN NONE	microbody (peroxisome)[0.546],cytoplasm[0.450],mitochondrial matrix space[0.100],lysosome (lumen)[0.100]	4e-72	gb|EEA98069.1| PH domain-containing protein [Toxoplasma gondii ME49]	PF00169,PH,18,115,4.7e-23,IPR001849,Pleckstrin homology			55.m04879	PH domain-containing protein	SOLUBLE PROTEIN NONE	microbody (peroxisome)[0.546],cytoplasm[0.450],mitochondrial matrix space[0.100],lysosome (lumen)[0.100]	0	4e-72	gb|EEA98069.1| PH domain-containing protein [Toxoplasma gondii ME49]	PF00169,PH,18,115,4.7e-23,IPR001849,Pleckstrin homology
	XTG00682.2	GAATCACAGAAACTGTGGCCACGTCGACCGTTGGTAGCATAGCTCCTGCGGAACAGTCACATAGTGGGGAACAAGCCGGTGCAGTGCTGGAGCCACCAGCAGCACCAAAGCCGTGGGGAATTTTAGATGCGGCCCTCGAGAAGGTGCGGGAAGAAATTTCAAAACAACAGGTTCAACTACATTTTGCAATGCGTAGAGGGGACTCAGCAGAAGTTGATGCGAGGAAGGAGATGCTGCTTGACCTACTGAAGGGGAGGGCGTTGTTGCAGAGCATTCCCGACGAGCCTGGTGACGGAGAAATTCCTTGAATTATTTTCTACATCGGGTTCGCAGGTCTTCCTTGAGCCACAGTGCGGCGACATTTTGGAGGATCTGTAGACTTCAGGCGCATGAGTGTTG…	MAKESTSLADHVHWQIPSYTLRTSNIPSFFWQHSFAQMTNKRNKVSDGTAILQVFFGHLV*	1601	60	X	6220935	6222535	+	6221776	6221958	SOLUBLE PROTEIN NONE	microbody (peroxisome)[0.640],cytoplasm[0.450],lysosome (lumen)[0.267],mitochondrial matrix space[0.100]	2.9	ref|XP_001882195.1| predicted protein [Laccaria bicolor S238N-H82]				33.m01282	conserved hypothetical protein	MEMBRANE PROTEIN 1 : REGION 108-129	mitochondrial inner membrane[0.907],plasma membrane[0.600],mitochondrial matrix space[0.533],mitochondrial intermembrane space[0.533]	1	0	gb|EEB03633.1| hypothetical protein, conserved [Toxoplasma gondii ME49]
	XTG00685.2	AGAAAAAGATATTATCCTCAAGAGAAGAACACCGATTGATGGCGACGCTGAAAGGCTTGTCGTCAGATCTTGATTGGATCCTTTCGGTTTTACGGTTCCACAACGTGTCCCAAACCTTGATTCAAAGCGACGGCAGGTGCATGCACATGCGAAACAACGGCGTGGTAATAGTTCAGCCAGCTGATTCTAGATCCTCTGCCAACAGCTTCATCCCTGAAGAGTGTTAAGATTGCTGTTATGTCAGACTTTTTTTTCTTCTCGTGCCTTCCACTTTTGACTGAAAGACTCCGGAGAAACATTGGTGTTTCTTTCGTTCGTCTCTTGTGCACGCTAACACAGAAAGTCGGCTGCCCATGGTAACTGTTTCAACCTCCAGCTTTTTTGTCTCGATTTTCTACA…	MDESEGGNGGTEAPLFQGNNGSRYPLSGQRQQAEHGDTFEAPVTDSEPGSDSGAGGNLSEHHFWAAVVLALVAALLCLLGKRAAAFADKRAEERRAEDQRRCQSARMRYVEKLEGEMEDFKKTEEFKELEKEAADRERGIQPEHRRTWQFRGTIPQNPHLAPRFRPNVNDRYQIRRGRGG*	1768	180	VIII	3283536,3284839,3285278	3284396,3284913,3286109	+	3284155	3285503	MEMBRANE PROTEIN 1 : REGION 59-80	plasma membrane[0.700],endoplasmic reticulum (membrane)[0.200],mitochondrial inner membrane[0.100],microbody (peroxisome)[0.069]	1e-64	gb|EEA98837.1| hypothetical protein TGME49_073770 [Toxoplasma gondii ME49]				59.m03700	hypothetical protein	MEMBRANE PROTEIN 1 : REGION 59-80	plasma membrane[0.700],endoplasmic reticulum (membrane)[0.200],mitochondrial inner membrane[0.100],microbody (peroxisome)[0.069]	0	1e-64	gb|EEA98837.1| hypothetical protein TGME49_073770 [Toxoplasma gondii ME49]
	XTG00690.2	ATAAACAGTCTCGATTGTTCTTCTCAAGTTGCTTCCTTTTGCTTTTCATTTCTCACCTCCCTTTCGCTCGTTCTCGACCGTTGTCACACATCAACTCCATTCACGCCGGCCTACACTTCCTACCTGGTTTGAAACCCGGTCTTGTCAAAATGGCTGGCGTCGACCGCAAATACACCATGCGCCCGGTCATTCCCGCGGAGCGCATGGACTCCTGTGGACGAATTACTATTGGCAACATTCCGGAAGGAATCACGGAGGCCCAGCTGAAAGCGAACCTCTCCCACCACGGAGATGCCAAGGTCCACATGTTCGTCCCCGCCTGCGAACACAGCGCTGGATGGGCGTGGGTTAGCTTTAGCAACCGGGACGAGGTTGTCAGCGTGCTGCAGACCGCGTACG…	MAGVDRKYTMRPVIPAERMDSCGRITIGNIPEGITEAQLKANLSHHGDAKVHMFVPACEHSAGWAWVSFSNRDEVVSVLQTAYEKSHARQKLEQGTAAEVEATPAPELEGKDAKKVNGASDKESWATSEGEGASSDVQSSEYSPEQSDDEPGSR*	956	154	X	3253445,3254523	3254143,3254779	-	3253787	3254630	SOLUBLE PROTEIN NONE	cytoplasm[0.650],mitochondrial matrix space[0.100],lysosome (lumen)[0.100],endoplasmic reticulum (membrane)[0.000]	1e-76	gb|EEA98957.1| hypothetical protein TGME49_024130 [Toxoplasma gondii ME49]				42.m03335	hypothetical protein	SOLUBLE PROTEIN NONE	cytoplasm[0.650],mitochondrial matrix space[0.100],lysosome (lumen)[0.100],endoplasmic reticulum (membrane)[0.000]	0	1e-76	gb|EEA98957.1| hypothetical protein TGME49_024130 [Toxoplasma gondii ME49]
	XTG00709.2	ACAATTACTGAAGTGAAGAAGGCATATTTGAATGCGTACGGGAATTGGCAACGTGCGCCCTGTACTAGGGAAGGGTCTTTGGCCGTCGTCCATCTTCTTGAGGACGGTGCAGAATGTGTCTGTCTTGTTTCACACAGTCGCGTTGTGAAGAACTTCTAAAATAATGCGTATATGCTAGGGTAAAGATCTGTTCCTCCATCTGAAAGGAGGATTCGTTAACTGCCGCCTACCTTGTGCCTGTGCTCCTCAATGCCGCTGTGCCAACCACTTTCTTTACGATTCTGAAAGCATCTCAAACACGATGATTGGATCTGAAGAGTTTTGGAAGACAGAGGCTGACGCTCCTCTGCTTAACCGAAACGCGGATTTCGTGAGTAAAGAGAATGCGGCGGAGATGAT…	MIGSEEFWKTEADAPLLNRNADFVSKENAAEMIERARKLVDLIESGAGTDVSIELVPDCGDEGARRIFVLDAERTFKDPKHREQMVSVLQSLWPELQDYHQGLGFLVAFLLLYLPPEDVAKVAIGLHRDYVPGYFKSAPAAYVRDARVYQKLMHKFFPEVATTIEDLTCPEAYVSKWFIGMNVHVLTFEAMMLFLEAFLEKKDTFLFQFGLALLKNVQPDLVATKDVSKTLAILRLDQSLYPNTKQAEGSDQPGSFFTRIVEDAINFDLGDADIEKLREEAMEEMRLEEEKRKEREKQLGLDSDDEIVFSDEEDE*	1496	315	X	1484652,1485933,1486311	1485761,1486017,1486611	+	1484953	1486364	SOLUBLE PROTEIN NONE	cytoplasm[0.450],microbody (peroxisome)[0.259],mitochondrial matrix space[0.100],lysosome (lumen)[0.100]	e-157	gb|EEA99167.1| hypothetical protein, conserved [Toxoplasma gondii ME49]				42.m00010	conserved hypothetical protein	SOLUBLE PROTEIN NONE	cytoplasm[0.450],microbody (peroxisome)[0.259],mitochondrial matrix space[0.100],lysosome (lumen)[0.100]	0	e-157	gb|EEA99167.1| hypothetical protein, conserved [Toxoplasma gondii ME49]
	XTG00717.2	AGTGTTGTTTCTTTTGAAGGCACTTCAGATGTGTACTTCAGAATGTTGTTACGATAATTGCGGATGCAGCTGCCACCTCTGAACGGTTGATTTGTTTGTGAGTCCTCCCAACATGGGGCACCCTACCTCTTTCGGACAGCCGTCGTGTCTTGTCTGGCTAGCTGCGGCATTCCTTGTTCTGGGGCTTTGCCTCGTCCAGCAAGGCGCTGGCATACAGCGGCCTCACCAGTGGAAGAGCTCGGAAGCCGCTTTGAGTGTCAGTCCGGCGGGAGACATCGTGGACAAGTATTCTCATGATTCCACTGAAGGAGAGAACACTGTCTCAGAGGGGGAAGCTGAGGGCAGTCGGGGGGGTTCATGGCTGGAGCAGGAGGGGGTTGAATTAACGTCGCGTTTACT…	MGHPTSFGQPSCLVWLAAAFLVLGLCLVQQGAGIQRPHQWKSSEAALSVSPAGDIVDKYSHDSTEGENTVSEGEAEGSRGGSWLEQEGVELTSRLLDSQAGS*	1434	102	Ia	1402104	1403537	-	1403117	1403425	MEMBRANE PROTEIN 1 : REGION 9-31	outside[0.820],microbody (peroxisome)[0.117],endoplasmic reticulum (membrane)[0.100],endoplasmic reticulum (lumen)[0.100]	6e-45	gb|EEB03140.1| rhoptry protein ROP7 [Toxoplasma gondii ME49]				83.m02145	rhoptry antigen, putative	MEMBRANE PROTEIN 3 : REGION 288-309,620-642,848-870	plasma membrane[0.700],microbody (peroxisome)[0.580],endoplasmic reticulum (membrane)[0.200],mitochondrial inner membrane[0.100]	1	0	gb|EEB03140.1| rhoptry protein ROP7 [Toxoplasma gondii ME49]
	XTG00718.2	ACATTTAAAATCGTTTCGGCATCCAAAAAGAGTTCGAGTGCTCGTCGCGACTGGTGCGGATACATGGCATATCATCCCGATTTTTATGGTGAATCGTCTTTTTACAGAAGGCAGGAATGGTTCTGTCGTCGTGCACGTGTCTCCAGTTTGTTCATGGTAACAAAGAGCAAACGAAAATAAAAATTCCCAAGGCAGGTGAGTCGACTGCAACCGATTCAGGAACAATGGCGAAAACGGGGGCTGAGCAGCTGGAACTTCATGGCGACACGTGGCGCGTGTGCAATTTTGTCGATAAGAAGGACATCATTAAAATTGATTCAGCTACAATGAAACAGAAAGTCCAAATTCGGGACTGTAAAGGAGTTGGCATCCAGATAGAATCAAAGGTCAACTCTGTCA…	MVLSSCTCLQFVHGNKEQTKIKIPKAGESTATDSGTMAKTGAEQLELHGDTWRVCNFVDKKDIIKIDSATMKQKVQIRDCKGVGIQIESKVNSVIIDNCDNLRLCVNSLISGAEFVNCRKIKFQVKGTCHSIAIDKCSGVDLYVSKESKDVEVTTSKSGEMNLNFPKTDEEDGDWAEVPIPEQFHHNIKNGVLHTRVSELYSC*	1224	203	XI	1005485,1006519,1006848,1007126	1006364,1006667,1006976,1007191	-	1005981	1006926	SOLUBLE PROTEIN NONE	cytoplasm[0.650],mitochondrial matrix space[0.100],lysosome (lumen)[0.100],endoplasmic reticulum (membrane)[0.000]	e-115	gb|EEA97108.1| adenylyl cyclase associated protein [Toxoplasma gondii ME49]	PF08603,CAP_C,44,201,9.4e-42,IPR013912,Adenylate cyclase-associated CAP, C-terminal	Molecular Function: actin binding (GO:0003779), Biological Process: cytoskeleton organization and biogenesis (GO:0007010)		583.m00712	adenylyl cyclase associated protein	SOLUBLE PROTEIN NONE	cytoplasm[0.650],mitochondrial matrix space[0.100],lysosome (lumen)[0.100],endoplasmic reticulum (membrane)[0.000]	0	e-115	gb|EEA97108.1| adenylyl cyclase associated protein [Toxoplasma gondii ME49]	PF08603,CAP_C,44,201,9.4e-42,IPR013912,Adenylate cyclase-associated CAP, C-terminal	Molecular Function: actin binding (GO:0003779), Biological Process: cytoskeleton organization and biogenesis (GO:0007010)
	XTG00719.2	CTCATAAACAATTTTGAATCAAGATGGCGCACGGCGCGAGCAGATATAAGAAGGCTAGGGCGAAGATGAGGTGGAAGGTAAGCTCTTTCTTCGTCTTTCTGTCAATGACATTTCTTGTGCTTCCTCTGGCGCAGGTGTCGCGGATGCCATACTAGTGCTCCATGCTGAAAACCCGTCGGTTCCGTCCGTGCAGTTCTGCCAAATGTGGAAATGAAGTTCATACCCTCATGTTTTATTGATACTAGTCTGCAGTACGGGCCAAGCTGTCGGCTATTTCATGCGAAGAAAAGCCCCATCTCTTCTCCCTTTCTTGTTTATTGGCATTCGTCTCCCCACGTACTTCACCTTGCACATGCGGCGCCCCTCCACCGGTGCTCTTTCTGTCAGTTGCCAAGCATT…	MARVKSPASGGRRSRPPSPCCHLWNPSVGFFVSRLYQIVLILNTVERSVFPVKFRKVHEPDLCGALMGPCNFFSLLTNIGDARVSTVPEASLLRISLMSCCLSLCSYACSGRRRGRGDCREREER*	1126	125	V	1096656	1097781	+	1097153	1097530	MEMBRANE PROTEIN 3 : REGION 26-48,60-82,89-110	cytoplasm[0.450],microbody (peroxisome)[0.300],mitochondrial matrix space[0.100],lysosome (lumen)[0.100]						31.m01833	metallothionein protein-related	SOLUBLE PROTEIN NONE	mitochondrial inner membrane[0.516],plasma membrane[0.440],mitochondrial matrix space[0.306],mitochondrial intermembrane space[0.306]	1	4e-47	gb|EEB03955.1| hypothetical protein TGME49_013580 [Toxoplasma gondii ME49]
	XTG00739.2	ATATGATAAACTTTGCTTGTCTTTTGATGTTTCCCCGGCACACTGCTCGTTTAAGCTCCGCTGTCTTCTGTCGATACTGCCACGTGGATACATTAGCCATTGCACGTTTTCTTCACCCGAAAAATTCGGCGTGTCTCCCGAAACCTAAGTTTTAACCGCTCATTACCGCTAGAAAATGGCAAAACTCCACTCTTTGTCGCGGGCCGCTTCGCTCTTTGTGGTCCTCGCCCTCCTGGCCCTCGCGACCACCTGCGTTTTGAGTTTGAACGTTGACGAAGCAGACGCGGCACTCGACGAAACTGGAGCTCCCAGCTTCACGCAGGAAGACGCCGAGGCTCTTGCTGACAATCTGGACGAAGACGAAAACGACTCAGCTGTGGAGCATGAAGAATTCGACTC…	MAKLHSLSRAASLFVVLALLALATTCVLSLNVDEADAALDETGAPSFTQEDAEALADNLDEDENDSAVEHEEFDSNEERESDSAVNEPEDASFIEDGDQAAMEEDDFDFEGMNDEQAQELANSLTGEDREAFLDMWEEHKANSAGEDVDAAGAFAEL*	1263	157	VIIa	3703962,3705428	3704764,3705887	-	3704576	3705712	MEMBRANE PROTEIN 1 : REGION 10-32	outside[0.820],endoplasmic reticulum (membrane)[0.100],endoplasmic reticulum (lumen)[0.100],microbody (peroxisome)[0.100]	7e-53	gb|EEB00342.1| hypothetical protein TGME49_001860 [Toxoplasma gondii ME49]				20.m03682	hypothetical protein	MEMBRANE PROTEIN 1 : REGION 10-32	outside[0.820],endoplasmic reticulum (membrane)[0.100],endoplasmic reticulum (lumen)[0.100],microbody (peroxisome)[0.100]	0	7e-53	gb|EEB00342.1| hypothetical protein TGME49_001860 [Toxoplasma gondii ME49]
	XTG00749.2	AAGAGGAAGACGAACGACGCTCTCGGGTGTTGCAGATCCTCATCGACCTCCTGCCGACCAGCGCGTGAGTCGTAGGCTTTCAGGAAACTTAGAAGGGTTAGTGTCCGTTGTTTTGCGTCGCCGCATTTGCCGAAATGAAAATGTGATACTGCTGATTCAGGCTCACAGATTCATTTTGACAGAGTTCTCCCGAGGAAGGAATGGTGCAGTTCGGTTCGGAATCCCGTTGAATTGACCTTGGCAAAATGTGCTGCTCGATGCGCTCCCCGTTGTCTTTGCTTCAGGTTCGACCAGTCGAGAAGCGCGAATCTCTCGGATGAGGCGAAACGGTGCAGCATTTGCTTTGAAGATTATGAGCACGCGGACGAGCTACGCCGCCTGCCATGTACTCACGTCTTC…	MARNVLRCFQTLVFAERNSHPVVGLKCKYTGIAADLAFFLKDSCPTSCLVTPPSALMLQAVSFVAQTRRLLSTPRSAFFKEGERSRFLRRRICPRRVSFFYFSESLSVIFIVQVISM*	1165	117	XI	5106130	5107294	+	5106822	5107175	SOLUBLE PROTEIN NONE	mitochondrial matrix space[0.656],microbody (peroxisome)[0.488],mitochondrial inner membrane[0.349],mitochondrial intermembrane space[0.349]	2.4	ref|ZP_01751505.1| inosine-5'-monophosphate dehydrogenase [Roseobacter sp. CCS2]				583.m00699	zinc finger (C3HC4 RING finger) protein, putative	SOLUBLE PROTEIN NONE	nucleus[0.600],mitochondrial matrix space[0.100],lysosome (lumen)[0.100],endoplasmic reticulum (membrane)[0.000]	1	0	gb|EEA97632.1| zinc finger (C3HC4 RING finger) protein, putative [Toxoplasma gondii	PF00097,zf-C3HC4,1493,1533,1.3e-08,NULL,NULL
*	XTG00763.2	ATAGATGCCTAACAGTCAACCCGATATTTGGTAAGGCCAACAGTCGCTTCTGTGGCTGGACGTAGAAAGAGTGCCATATCGTTTAATCTTTGAACAAGATTTCTCTTCATATCGTGTATCATCTCGCAAGGCAGAGCCATGTGCCTCGTTTCATAATGGTAACGTGAGCAATGCGCACAGAAAATGGAGCACCATGTACCGGGCGGGCCTATTGTTCCGCATGCTGTTGAAAGATCGACGACCGTCTTGATCTTCAGCCTGACTGGTTCTCGTCACACAAGATCGAAGTTTTCGCTCCGCCCCTCTCAGCTTGGCATTGAATCAACGAGTGCACGCTCGCGCTTAACGCATACAATTTCATTCGATAATCCACGCTAGTTCTGATCATGCATACTACTT…	MEHHVPGGPIVPHAVERSTTVLIFSLTGSRHTRSKFSLRPSQLGIESTSARSRLTHTISFDNPR*	1692	64	IX	6242997	6244688	-	6244311	6244505	SOLUBLE PROTEIN NONE	microbody (peroxisome)[0.623],lysosome (lumen)[0.184],mitochondrial matrix space[0.100],endoplasmic reticulum (membrane)[0.000]
	XTG00777.2	ACTAATGCTTTGCTCCTTCTTTCTCAAGCAAACCGATCGCAACGCGTATTAACGTAGAAACGCCTCTCCTGGCCCGCTGTCTTGCCGGTCTGTCGACCTTTGTCTTGCCGTGCTTCCACACCTAGCGGCAGGCCCTGACCATTCTGCCAGCTTCCGGATAGTTGGAACGCCGGTCTTTTTCGAAACCGTCGGTTCTTTGGCGCTTCAAGGCGCGTTCTTTGCGGCTTTTTCCCAACTCACTTTGCCCAACTTGCTCGAACGAAACGCGCGCTGTCGACCCACCTTGGCGCATCCTGAGGGCATTGTAGCTTTTCGAGTTTCACCTTCCTCAAAATGGGGAACGTCATCGAGCAGTTCCACGCGGAGCGCCTCGACCAGCGCTACGGAGTTCTTACAACT…	MGNVIEQFHAERLDQRYGVLTTPDGKKRAMKPEDCRPRYYERTYREGDPEMPEDPEFPAKLLKAAQDHEWKIENGADGLSIMYPGKRQAKLWVGHVRVVNPEDRICPENGNANMSLDDLIHQGLLTPFYKTPSGAAVPERQEGNDKVPQSAAPSASRQQSEENKRLAEQHLRMSVNERMKFTNVQAQQQAMRTDIPQMAGSPRMPAPQPFPSMFSGAPSPYPMYPTAFPQPQMCAMPPSVNQPPPAVATGVYPPLLPIY*	1248	259	IX	1957245,1958185,1958490,1958879	1957715,1958257,1958668,1959403	+	1957578	1959268	SOLUBLE PROTEIN NONE	cytoplasm[0.450],microbody (peroxisome)[0.300],lysosome (lumen)[0.232],mitochondrial matrix space[0.100]	e-142	gb|EEB01488.1| hypothetical protein, conserved [Toxoplasma gondii ME49]				57.m00022	conserved hypothetical protein	SOLUBLE PROTEIN NONE	cytoplasm[0.450],microbody (peroxisome)[0.300],lysosome (lumen)[0.232],mitochondrial matrix space[0.100]	0	e-142	gb|EEB01488.1| hypothetical protein, conserved [Toxoplasma gondii ME49]
	XTG00787.2	TTATACTTTGAATGAATCATTTCAAAGCACGCAAGCGCGTCTCAGTATCATTTGGTACAAAAGCACGCAATCCAGGGGTAAAGTCTCCTGTATATTTCTGGCCGTTACCGCAACCACAGATGGGCCAGTTCGATAGTGTTGATGTGACACCGTGGGCCTTTTCATATTTCCGTGCCAACACGCGGGTTTTTTGTCTTCCTACCAGACACATTGTCGCCTGGATGTGCTTGAAGTCTAAGGGCATAGTGGCGCATTCTCCCGCAGTAGACTCCTGTGACAGTGCGTGGCAGTGACTTCGTATCACCGCGACAACACACCGGAACCGGCGTTGTGTCAAGATGCGAAAGTATCTCCACCTTATAAAATGAGTCTGCGAACCTTCCACGTCCCGTTTTTTAT…	MSLRTFHVPFFISLLVAVFGIVFVVCFFPFLPATAADETHVVIPSHQEGRHFLNEAESTEHEQGGQTERFSDKRRLQDVETVSGGAANSQYSNPDIVASAAAPNDKPNVDGTFTDTLHQAADDAMEALNSVTQQLSDMGLEPWQITLIVIAAGAAVLCLACCCMRCLCRNVCCCPGK*	1663	177	Ib	454854,455779,456540	455555,455989,457289	-	455842	456925	MEMBRANE PROTEIN 2 : REGION 12-34,147-169	plasma membrane[0.640],Golgi body[0.460],endoplasmic reticulum (membrane)[0.370],endoplasmic reticulum (lumen)[0.100]	8e-84	gb|EEB02458.1| hypothetical protein, conserved [Toxoplasma gondii ME49]				25.m00215	ribosomal protein S9p-related	MEMBRANE PROTEIN 1 : REGION 12-34	plasma membrane[0.460],microbody (peroxisome)[0.142],endoplasmic reticulum (membrane)[0.100],endoplasmic reticulum (lumen)[0.100]	1	e-163	gb|EEB02457.1| ribosomal protein S9 domain-containing protein [Toxoplasma gondii	PF00380,Ribosomal_S9,347,468,1.7e-20,IPR000754,Ribosomal protein S9	Molecular Function: structural constituent of ribosome (GO:0003735), Cellular Component: intracellular (GO:0005622), Cellular Component: ribosome (GO:0005840), Biological Process: translation (GO:0006412)
*	XTG00789.2	AGAAGAAGCGTGCTTCATCGGACAACCAGGGAAATTCTCAGGAAGCGAACAAGGCGCGTAACAGCAGCCGGCAGAGGCTGCAGATTCCTCGAAATGCAGAGGCCTGTTGGAGGGTCACTAACGCCGAATTTTCCCGGGTTCACTCCTCTAAACGACGCGGGAAAGCAACCGGCTGAAGTCAGCATGTCGTGACCAGCGACGGCCTTGGCCCGTTAAAAACAACAGAAATACACATATCTTCGTGTAATGAGGCGTACACGGTCCTAGGCTCCTTCGTTCCGCGGTGTGGACATACACCTGGTCAGTGTGTGCGTCATCGATGCGGTGCCGTGTCAATGCCCAACACGTGCAGTTCGTCCCGTTCAGTCTGCGTGCGCTTTTTGGCCGTAAACCTCACTA…	MPNTCSSSRSVCVRFLAVNLTTNGYGPSQNRECDSCVREGNNLLSEVLIQERTPPFLLYRWVSIPPYNFDVV*	1088	72	II	535457	536544	+	535792	536010	SOLUBLE PROTEIN NONE	endoplasmic reticulum (membrane)[0.550],lysosome (lumen)[0.190],endoplasmic reticulum (lumen)[0.100],outside[0.100]
*	XTG00794.2	ACATGCGTTTTTGAAGAGGAGCAACTACGCCGCACAAAGGAAAGCGGAGAATCAGGTCCACACGCAACTCAGTGTGAGAAGAGAACAAAGAGCGTCTACGACAGTGTTTTTTTTTCGTTCCCTTTCGCCTAGCTTGAAACAAATGTCCACCCCGTGAGAGACCTTGCGTGCCTCACCGAGGACTCCGTAGAGTTCATTGGTGCTTTGCGCCTTGGGATTCATAACAAACAATTTGACAACTCTATCGAAAGCCGCCTTCTGCGCAGCGGCGAGCGTGTGGATAATCACCGTTTTGCCGCCGCCTGTCGGACCCACGAGCATCGTCGCATGTCGGCTCTCCATCGTTTCATACAGTTGAATCACCTTGTTCACTTGCAGATCGAACAAGTCCGCGTATTT…	MNLFARFLAPRIGGHFRSHLLDCLLQLAVSALRTLEAGEEVSEEAEEERDVLFDELRNVHVAQSSHEDHFFWQLGTRAPKRAGRDESRLQGAKGEVVKVLKENSRTAALLGYVSWRFREIARTMYNVFDSSNNREASAGWFCEESSTSSPLKESGEVKVLRVYHSNETTHYEKEFPASYEQYFFLKSIYYDWELEGLRLSFMRPFAEEGKSRGVG*	1417	215	XI	956545,957453	956962,958451	+	957525	958172	SOLUBLE PROTEIN NONE	microbody (peroxisome)[0.748],mitochondrial matrix space[0.433],mitochondrial inner membrane[0.114],mitochondrial intermembrane space[0.114]	0.77	ref|ZP_01692656.1| chaperone ClpB, putative [Microscilla marina ATCC 23134]
	XTG00809.2	AGTTTATCTTTTTATTTTGGGCAGTATTCAGCAAAGACAAATCTCATCCAGATTGCCTTCGCGTTCTTTGCCACGCGTCAGTTTTCTGTCTATTGAGCAACGAAGCCAGATTTCAGCAGAACAAGAGTTTCTGTGGAACATGCAACGAGCGTCGGCGACCTGTACAATCTTGTAGAGCCAACCCTCCCGCTTGCGTAAAACGCATGCTAGCCCCGACATTTTTCTTTCCTGTGCCTCTGTTTTTGTGCGACCCGTGCTTCGCTTTCGCTAACAAGAGAAAGGCTTGTGGCTTTTTTTCCTGTGATTTTCTGCTTCGCTCTCCCGAAATGTTTCAGCTTCGACTCTCCGTGTTTCTTCTCTTGGTTCTCTCAGCAACAACATCCCTCTGCCCGAGCGCGT…	MLAPTFFFPVPLFLCDPCFAFANKRKACGFFSCDFLLRSPEMFQLRLSVFLLLVLSATTSLCPSACVHGAESPTMEEKVKTVTFTDPPHDKVYTTTVNVSSIPAHLKLLIESSAGSGGYAFMAHDVLKGINRQPSLELEPLAEDEMRERLQRSVSKHGVTVGKPAIEHMKNMPGAPQTYAAPVEVTQVGDYTVIVSSVRPWAPRDAAGYYVVHIHATD*	1228	218	VIIb	4028412,4029347,4029896,4030744	4028783,4029417,4030157,4031266	+	4028615	4030898	MEMBRANE PROTEIN 2 : REGION 1-23,45-67	plasma membrane[0.460],endoplasmic reticulum (membrane)[0.100],endoplasmic reticulum (lumen)[0.100],outside[0.100]	e-114	gb|EEA97833.1| hypothetical protein TGME49_057380 [Toxoplasma gondii ME49]				55.m04691	hypothetical protein	MEMBRANE PROTEIN 2 : REGION 1-23,45-67	plasma membrane[0.460],endoplasmic reticulum (membrane)[0.100],endoplasmic reticulum (lumen)[0.100],outside[0.100]	0	e-114	gb|EEA97833.1| hypothetical protein TGME49_057380 [Toxoplasma gondii ME49]
	XTG00812.2	ACTTCTGATTTTCCCCGGAATCTTTCTGTAACAGGCTTTTTTTTTCAACGACCCAAAAATTTACCTGGAGGTCTGCATTGCCTGCAGGCAAGAGAAGGTGCAAATTAGCAGTATACCCGTCTTCGAGACCCCGACTTGTTTCGAAGGACGCGTTCATCATGGCGACGGAGGAGATGCGTGAGAAAAGCCTTAAGAGAGAGGCTGAATCTCTCTGGGATATCCCACCCGAATCTTACGCCTCTAAGGCGTGTTCCTGCATGGGAACAGCTGCCCAGTTGGTCATGGTGGCGGTTCTTGGATCTTTTCAGTTCGGCTTCAACCTGTCTGCGTTGAACACCTCGAAGGCGTTCATTATCCTCGACTTCGGATGGTGCAAAGATGAAAACGGAGGCCATTACT…	MATEEMREKSLKREAESLWDIPPESYASKACSCMGTAAQLVMVAVLGSFQFGFNLSALNTSKAFIILDFGWCKDENGGHYSDCDTGLVYGSLINTAVFLGACVGCLLGGRLTDFGRRASLIFTHCVCTLGCILSAAAEGFPTLLIARLVVGVAVGMFTVCVPMYLSEVTPDDRRGYFGTFHQLFITLGIFFGTLLGLAFGNAPAGDEVYEVSTFQQAWWRVMLGLPAVVSLLAIWLLWFVFPFETPQYMVEKKQRAKATALLREIYGRDNVDVEIQRIVTSRYQQKIQRAQQLTVWKAIVHPTYRSVILLACLLSIMQQFTGINVLVANSNNLYSSLKLPQDAVTGLTVGFTALNVFLTVITIPLVDRLGRRTLLLFSEAVMFVAMGIAFVANLVDQSN…	2873	568	X	6187201,6187920	6187308,6190684	+	6187970	6189676	MEMBRANE PROTEIN 12 : REGION 26-48,85-107,118-140,144-166,180-202,221-243,302-324,343-365,374-396,408-430,439-461,469-491	plasma membrane[0.800],Golgi body[0.400],endoplasmic reticulum (membrane)[0.300],microbody (peroxisome)[0.300]	0	gb|AAM69350.1|AF518411_1 facilitative glucose transporter [Toxoplasma gondii]	PF00083,Sugar_tr,40,505,4.2e-81,IPR005828,General substrate transporter	Molecular Function: transporter activity (GO:0005215), Biological Process: transport (GO:0006810), Cellular Component: integral to membrane (GO:0016021)		33.m00002	facilitative glucose transporter, putative	MEMBRANE PROTEIN 12 : REGION 26-48,85-107,118-140,144-166,180-202,221-243,302-324,343-365,374-396,408-430,439-461,469-491	plasma membrane[0.800],Golgi body[0.400],endoplasmic reticulum (membrane)[0.300],microbody (peroxisome)[0.300]	0	0	gb|AAM69350.1|AF518411_1 facilitative glucose transporter [Toxoplasma gondii]	PF00083,Sugar_tr,40,505,4.2e-81,IPR005828,General substrate transporter	Molecular Function: transporter activity (GO:0005215), Biological Process: transport (GO:0006810), Cellular Component: integral to membrane (GO:0016021)
	XTG00817.2	ACAAATGACGCCTTCTTCGCGGCTGGTGGCTGTTTTCCATTTGTTTGTAGAGCCGGCGCTGAAGCGGTCTGTGTCGCGATTCTGAAAAACGCACAAAAGCCTAGAAAAGTGTTGGGTCTGAAGAAACCCAGTTCCACGCAGGCGGTTTCTTACCGCATAGCTGCGTACAGATTCGGCAGAGGTGCGAGGTGACCAGCTGGGCCAGACTACGTTTTTGTGCTCGTATTGTGTTTGGTTCCCTTCGCCGCTGTTAGTTTCAGAAATTTCAACGTTTACTAGGGATAAAGCCCTTCGAAACACTTGTCAACACGATTCCGGAGGCCGAGCCCTCCAGCGGAGAACCCACAGGCTACTGGAGTTTTTCACGTCTACCAAGGCCGAACCGGTGCGTTGTTTTGT…	MEKMSVSLKALCLAPFNASDFKAAVFGGLFGGLASFLVTHLLLELTFSPFFSVFFAILLASIAGLVIQRALAIDPPVPPPALGFADEDDSLDLDPDTSLHSRMYSTQMQTRNLLFAFAFMIILSALFALFVDKAWFSSINWVVKIPMYCLLGNTLCFLLVFAGVDIVNFYCDMVWWEGRGNSCGVGGITGCFSDTAGLPGQPSAPLPVHNSAQVCVLLVGSLLLGSVFGFFYGLFDHDDVYASVRLIQDRYVCVPIAVIIGTFTAVLAARLGRGPAPDAAPLSDNAWTGRTGSSGPGGRGNAADAKQMSTEEFLNDDEEEGAMLFGHNALVA*	2169	332	X	4384546	4386714	+	4385486	4386484	MEMBRANE PROTEIN 6 : REGION 22-44,51-73,110-132,146-168,213-235,246-268	plasma membrane[0.600],Golgi body[0.400],mitochondrial inner membrane[0.334],endoplasmic reticulum (membrane)[0.300]	2e-28	gb|EEB01753.1| hypothetical protein, conserved [Toxoplasma gondii ME49]				46.m01615	conserved hypothetical protein	MEMBRANE PROTEIN 6 : REGION 22-44,51-73,110-132,146-168,213-235,246-268	plasma membrane[0.600],Golgi body[0.400],mitochondrial inner membrane[0.334],endoplasmic reticulum (membrane)[0.300]	0	2e-28	gb|EEB01753.1| hypothetical protein, conserved [Toxoplasma gondii ME49]
	XTG00818.2	ATTTTTACCCTTCTGAATTCTTGCCTTCACAGTCCTCAAAAGACGCACTTCTCACTCAGCTGTGGACCTTCCCGCAGACACCATGGTGCCTTCTGAGGGCGCCGCCCCCTCTGGAGGGGGAGGCGCCTCGACAGTTTCTCCCGGTACTTCTTCCCCATTACCGTCTTCGTCTTCGACGTGGGTCGTCGCAGCGGTGGTTCTGCTGCTGTCGCTGCCTCTGGGGACGGTGCTCGATGGGCTGTTTCTGTCGGGGAATCACGCACCGATGCAGAGCGCTCCCTCGACTTTGGTTGACCGGTTCTTCACGCCACACAACCCTCTGCCCACTGGCATCAGTCCACACCAAGTGACGGTCCAACTCTGCACGTCCTGATCTTCGGCGGGAGCGTTGAGGCAGCT…	MVPSEGAAPSGGGGASTVSPGTSSPLPSSSSTWVVAAVVLLLSLPLGTVLDGLFLSGNHAPMQSAPSTLVDRFFTPHNPLPTGISPHQVTVQLCTS*	1433	96	IX	3505517	3506949	+	3505599	3505889	MEMBRANE PROTEIN 1 : REGION 35-57	endoplasmic reticulum (membrane)[0.850],plasma membrane[0.790],microbody (peroxisome)[0.167],mitochondrial inner membrane[0.100]						80.m02238	hypothetical protein	MEMBRANE PROTEIN 1 : REGION 35-57	endoplasmic reticulum (membrane)[0.850],plasma membrane[0.790],microbody (peroxisome)[0.167],mitochondrial inner membrane[0.100]	0
*	XTG00820.2	ATATCGCTTCGTAATTTAGATTAGATGCGTGAGATGCCGGAAACAATCTCTAGTGTGCTTGTGGTTTTACGAGTTCAGGTTTCATTGCAAGATGCGTATGTTGAACTGCAAACATGCACTTTTTACGTGAGGAACGTTTTGAAAAAATCTATCGAAAGGTTCGGAGTTTTCCCGTGAGAAGATGTTCCGGGAAGGTGGACAAGCTACACTGACGTCACGTGCCGACTCCTTTTTTCTCAAGCATGTCTTTGCGAATGGTTTATTTCTTGCAGTGTCAAGAGTTCTGTGAATCCATTCAGGTTTCTCTTTTGTAGTGACAACCCGCTCCTGCGCGGGGGCTCAGCCAAGCCCCTGGCGTAGCGCCCAGTTGTCAAACGACATGAAATACGGTTCAAGACC…	MKAATALASDDSSRRVFFGHAETSHLFSDDIHLSRGRLLPFIRSSSFNSSWGQDTLSACVGEGNP*	1336	65	VIII	6821859	6823194	-	6821989	6822186	SOLUBLE PROTEIN NONE	mitochondrial intermembrane space[0.800],microbody (peroxisome)[0.748],mitochondrial matrix space[0.488],mitochondrial inner membrane[0.200]
*	XTG00842.2	AGATTCTCGAACCTGCGGTGTATCGACACCTCGGGCAGCCAGTCGGCGCGGCGCTTTCCAGACACACCCATTCGCACCGCGACGCCTTCCTGGAAAAAACGAGGCATCTGGAAGGAGGAGTTTCCGGTTCGGAGCTTCTGCGACGGCAAACGAGGCAAGGAAACAGAACTGAGACCAACGGAGCGAAGCGCGGGAACGCAGGACAGACTGAACAGCCGAAAATGCCGACCAGACGACGCCAATCTCGCTCAAGAAACGACCAATTCACAGATGGTCACTCGCGGGGAGAAACGCTACAACACTGCGGAAACTGGAACAACTTGCACAGGAGCAAAAGCGCCCTGGCAACTCTTGCCAATAGTGCCAGGCTGCCATCTGGAATGTCCACGTCGCTATTTG…	MLSAETGIPIGQQRVPLISNACYIVCGLSIEQTCQVSDVYIGRFFTHQVKRRIFCLQLVPLPFVETRYIRLLGVLTVV*	1064	78	II	1063916	1064979	-	1064066	1064302	SOLUBLE PROTEIN NONE	cytoplasm[0.650],lysosome (lumen)[0.348],mitochondrial matrix space[0.100],endoplasmic reticulum (membrane)[0.000]
	XTG00851.2	CTAAAGTTTCGTTTCTTCCCCAATCCCCGTGTCTTGCGCCGCCGAAACCAAGTTGCGGAGGAAAACTACCGTTGCTCGAAGCACATTTCTCCTGTCTTTTTTCCGCTGTTCCCCTGGTTTGTCGAGTCCTCCATCGACCACAAGCCTGGCGGGAAGAGAAGTAACAGCGAGGAGTGCGTTTCCCTTTTGACACGCAGAATGGTGGACAGCTACGACAACCCCCTGTACAGAAACAAACCAAGCACGCGCGTGCATGCGGCTCCGGGAGGTGCATCTTCAATCTGTTTCAGCGATGACACCTCGACCGCGCCTCCGGCCGCACAGGTCCCTGCGATTCCGAGCGCACCCTCAACTGCGCCGTCGAGCTCCAGACCATCACCGACACCAGCAGCGGGACAA…	MRLREVHLQSVSAMTPRPRLRPHRSLRFRAHPQLRRRAPDHHRHQQRDNTEWQMTERVRRKLPFVFTSLLEEDLQFTSAEEALSLTVNTLFGRGLTLEKRCLTPTTQEYMPFKATENT*	1014	118	XII	4905567,4906501,4907063,4907960	4906102,4906680,4907158,4908161	-	4905971	4907107	SOLUBLE PROTEIN NONE	mitochondrial matrix space[0.575],mitochondrial inner membrane[0.288],mitochondrial intermembrane space[0.288],mitochondrial outer membrane[0.288]	5e-52	gb|EEB00186.1| hypothetical protein TGME49_049940 [Toxoplasma gondii ME49]				50.m05676	hypothetical protein	SOLUBLE PROTEIN NONE	mitochondrial matrix space[0.575],mitochondrial inner membrane[0.288],mitochondrial intermembrane space[0.288],mitochondrial outer membrane[0.288]	0	5e-52	gb|EEB00186.1| hypothetical protein TGME49_049940 [Toxoplasma gondii ME49]
*	XTG00854.2	ACTTTATTCGATTCTGGCGACGATCTCAAAATGCTATGGAGAACACGAGGGCTTTTTCTTTCCTCCGATGCAGAACCGGGAGACCGGGCATTGCAGAGACAACCCGCCGGTTCCCAGAAGACTTTGAAACATCCAGGCTTTCTCGGCCCTGTATTTTTTTCAGTTTCAGTTCCCGCACATGCGGCTGAGGCACCATGCAGTCACGGAGGAGCTGAAGTGTTTTGTAAACACAGGACATCGCGCATTCTTTCCATCTGCTCACGAGCAAGAGCTGGTGTTGTCGACTTCTTGATTGTACAGAGGAAACAAGATTGGGTGTAGTTTGATGCCACTATACGCCGTTCACTTTATTCGAAACGCCCTGAAAGGCGAGTCGTCGCACGGCTGCTATAGTTTATC…	MLWRTRGLFLSSDAEPGDRALQRQPAGSQKTLKHPGFLGPVFFSVSVPAHAAEAPCSHGGAEVFCKHRTSRILSICSRARAGVVDFLIVQRKQDWV*	1078	96	VIIb	285828	286905	+	285858	286148	SOLUBLE PROTEIN NONE	microbody (peroxisome)[0.640],mitochondrial matrix space[0.360],lysosome (lumen)[0.202],endoplasmic reticulum (membrane)[0.000]
	XTG00856.2	ACGATGTGTGTTTCTGGACGAAGACAATGAACGGTTTTCTCCTTACTTTGAACGGTTGCAATATCGAGTATGCGATGCCGCGCTCGAGTAGCTTCGTTCAGTACACAGCTTGCTGGTGGGCCAGCCTACACTGAGATGTTTGACTGGATTCTGCCGATGTTTGTTGAGGCGTTGTTGCTCACCCAAAAATTTCGTACGTAGTCCTCACTGTCCATGGTTATGACTAGTCATGTGACAAGAAGATAGCATTACGAAGATAACAGATGTTTCTTCAATGTTGGCATGTATCGGCTGCTTGGTTACCAGTTACATAGCGCGCCTTTTGTCAGCTTTTTCATCTCTTTTCCTCATGTGTGAGAACACGAATCCGAAGCGAAACTAGGGCGTGCCGTTGATTTT…	MLTSSPSIVVAVAFDFTPLCCSHCVFLRRVPFGLLHCQEVSLKAPPLLPVCSRAQIDTQEVRDTNCRHAGRKVTSIEVVQLLLSTNTAFCGCVSQGKGVALVTHLSGTIFKQS*	1284	113	VIII	2352890	2354173	-	2353385	2353726	MEMBRANE PROTEIN 1 : REGION 4-26	endoplasmic reticulum (membrane)[0.550],lysosome (lumen)[0.190],endoplasmic reticulum (lumen)[0.100],outside[0.100]	1.3	ref|XP_001685067.1| hypothetical protein [Leishmania major strain Friedlin]				44.m02763	myosin-A docking protein, putative	SOLUBLE PROTEIN NONE	nucleus[0.984],microbody (peroxisome)[0.300],mitochondrial matrix space[0.100],lysosome (lumen)[0.100]	1	5e-52	gb|EEB01022.1| myosin-A docking protein, putative [Toxoplasma gondii ME49]
	XTG00887.2	ATGCGAGAGTATGCAGTCGAACGGAAGCGGTCAACTCCCGCGACAACTGGGACGAACTCATGCAGACAGTTTGCGAGAGCAATGGCCAAGGCCAGATACTTGCACAGGGCATGGAGACGTTCAGTTGCAGCGACCGCGTATTTCGGTCATTCAGGGGCACTTTAGGTCAGACGCCTGAAGCGCACTGCAAAAGTGAAGACGCAACGTATATCTTCTGTGAAGATGGTGCGATCGATAACGACCTCATATTCACAGAGGTGATGATGTCGATTATTACCGGCGTCGTCATGGGAATAGCCGTTGTCTACTGGGCGATTCAGTACAGTGGGGATGTCCAGAAAGTGCTTGGTTTGGCCGGCCGATACGTGGAGCTGACGAACCTCCTGCATGAAGTGTCTC…	MKCLKSRRRTKKRRRKKARDQMKTQNLKRQSREIMNLTATHGRRKRMEKNRNRMPRTVNPVPMTTMILYRKSSRNKTSKADITTLNDKPTAAGIYGRGTFRLLGAPVPKKVTDRNWPQNAPRRVCDLDDEAATCNCEMSALIFVRRKTTEHTQIATCEIRNPPSLSCSVCIRRPFRAPSRQCVH*	1072	184	XII	1562263,1562649,1563389	1562352,1562780,1564238	+	1563554	1564108	SOLUBLE PROTEIN NONE	nucleus[0.971],mitochondrial matrix space[0.880],mitochondrial inner membrane[0.571],mitochondrial intermembrane space[0.571]						38.m00001	thrombospondin-related protein-1, putative	MEMBRANE PROTEIN 1 : REGION 848-870	plasma membrane[0.700],microbody (peroxisome)[0.300],endoplasmic reticulum (membrane)[0.200],mitochondrial inner membrane[0.100]	1	0	gb|EEB03479.1| thrombospondin type 1 domain-containing protein [Toxoplasma gondii	PF00090,TSP_1,635,697,1.7e-09,IPR000884,Thrombospondin, type 1 repeat
	XTG00905.2	CTATTTTTTATACAATTACTTGAACTAAGTGGCACCGCAACCCCACCACCGAACAGCAGCTTGTGACTGTTCTTGCAGCTGCATGGTGTCATCGACACCGGTTTTGAGATTTGACAGTCCCCATTTGCATTATTATGTCTTTTGTCAGGAAGTGGAAGCTAGTACTGTGCAGAAAAGAAAAGTTGTTGAGGCCTTTGCTTTGATGGACGTGGACAGTAGCGGCATCGTTGATGTTGCCCGGCTACAGGCGTTGTTGTGTGGTACCGAGGGGGGAGGAGCTGAAGATGTACCTGACCCCCTGTCAGAGTCTGAGTTCGCGTACTTCATGCTCGAGGCACGAGCGATGAAAGACGGTAGATTTGACTACCGGAAGTTTGTCAACGACCTTCTGTTCTCCAA…	MVSSTPVLRFDSPHLHYYVFCQEVEASTVQKRKVVEAFALMDVDSSGIVDVARLQALLCGTEGGGAEDVPDPLSESEFAYFMLEARAMKDGRFDYRKFVNDLLFSKVPIEPVGGKKKRKGKKKK*	1002	124	VI	345880	346881	-	346425	346799	SOLUBLE PROTEIN NONE	nucleus[0.700],microbody (peroxisome)[0.472],mitochondrial matrix space[0.100],lysosome (lumen)[0.100]	1e-45	gb|EEA99407.1| hypothetical protein TGME49_038960 [Toxoplasma gondii ME49]				49.m03119	hypothetical protein	SOLUBLE PROTEIN NONE	nucleus[0.700],microbody (peroxisome)[0.300],mitochondrial matrix space[0.100],lysosome (lumen)[0.100]	1	e-161	gb|EEA99407.1| hypothetical protein TGME49_038960 [Toxoplasma gondii ME49]	PF00036,efhand,162,190,0.17,IPR002048,Calcium-binding EF-hand|PF00036,efhand,199,227,0.1,IPR002048,Calcium-binding EF-hand	Molecular Function: calcium ion binding (GO:0005509)|Molecular Function: calcium ion binding (GO:0005509)
	XTG00910.2	ACTTTTTGCTCGTGGGGTGTCGTACCTGTCGTTTCTCTCTCGAAGATAGTGACTCGCTTCAAAGCGGACACTCGTCTCAGAAATTTTTCTCCCGCCGTCTTTTTTAGGCAGAGAAAGCTCTACACCGTACGTTTGTTCTTCCCCACCAGTCCCGACGTCGCGTTCCTCGGTTGCCGTTGTCTGCTGTCGCGAGCAATCCCACTTTGTTCGTTTGAGTTCTCCCCCGCAACAAAATGGGAAAGGAAAAGACCCACATCAACTTGGTCGTCATCGGCCACGTCGACAGTGGCAAGTCGACCACTACCGGACACTTGATCTACAAGCTCGGTGGTATCGACAAGCGTACCATCGAGAAGTTCGAGAAGGAATCTTCCGAAATGGGAAAGGGTTCCTTCAAGT…	MGKEKTHINLVVIGHVDSGKSTTTGHLIYKLGGIDKRTIEKFEKESSEMGKGSFKYAWVLDKLKAERERGITIDIALWQFETPKYHYTVIDAPGHRDFIKNMITGTSQADVALLVVPAEAGGFEGAFSKEGQTREHALLAFTLGVKQMIVGINKMDSCNYSEDRFNEIQKEVAMYLKKVGYNPEKVPFVAISGFVGDNMVEKSTNMSWYKGKTLVEALDTMEAPKRPSDKPLRLPLQDVYKIGGIGTVPVGRVETGILKAGMVLTFAPVGLTTECKSVEMHHEVMEQAVPGDNVGFNVKNVSVKELKRGYVASDSKNDPAKGCATFLAQVIVLNHPGEIKNGYSPVIDCHTAHIACKFAEIKTKMDKRSGKTLEEAPKCIKSGDAAMVNMEPSKPMVVE…	1860	448	V	1775898,1777724	1777133,1778347	-	1776178	1778114	SOLUBLE PROTEIN NONE	cytoplasm[0.650],mitochondrial matrix space[0.100],lysosome (lumen)[0.100],endoplasmic reticulum (membrane)[0.000]	0	emb|CAJ20335.1| elongation factor 1-alpha, putative [Toxoplasma gondii RH]	PF00009,GTP_EFTU,5,225,2.4e-106,IPR000795,Protein synthesis factor, GTP-binding|PF03144,GTP_EFTU_D2,246,313,3.2e-22,IPR004161,Translation elongation factor EFTu/EF1A, domain 2|PF03143,GTP_EFTU_D3,320,428,2.2e-59,IPR004160,Translation elongation factor EFTu/EF1A, C-terminal	Molecular Function: GTPase activity (GO:0003924), Molecular Function: GTP binding (GO:0005525)|Molecular Function: GTP binding (GO:0005525)|Molecular Function: GTP binding (GO:0005525)		76.m00016	elongation factor 1-alpha, putative	SOLUBLE PROTEIN NONE	cytoplasm[0.650],mitochondrial matrix space[0.100],lysosome (lumen)[0.100],endoplasmic reticulum (membrane)[0.000]	0	0	emb|CAJ20335.1| elongation factor 1-alpha, putative [Toxoplasma gondii RH]	PF00009,GTP_EFTU,5,225,2.4e-106,IPR000795,Protein synthesis factor, GTP-binding|PF03144,GTP_EFTU_D2,246,313,3.2e-22,IPR004161,Translation elongation factor EFTu/EF1A, domain 2|PF03143,GTP_EFTU_D3,320,428,2.2e-59,IPR004160,Translation elongation factor EFTu/EF1A, C-terminal	Molecular Function: GTPase activity (GO:0003924), Molecular Function: GTP binding (GO:0005525)|Molecular Function: GTP binding (GO:0005525)|Molecular Function: GTP binding (GO:0005525)
	XTG00937.2	GGGAGAAATTTCTTTGTTGACACGGTGACGGCAAGCAAAATTGATGCGTCGACCATGTGACCATGGTTCAGCCACTTCCACCAGGGAAAAAATGCGTTTGCCCTCCCTTCCGAATCCTCAGGCGTGTGGCGACGGTGAGCTTGCTCGCGGCATTCAGTTCGGGTGTATGTACACCGCACGCGGGTGTCTCGCAGCTTTGTAGGCAGGCAGTTTTGGAAAATTTAACGTCGATTTCCTACTTTTTTCGTGTGCTTTCTTCTGCGAGTCGTCTTCAAAGCAAGGGCACGACCTCCTGCTCTCTTTCGCCCTTCGCGCTGGCGCAAAACCCAGAGTTACGGCCTTCAGACCACACTCGCCTGCCTTCGTCCTCACTGGCGTGTGCCAGCGGGGGCAGCGTCG…	MVQPLPPGKKCVCPPFRILRRVATVSLLAAFSSGVCTPHAGVSQLCRQAVLENLTSISYFFRVLSSASRLQSKGTTSCSLSPFALAQNPELRPSDHTRLPSSSLACASGGSVDCRAFSLKKAHLKTGLFAARTRLFLSPLLRHLLQPSLVSFLSSPATFQRFLSVAERPGTPSAYTRQSADRREPRKTEREPAATSASLPLHLPSRAPRRFAPVLLPATSIVSQQERGENRDETREERSEAGEKGEESKLDADAEESDNEEEISASEAREKRGIMAWRCSGASNDELVDNLRASGIVRDHRVYDAMKSIDRGNFIDVCPYADMPQPLGISSATISAPHMHASALEALKDHLVPGNRVLDVGSGSGYLTACMAHMVGVRGAGKAEDANTPEGVAVGIDYL…	1974	539	XI	4512824,4514449,4514934,4515591	4513512,4514590,4515090,4516576	-	4513116	4516514	SOLUBLE PROTEIN NONE	cytoplasm[0.450],microbody (peroxisome)[0.300],mitochondrial matrix space[0.100],lysosome (lumen)[0.100]	0	gb|EEA97552.1| protein-L-isoaspartate O-methyltransferase, putative [Toxoplasma	PF01135,PCMT,282,534,3.3e-80,IPR000682,Protein-L-isoaspartate(D-aspartate) O-methyltransferase	Molecular Function: protein-L-isoaspartate (D-aspartate) O-methyltransferase activity (GO:0004719), Biological Process: protein modification process (GO:0006464)		583.m00696	protein-L-isoaspartate O-methyltransferase, putative	SOLUBLE PROTEIN NONE	cytoplasm[0.450],microbody (peroxisome)[0.300],mitochondrial matrix space[0.100],lysosome (lumen)[0.100]	0	0	gb|EEA97552.1| protein-L-isoaspartate O-methyltransferase, putative [Toxoplasma	PF01135,PCMT,282,534,3.3e-80,IPR000682,Protein-L-isoaspartate(D-aspartate) O-methyltransferase	Molecular Function: protein-L-isoaspartate (D-aspartate) O-methyltransferase activity (GO:0004719), Biological Process: protein modification process (GO:0006464)
	XTG00942.2	GATTTTCCCGTTTCACGAAAAAGGAACGTTTGAACGCAGGCTTTTGTGTGGAGCAGGTTATGCGGGAGGACGCACTGTACTTGCAAGGCCCTCTTGCAGTCTGTCCCTCAAAAACGCACTGCGAGGGCGGATTCCGTGGTTGATGCTAGCATATTTTGCTGCAAGCAGGGAACTCGCTCTTGTTTTCTGTGTCGGCACAACTCTTCCGGAGAACATTTTTCTCTTTCTTTCTCGACGGCTTGCCATTATCCCAGCGTCTTCCCCGTGTTCCCTTTTCTTCGGTTCTCGACTGTATCCGATCCGTAGCTGTTGCGGACGCCCGGCTGGATTCCCTGCGAAAATTGTCTACCCGTTTTTGTCTGCCCACACCTTTCCGAAGATGATGCCGCTGTCCTCGTC…	MLAYFAASRELALVFCVGTTLPENIFLFLSRRLAIIPASSPCSLFFGSRLYPIRSCCGRPAGFPAKIVYPFLSAHTFPKMMPLSSSLFRPYGHLFHQFPRRFFSSAQRGDYSLMLPRHFSSTASSVTKPPQKTDAPAKHDEHDSHHGTNNFYHMPSHHSPSRHHLNPDGTMRDLTTAETFHWEHAEAETPAQQIVSVNGRKMVKGVETRDLVELFLVHQKNIPFWPRMRMNVWGNHDLLMKAEFLFFWTPTFITWSLAIPMFTLLYMLDEAVYAAMTVKVIGRQWYWIYEVESPVDDEE*	1691	299	X	1461233,1462977,1463657	1462031,1463094,1464430	+	1461375	1463781	MEMBRANE PROTEIN 2 : REGION 4-26,241-263	endoplasmic reticulum (membrane)[0.550],microbody (peroxisome)[0.388],lysosome (lumen)[0.321],endoplasmic reticulum (lumen)[0.100]	e-166	gb|EEA99171.1| hypothetical protein TGME49_026590 [Toxoplasma gondii ME49]	PF00116,COX2,276,290,3.3e-05,IPR002429,Cytochrome c oxidase subunit II C-terminal	Molecular Function: cytochrome-c oxidase activity (GO:0004129), Molecular Function: copper ion binding (GO:0005507), Cellular Component: membrane (GO:0016020)		42.m05857	hypothetical protein	MEMBRANE PROTEIN 2 : REGION 4-26,241-263	endoplasmic reticulum (membrane)[0.550],microbody (peroxisome)[0.388],lysosome (lumen)[0.321],endoplasmic reticulum (lumen)[0.100]	0	e-166	gb|EEA99171.1| hypothetical protein TGME49_026590 [Toxoplasma gondii ME49]	PF00116,COX2,276,290,3.3e-05,IPR002429,Cytochrome c oxidase subunit II C-terminal	Molecular Function: cytochrome-c oxidase activity (GO:0004129), Molecular Function: copper ion binding (GO:0005507), Cellular Component: membrane (GO:0016020)
	XTG00950.2	CTCAAGTTTCAGCTGTGGATTGGAACTGTAGTTAAACCTAAAAAAGGGAACTGTGACTCCGGTCGTGCAGTTGGCGGGCAGATTTGCCGCTTGTGCGCAGTGTCCTTGCATGTCGGTTCCACACTATATGGGGCAGCGAACGCTTTCATGTGCCTGATCGTGTGACTTGGTTTACTGTTGCCGCCCTAATGTCATCTTTGGCCCCGTGGTGGCGACTTTGAGGCGAGTTATTGTGTCGAGTGGAAGGGTGAGAAGAACCTCCGGCGCACGAAGACTAGTCATACAAACCACTGTAGTGAATGAACTGAGAGGACTGGTGGTCTGTCTCTTTTTCGGGAGGTCCTAGCGTCTGAACAAAGAGACTAGACTCGCAACTCAGCTATGCATGAAGGCAGCAGA…	MGNSAGAYSFRNQQVSATVPTSRESSLEDARKQPSRSNASTGSVSSSTTSFGGQNANTSPDFIGMPTFGVEGEGVDSSNGTRSVAVRVTLPAVSGGGAHVSGVTTAPAGVTPQGAQISIPSVESGIGPESDAQRPSMHPPIHFCAETNDPQDPCNAQWLLLWTYAAYASPRPSAEEQRHLRVFFEEFPDQCTFGPAARCYSEAVKTFPPRVESRRDLMLWLCLVENQCRLKLDMPTRPCRYSELVRRWRYDDGYL*	2194	255	VIII	2273404,2274575,2274863,2275220	2274019,2274664,2275011,2276558	-	2273971	2275699	SOLUBLE PROTEIN NONE	cytoplasm[0.650],mitochondrial matrix space[0.100],lysosome (lumen)[0.100],plasma membrane[0.100]	e-125	gb|EEB01010.1| erv1 / Alr family domain-containing protein [Toxoplasma gondii	PF04777,Evr1_Alr,157,249,6.2e-05,IPR006863,Erv1/Alr	Molecular Function: thiol oxidase activity (GO:0016972), Biological Process: oxidation reduction (GO:0055114)		44.m02752	erv1 / Alr family domain-containing protein	SOLUBLE PROTEIN NONE	cytoplasm[0.650],mitochondrial matrix space[0.100],lysosome (lumen)[0.100],plasma membrane[0.100]	0	e-125	gb|EEB01010.1| erv1 / Alr family domain-containing protein [Toxoplasma gondii	PF04777,Evr1_Alr,157,249,6.2e-05,IPR006863,Erv1/Alr	Molecular Function: thiol oxidase activity (GO:0016972), Biological Process: oxidation reduction (GO:0055114)
	XTG00951.2	ATGCTTCGTGAATGAAACTTCTGCTGTGCGACAACCACCGTCCCTCCATTTTGCCCTGTGCGCGACGCGGGAGTTTCTGCCGCGTCGATTTCTCTGCAAACGCGTTCCTCGGGACAAACGAGGTCCTATCCTGCAGTTTCTGGCATCCCGGAAGGCCAGATAGATTTTCACTTCCGACCGAAACTGCGTTTGCCCGTCTTTCTGAGAACAAGATGCTATCTCAAGCCACAGCGGGAGCTGCTCGGGCGCTTCTGCGTCCTGTCTGTTGGGCACGAGCGCCGGGCGTTTCGCATTCTTTCCAAAGTCTGAGGAACCGATTTTTTAGTAGCAACAGCACTGGCGCAGTTGACAACACTGTGCAGATGCTCGTTGCGAAGCCGCGACCGACTCAGTACCAAA…	MKLLLCDNHRPSILPCARRGSFCRVDFSANAFLGTNEVLSCSFWHPGRPDRFSLPTETAFARLSENKMLSQATAGAARALLRPVCWARAPGVSHSFQSLRNRFFSSNSTGAVDNTVQMLVAKPRPTQYQTEICNQATNVQPGVEKDPTKGIIAMCVLLFAVPCIHTKLELSKYYSEHGHRYETGWNVFHYDSAKNTYLS*	989	199	XI	2457971,2459297	2458420,2459835	-	2458349	2459824	MEMBRANE PROTEIN 1 : REGION 148-170	plasma membrane[0.700],mitochondrial inner membrane[0.465],microbody (peroxisome)[0.425],endoplasmic reticulum (membrane)[0.200]	e-116	gb|EEA97297.1| hypothetical protein TGME49_112160 [Toxoplasma gondii ME49]				583.m09188	hypothetical protein	MEMBRANE PROTEIN 1 : REGION 148-170	plasma membrane[0.700],mitochondrial inner membrane[0.465],microbody (peroxisome)[0.425],endoplasmic reticulum (membrane)[0.200]	0	e-116	gb|EEA97297.1| hypothetical protein TGME49_112160 [Toxoplasma gondii ME49]
	XTG00955.2	ATTTCTTTGCCTCCGCAGTCGACTTGGGTCTGTCGCATCTCCGAAACGAATCAGCGCTGCGCCGACGTCTACGCCAACACAGCGACGGGCGAGAAGCACGGCGTCTGCCGAGAGGGCGACTGTTGCTCGCGCACAGCTTTGTCGCCGAGCTTCGAGTTTGGCGACGTGTGCAAGCCGAAGGGAAGCTCGGACTGCAGGTCGTACAAAGATAACTACAGCTTCGGAAAATGCGATTTAGCGCATTTCTGCGGCAAGTGCTCGACGCGCTCGCTCTGCAAGCTGGACAGCTCGGAGAACGGCGGCGTGTACTGCCAGTGCCCGGCACCTAGCGAGGGCAACGGCCTGACCTGCAAAGGGGATCCTTGTGCAAGTGCTCCTTGCGCGAACGGGACCTGTTCG…	MPDLCAVNPCGDSTAVESCVTVSSNEYRCTCKAGHVVKTDRRRSYCARE*	1098	49	VI	132944	134041	+	133562	133711	SOLUBLE PROTEIN NONE	cytoplasm[0.650],mitochondrial matrix space[0.100],lysosome (lumen)[0.100],endoplasmic reticulum (membrane)[0.000]	2e-20	gb|EEA99372.1| microneme protein, putative [Toxoplasma gondii ME49]				49.m03092	microneme protein, putative	MEMBRANE PROTEIN 1 : REGION 59-81	plasma membrane[0.811],endoplasmic reticulum (membrane)[0.640],Golgi body[0.370],endoplasmic reticulum (lumen)[0.100]	1	0	gb|EEA99372.1| microneme protein, putative [Toxoplasma gondii ME49]
	XTG00960.2	GTATGCTTAAACTCTGACACTCTTCTGCGAAAATAAAGACACGAACGACAGAAGCGTGGCATATATGTAGATGGTCAGTTTTGTTTAGTCCGAGAGCAGAAACAGCGTGACCACGTCCCAGCGGCTCAATCGTCCGGTGAATAGTGACAGTGCAATGGTGTTCCGTTTTTTTTCTTTTCTTTGTCCGATTAACACGCTTGTGATTCCGTCTTCGGCGGCTACTCTGTTTTTTCTTTGCCAGTTTTTCGCATGAGCTACTCATCCGGAGTTGTGGGGCAATGACGACAGCGATTTTGGACTCGATACCATTAATTATCAGGACGCCGGGCAGCGATGGAGCAATCGCAGTCTCAAGCTCAGCTATACCGTCCGAAGAGAAAAAGCACCGGACAGAGGTTG…	MTTAILDSIPLIIRTPGSDGAIAVSSSAIPSEEKKHRTEVAISLKRLRRSSHAEKQLVTLRRKKMTATMVVFMSTAFLGLLLAAVKLRQCRQELMKNANGAIEGGTGRRLAEGGGDEDECVRFVLATTGHRQRAFH*	983	136	IX	231393,232286	231951,232709	-	231687	232431	MEMBRANE PROTEIN 1 : REGION 66-86	nucleus[0.900],endoplasmic reticulum (membrane)[0.850],plasma membrane[0.440],mitochondrial inner membrane[0.100]	2e-63	gb|EEB04871.1| hypothetical protein TGME49_074290 [Toxoplasma gondii ME49]				61.m00117	hypothetical protein	MEMBRANE PROTEIN 1 : REGION 66-86	nucleus[0.900],endoplasmic reticulum (membrane)[0.850],plasma membrane[0.440],mitochondrial inner membrane[0.100]	0	2e-63	gb|EEB04871.1| hypothetical protein TGME49_074290 [Toxoplasma gondii ME49]
	XTG00979.2	ACTTAAAAACATGCGTAGAGAACCCAGAACGAAATTACCAGTTACTGTTTCGGGATCGAGGAGAAAATGTAGGCCCTCAACTTTCTTTGGTGTTTACTTCCCTCGCGGAATTGGCCTGCGCCCACCCCGCCAGGGAACGTCGTGTGCTCCCGTGGCGTCCCTGAGGAGTGATAGAATTTTAATTTTCGGTTTACCCGGTTTTCTTTCGAGGAAACTGTTCGGTCTGTCTGGTCCCTGGTTTAGTTCCACCTTTTTTTCTGTTTTGCCTGTAGATGCTTGCTTGTTGAAGCAAAAGATCTCCAACAGTCCTGGTGTCTTGCCCGGTGACCCCGTAGGGTTGTCTAAAACGTGGAGCGTTTCCTAAAACAAAAAACACTTTGCCAATCATTCTTCTGTTGG…	MSSTEEQVQEGSSVGVTRRNEDNRRENLEKRHSTSPASLACQGEAALSEHCLDFLEAQKQAELTDLLDKLGILHTSATSVSSADVRQGDGAEFEVFSSLTSGSREVGGFHQNEAEGVNQADTAKEKPWGRTNNSMTPYALRTSSTEEISDVSVSPVFAGEQDESRVSSVLPTSGSPLPEKNMQMPSNEEILQEDDSHYPGCVCDFSRPMIDATAAEVVSDGFLSRIKAVVYGIVEGSAVSTNPISSSFLHREEADSSKWAKSKGMEGAFVKEYRGGMSPAVGDEEQSSMLPQKIMNSRDGTRLTLLRRDRKNVRSKISPSERGVSFPATYFQHRGRTRKIRQNVLADSLFFPCGMSFSQLRIESCESAFSYEVEESQIPKL*	1747	381	VIII	1664642,1666585,1667114	1665982,1666791,1667312	+	1665194	1667263	SOLUBLE PROTEIN NONE	cytoplasm[0.650],mitochondrial matrix space[0.100],lysosome (lumen)[0.100],endoplasmic reticulum (membrane)[0.000]	0	gb|EEB00926.1| hypothetical protein TGME49_031950 [Toxoplasma gondii ME49]				44.m02687	hypothetical protein	SOLUBLE PROTEIN NONE	cytoplasm[0.650],mitochondrial matrix space[0.100],lysosome (lumen)[0.100],endoplasmic reticulum (membrane)[0.000]	0	0	gb|EEB00926.1| hypothetical protein TGME49_031950 [Toxoplasma gondii ME49]
	XTG01001.2	AGATGAGTCCGTATTGCGTTGTTGTTTTCTTGCCACACCAATCTGTATTGTTATGCGTTTTGTCCTCTCATTGTTCATGATGGAATGCGCCGTTGGGAGAAGTGGGATCCCAACGAAGTGCCGTTGCTTTTTGGGGTGCCCGTTTCCTGCAACATCGAGAAGTAGTACAGCTTCCCGACATTATCTTCTGTTATTTTTTCTAGATGTATTAGTGATTAGCGTCACTGTTGACATATATGTTCGGGCTTACCCTATTGAGCGCGTGCGAGCACACACTGGAGATGAAAGGCCATTCAATGTAACAACGGGCAGCTCTGAAAGAAGAGGCAACACCCCTCACGATGGAATCACATGGATTGCTGAGCATTTAGCAGATACTGACTCTGGAAAAGACAGTCA…	MRFVLSLFMMECAVGRSGIPTKCRCFLGCPFPATSRSSTASRHYLLLFFLDVLVISVTVDIYVRAYPIERVRAHTGDERPFNVTTGSSERRGNTPHDGITWIAEHLADTDSGKDSHDYRFLNDDQHNHVEEGDGEVGGRTAAADEEEESSRILPTFTVQDIPSGDADVHKAAGDVDTSTTTTAVDEDAVGMPTEGDIPKGDKQVYEAFGRQGSRTVVAEVVEDDSKDSRASQETMDNINHTTQRLLRGMDDGAFVRGGGVQEFVKAMTVPRIEEKTKGQLAGVLRLIEALEAMKGSNSKSDQSPRRFGCSVLQRPFRTVVDYDVVITTAAALANAGVNVAAGGGGPVFPVFPDVAKVRSLAEEPLDGQQAAARESQLRSRGFVVPVADMVAAVKREWSE…	2937	810	VIIb	3095770,3097275,3098562,3099359	3096853,3097589,3098819,3100638	-	3096222	3100586	MEMBRANE PROTEIN 2 : REGION 43-65,617-637	mitochondrial inner membrane[0.756],plasma membrane[0.600],Golgi body[0.400],endoplasmic reticulum (membrane)[0.300]	0	gb|EEA97960.1| hypothetical protein TGME49_058870 [Toxoplasma gondii ME49]				55.m00103	hypothetical protein	MEMBRANE PROTEIN 4 : REGION 1-23,34-56,61-83,115-137	plasma membrane[0.600],Golgi body[0.400],endoplasmic reticulum (membrane)[0.300],mitochondrial inner membrane[0.100]	1	0	gb|EEA97960.1| hypothetical protein TGME49_058870 [Toxoplasma gondii ME49]
	XTG01006.2	AGACGAAATTTTCCGCAAGGAAAATCTGCTTTTTTTTGTTTTGTGAACTTGTCTTTGTCCAGTTGGACATTCGCCGACGTCCTCAGGGCACCACAGCCATTCGTCAAGCGCCAAGTGACCAAAAGCAAGATGTCGCGTGCTGAACCTGACGTCCAAGTGCCGTCTGGCGACATCAAAGCCGGCGCGAAAGTTTTCAAAGCCAAATGCTCGCAATGCCACACCATCAACGCTGGGGGTGCTGCCAAGGCCGGACCGAACCTCCACGGTTTCATCGGCCGTGAAAGTGGAAAAGCTGACTTCCCGTACTCGGATGCCAACAAGACCAGTGGCATTATCTGGTCCGAGAAGCACTTGTGGGAGTACTTGTTGAACCCGAAGACGTACATTCCGGGCACGAAG…	MSRAEPDVQVPSGDIKAGAKVFKAKCSQCHTINAGGAAKAGPNLHGFIGRESGKADFPYSDANKTSGIIWSEKHLWEYLLNPKTYIPGTKMVFAGIKKEKERADLIAYLVDASNK*	735	115	XII	620375,621522	620877,621753	-	620633	621624	SOLUBLE PROTEIN NONE	cytoplasm[0.450],microbody (peroxisome)[0.178],mitochondrial matrix space[0.100],lysosome (lumen)[0.100]	5e-62	gb|EEB03587.1| cytochrome c, putative [Toxoplasma gondii ME49]	PF00034,Cytochrom_C,15,113,1.6e-25,IPR003088,Cytochrome c, class I	Molecular Function: iron ion binding (GO:0005506), Molecular Function: electron carrier activity (GO:0009055), Molecular Function: heme binding (GO:0020037)		38.m01073	cytochrome c, putative	SOLUBLE PROTEIN NONE	cytoplasm[0.450],microbody (peroxisome)[0.178],mitochondrial matrix space[0.100],lysosome (lumen)[0.100]	0	5e-62	gb|EEB03587.1| cytochrome c, putative [Toxoplasma gondii ME49]	PF00034,Cytochrom_C,15,113,1.6e-25,IPR003088,Cytochrome c, class I	Molecular Function: iron ion binding (GO:0005506), Molecular Function: electron carrier activity (GO:0009055), Molecular Function: heme binding (GO:0020037)
*	XTG01012.2	ACAACCTGTTTTTGGATATCTGGCCCAAGACGGTTTCTCTGTTTTCTTCGTGGCGCGGTCAACCAACAAACGTGCAGGCCAGGGTTTAACACGTGCCAGTCGAATCTGCCCGGGCGGTTCTACCTCGGTGCTGGGAAAGTTGCATGCAAGGACCCCATCTGCAGGCGCTGCAAAATGCTGGGCCTTGCGGAAATGTTTTTCCTCAGCGGAGCTGTCAGCATGGCATGTTATGTGATGATTATGGGCCTCGTTGTATGCACTAAAGAGTAATGTGTTGATGTCGGTATACGGTGGCTGGAGGCATCACCTTGTGTAGCCCACGACTTCGTTCAGCACACCCGATAGAGAGCTGTCAGTTCTCTCTGTGGTGGTGTCACTGCCTTTATTTCGTCTTCTGCA…	MNECHSVSHWTRWRATSVVECRLTDARVLVCREDGGRNKAGLPVRKIRPED*	1058	51	XII	1863398	1864455	-	1863580	1863735	SOLUBLE PROTEIN NONE	mitochondrial intermembrane space[0.800],mitochondrial matrix space[0.488],cytoplasm[0.450],mitochondrial inner membrane[0.200]
	XTG01029.2	GTATTGTCTTTTCTTCCGTTGAAACTTTGCGTGTCGTGGGTACCGCATGGCTGCCTTCGTTTTCGATACAATCGCAGTGTCAAATCACGTCGCAGAACTTCAGCGGAGTTATTTCCATCGGTCGGCTTGCCCTTTTTGCCTGTGCGGCTGTCATCAAGGCGGAAGAGTAGACGTGTAGCCACTTCGTATGGGACGTTGAAATAAAGGAGTTTTTGCTTAATTCGATGTCCGGAAACGGAGAAGCGGGGGCTCTCTCTGTTACGAGCATCGTTCGGCGCTGTACGGACGAAAACGGCGTCGGTCCTCTCGTATTTCTTCTAAATTGTCCAGTTTTATGCGTGCGCACGTTCTGCTCACAGGTCGACACCGAACTGAAATGTATCGTGCTGAGTTACTGCT…	MATAEKLGNIATNIVLEKVAQDKLKAAYEARCQDQKPEEEAQHEANEEAEGGGDGLIDISHWREKRMQQIKEARNKQDLYRQQGHGKYEEIVEEEFLPAVTKSKLAICHFFSPTFDRCKVMDKHLTELALLHLETRFMKINAEKAPFFSQKLHIRCLPSVVLFKDGIAVHTIVGFTELGGVDDFRRAKLERLLLKYKVVERCLGDNISDESDDESDNN*	1686	218	IX	4450962,4452090,4452680,4453042,4453385,4454147,4454725	4451604,4452177,4452756,4453146,4453482,4454342,4455203	+	4451557	4454769	SOLUBLE PROTEIN NONE	cytoplasm[0.450],microbody (peroxisome)[0.300],mitochondrial matrix space[0.100],lysosome (lumen)[0.100]	4e-97	gb|EEB01383.1| hypothetical protein TGME49_091810 [Toxoplasma gondii ME49]	PF00085,Thioredoxin,87,188,0.015,IPR013766,Thioredoxin domain	Biological Process: cell redox homeostasis (GO:0045454)		80.m02333	hypothetical protein	SOLUBLE PROTEIN NONE	cytoplasm[0.450],microbody (peroxisome)[0.300],mitochondrial matrix space[0.100],lysosome (lumen)[0.100]	0	4e-97	gb|EEB01383.1| hypothetical protein TGME49_091810 [Toxoplasma gondii ME49]	PF00085,Thioredoxin,87,188,0.015,IPR013766,Thioredoxin domain	Biological Process: cell redox homeostasis (GO:0045454)
	XTG01052.2	AATAAATTTTCCGGGGACTGTCTCCCGTCTGCCCAACCCCGTTTAGCAAGCGTTCTCTGTCGCGGTCAAACTCGGGAGCTTTTCTTGCGTCTGGCGAGAGTCCACGCTTCTGAGGTGACGCTTCTTCGTACAAGTTACACGACTTTTAAATAGAGCGCTTGAAGACAACGACAATGGTCGAATCCGCTTGTCGATCTATGTTGTCAGAAAACTGATAAAGGTGGAGACCCAATTCGCTCTCGTTGGTGTATCTCAACGTTTCGTTGCATGGTCGTGCGTAGCTGAGAGAGCAGCCAAGTTTTCTCGCTTCTTGGTCTCGCCCTGCCTTTTCGATGCATTCCTACCTCGCTTTTTTCTCCTTCTCCACAACTTTACCGCGTCTGATACAAGTCGGCTCGT…	MAISRRDGGRRRGAVEEDNVEFPRPTTLARRRRELRRRSSTEATGSTASPRSRVGTTVFFMVLLSVVSYLLVQNRKRIANFVGDSGVTLAVVTDQVPEASTSTSDVVQVSDDALEDSDAKAEIASSYKIPADVVRRATKLARDHYVLSAFFAATVVSLAVYSGHLPFLGAPQSGAARSSAGGPLRFADLFPHLLKSENVDRDATEIESRALEQLGVVASSWKPTESLRKFFEWLMSERPGPAADEPTLPSVEFVNGLVGTMVAKLKASVSNLPAGGMLMSLGKMLMFAGVIFGAGQLTTRVLKAEVNAVTGRFGVVRRQIWEREQAAQEAENVVNQLQQHVTKLEAKLEMEREALKSESERAATARVMLKQLKETSEGVVEDKAAVLEAAGREAEDRRA…	2998	586	IX	1250641	1253638	-	1251063	1252823	MEMBRANE PROTEIN 1 : REGION 54-74	plasma membrane[0.600],Golgi body[0.400],endoplasmic reticulum (membrane)[0.300],microbody (peroxisome)[0.300]	0	gb|EEB01590.1| hypothetical protein TGME49_066410 [Toxoplasma gondii ME49]				57.m01791	M3 protein, putative	MEMBRANE PROTEIN 1 : REGION 54-74	plasma membrane[0.600],Golgi body[0.400],endoplasmic reticulum (membrane)[0.300],microbody (peroxisome)[0.300]	0	0	gb|EEB01590.1| hypothetical protein TGME49_066410 [Toxoplasma gondii ME49]
*	XTG01060.2	ATGTCAACAATTTCTCTGTTACATTTCTTAAGACGCCTCTATTGGATAAATGATACTGCTGTTCCTCTTTCAGAGTCTGAAATGGTGGAGCTGACGTGTCGCTTTCCGTTGTTGAAGAGAGTGGAACATGCCTATGGAGCAGATGGATCCTATGGAACAGCAACAATCACATCGTGAAGGCACTCGCTGTGCCCGATCAATTCCGGAAGGAGACGGAAAAGGCTTACACATTTATCACATGCGACATGAAAGATCAGCGGATGACCGGCATCCTTACTGCGTTGTATGGACATATTTGCCCTGCTTGACTACCATTATTCCTCTCATTGGCCATGTTGGTATTTGTACAGCTGAAGGTGTTGTCCATGATTTCGCTGGCCCGTATTTTATAAGCGTTGA…	MPMEQMDPMEQQQSHREGTRCARSIPEGDGKGLHIYHMRHERSADDRHPYCVVWTYLPCLTTIIPLIGHVGICTAEGVVHDFAGPYFISVDRMAFNRPMRVWRLDRGGVNHPEDPMMYDRAIEAADAQFCRMSHNLICNNCHHHVADALNHMAYKGRRNWTQFDVWWQLVVRGRFLTWRDCFVVWSAWTILGIIVIFCRFVLPHLS*	1482	206	VIII	914584,915650,915925,916228,916536,916835,917160,917605,918270,918925	915408,915700,915990,916292,916612,916894,917229,917660,918362,919043	-	915318	918354	MEMBRANE PROTEIN 2 : REGION 53-75,174-196	plasma membrane[0.600],Golgi body[0.400],endoplasmic reticulum (membrane)[0.300],mitochondrial inner membrane[0.100]	3e-78	gb|EEB00832.1| hypothetical protein, conserved [Toxoplasma gondii ME49]	PF05608,DUF778,45,201,1.3e-36,IPR008496,Protein of unknown function DUF778
*	XTG01073.2	AGAACAGTGGAGAGGTCTCGAGCGACAAGCAGAACTGGAAGAAATGGGTTGACAGTGTGAAGGAGTGCTACTACAGAAATCGTGTGTCGGTTTGTGTTGTAGTCACGAGACACATTCCAACGGGCAATTTTTGGGAAACAAGGGTTTTCAGCAGTGGGTAACGCCTCCGTTTAGTCAACGGATGCCTCACTCCGTATTACGGACTGACCTCAAGGTATGATGAGGAGCAATCATATTTCGTCAGAACAACTGCAAATTCGGTAGTATTCCGTACACCGAAGCGTGGTTTCTCGCGGTTGACTCAAAGTGGTATGCCGCGACCGTCTCCGGAGTACCTCAAGCAACTCAACGAAAATCAATGATTGTCTGTTCCCATTCCCCAGTAGTCCCGCTGTGTGT…	MLPFSPKGQGKSLHVMVSFAVKHAPVVVSVMFLWEKQNSFERCSSRKCNWKSMLTFFENEKQAQEALRCARRKLRRVRQHRFLYQGYELINCCPALARRRPREANAPCVFHILPMQQAEFRPLCGYRSSRNIS*	1704	133	VI	2678982	2680685	-	2679635	2680036	SOLUBLE PROTEIN NONE	nucleus[0.600],mitochondrial matrix space[0.100],lysosome (lumen)[0.100],endoplasmic reticulum (membrane)[0.000]	9.4	ref|NP_568699.1| DIR1 (DEFECTIVE IN INDUCED RESISTANCE 1); lipid binding
	XTG01107.2	AAAAGAAAAGACAGACATGCAGTTGGGAGCCATCGCAGCACCGGAAATGTGCGTTATTTGCTGAAGTAGTCGGGGTGTAAGCAGTTAGAGCAAAACTAATATCTTGCTGTTGTTTTTGGCAATATAAGGATGACGCTGTGTTGCTTGTAGACTGAACCTCACTGGTAAATGGGAGGGCCATCAGCTCCGGGGAAGTACAATAGATTGTTGGTAGGGACGGCAGGTCCCTCATTCACACTGTCGCTTTTTGGAATAATCTTTCTCAAGGGGGTTGTTCCGCCCTCGTTGACGCCTGTGGCTGGAGGCGGCTTCTTTGCTACATTTTTTGAGTTTTACCCACTTACCGAGACCCGGGACCACCACTGATAGTGACATTTTCCGTTACACGGTATGGCTGAG…	MAEDSVPPLPASGDRLSMTDNSNWMLTSTVSQPNVQKMITAVAAILQDQISVDMEKRAVEEKPEWRVFDEDAYCDSNSGETEMRASIAKHQGEPCPTVEEIRDFIGVLYEAAEYSPECNVLALLFINRLIAFSGMPLRASNWRPLVFTALIVAQKVWDDQVLTNASFAYLYPFFTVEEVNKMEAAFLSLLHFEVVVKPSTYAKYYFELRSMLQDPTSQEPALPPISACIKQQLEEKSARFQRAACSKFTDWKAETMS*	1647	257	IX	1011363,1012243,1012584,1013009	1011978,1012478,1012760,1013626	+	1011753	1013143	SOLUBLE PROTEIN NONE	cytoplasm[0.650],mitochondrial matrix space[0.100],lysosome (lumen)[0.100],endoplasmic reticulum (membrane)[0.000]	e-150	gb|EEB01629.1| cyclin, N-terminal domain-containing protein [Toxoplasma gondii	PF00134,Cyclin_N,148,195,3.9e-06,IPR006671,Cyclin, N-terminal			57.m01820	cyclin, N-terminal domain-containing protein	SOLUBLE PROTEIN NONE	cytoplasm[0.650],mitochondrial matrix space[0.100],lysosome (lumen)[0.100],endoplasmic reticulum (membrane)[0.000]	0	e-150	gb|EEB01629.1| cyclin, N-terminal domain-containing protein [Toxoplasma gondii	PF00134,Cyclin_N,148,195,3.9e-06,IPR006671,Cyclin, N-terminal
	XTG01166.2	TCGCAAAACAAGGGAAAGTTCATTTTGTGGTGTAACATGCGTTGTGTATCTCTCGTTTTTCACATTTTTCAGGTGACGGTGCTATTCAATGTGCATCTTTTGAAGCTTCACACCATCAGAAGCCTCACATTCTGTAGGGGAATTGTCTCGCGCTGTTGAATCTGCGAATTCTTAAGCGTTCATTTTCGTTACCATATCTCACAGTTCCTACGGCGTTCACTAACGTTTCAGCTAAAACATTGGCTGTAGTAGAGATTCGTTCCATTTCACCTTGTTAGAACCACCCCCATTTCTCGCGGCATTGTTTGTTTATTTGCACGAGGAAAGGGTTGCAGGTTCTGTGTTTCCAGGAGTTCCGCCGACTTTTTTCGTTTGCAAGCGAGGCCAATGCGACCGAGC…	MFCGLPGPRQTCHSHVFFSLYSVSRDERQRELVSRICRLATVFMLCV*	945	47	XI	4095541	4096485	+	4096258	4096401	SOLUBLE PROTEIN NONE	cytoplasm[0.450],microbody (peroxisome)[0.248],mitochondrial matrix space[0.100],lysosome (lumen)[0.100]						583.m05618	protein-tyrosine phosphatase, putative	SOLUBLE PROTEIN NONE	microbody (peroxisome)[0.696],mitochondrial matrix space[0.581],mitochondrial inner membrane[0.292],mitochondrial intermembrane space[0.292]	1	0	gb|EEA97502.1| dual specificity protein phosphatase CDC14A, putative [Toxoplasma	PF00782,DSPc,269,308,9.7e-07,IPR000340,Protein-tyrosine phosphatase, dual specificity	Biological Process: protein amino acid dephosphorylation (GO:0006470), Molecular Function: protein tyrosine/serine/threonine phosphatase activity (GO:0008138)
	XTG01183.2	TTGCAGGGCCTGGCCGATTCGTGGCAGCATCTATACCCGCTTTTGGGACTGCAGACGTGTATTGATTTCTCGGGGAAAAGCCATCCGGTACGCGAGCAGTCTTCAGGCGTCTCAGGCGTGCGATGGCCAACAAAAAGGCGCAGGTTTGTTCCCGCCTTCCACACGGCGGTAGACATGATGCGTGCGGTGCATTTGTCGACACTGCTGAAACAGAAGCTGGAAGATCTCATCAGACCGCTTTACCCCGCCCCCTTAGTTCACAACATGGTTGACGCCGTAGTCCGCGCTGTATACACACAGGGAACCTCTGTGCACGCTCTGGCAGGGGCGGTCGGGCTAGCAGGAGGGATTGGAAATCTCTACAAACAGAAACGTCCCGGTCGCGATGTGGTCAGCTTT…	MMRAVHLSTLLKQKLEDLIRPLYPAPLVHNMVDAVVRAVYTQGTSVHALAGAVGLAGGIGNLYKQKRPGRDVVSFLMETFVDHTFLNCRVTSIEERESRREWQSQSGKTFRLKAPDSLCPVDARDYLKRQAYDFVVIATPLELSGLSIFSRNEVGELKKVRFPVPRKFQEVFVTFVAAEGIRRTSALNPTGGPTFTTSRESHHELKENDLLLYASWCGRSLAEEEKVRKPPLICKLTTGRELADEDLSQLFRGLRRSVRRRWFAYPFLRPMNLSAEESREDDKAGNQRHSEVNPTTFQLVENVFYPNGFEGVFSCMEGQAMASRNVAHLLVNALAV*	1570	336	X	5178137	5179706	-	5178522	5179532	SOLUBLE PROTEIN NONE	mitochondrial intermembrane space[0.798],mitochondrial matrix space[0.484],microbody (peroxisome)[0.375],mitochondrial inner membrane[0.193]	e-171	gb|EEB01846.1| prenylcysteine oxidase, putative [Toxoplasma gondii ME49]				46.m01683	prenylcysteine oxidase, putative	SOLUBLE PROTEIN NONE	endoplasmic reticulum (membrane)[0.550],lysosome (lumen)[0.280],microbody (peroxisome)[0.225],endoplasmic reticulum (lumen)[0.100]	1	0	gb|EEB01846.1| prenylcysteine oxidase, putative [Toxoplasma gondii ME49]	PF01266,DAO,56,73,0.00011,IPR006076,FAD dependent oxidoreductase	Molecular Function: oxidoreductase activity (GO:0016491)
*	XTG01245.2	ACAAGATGGACCAAAATCTTGAGTAGCTCGGGGACAAGACATCTGGTCAAGCAAGCTGTCGTGGTCAGATAGGAGAGATGCAACAATTTTCACACTCTTCCCGAGCTGAGTGGCGGTTTCGCAGTCTCGTTGCATGCAAGGGACAGACGGTGTGCCTCATCACGCCGACTAGCCATCGAATGAGTTACCAGGATATCGAAGGGAGTCACATAGCAGAAGCATCCGCTGATCGCTTACTAAAACAAACCTCCACGTGTCTTTTCTTCCAACGATTGATTCCTGAGAATTCAATGTCATGGGTTGTTCTGTGCGGTGGTTGTTGCTGTGCAGGGGCTGTCACTCGCGAGTGTCTGCGCTTGGTGTACACGATTTTGTGACGGAATCATTGTGTTCGTAGTA…	MQQFSHSSRAEWRFRSLVACKGQTVCLITPTSHRMSYQDIEGSHIAEASADRLLKQTSTCLFFQRLIPENSMSWVVLCGGCCCAGAVTRECLRLVYTIL*	1508	99	X	6928487	6929994	-	6929618	6929917	MEMBRANE PROTEIN 1 : REGION 68-90	mitochondrial matrix space[0.724],mitochondrial inner membrane[0.406],mitochondrial intermembrane space[0.406],mitochondrial outer membrane[0.406]
	XTG01276.2	GTTATTTCTTCTTCATCCAGAGAACGAGCATCCTTGATTCCCTCTTCTCCTCTGCGTTTTGCGTTACAAATTTGTCAAGATGAGTTGCTGTGGCGGTACGGTCGCTGAGCACGAGGTAGTGCTCGACAATACCGGCGACATGGACGAGATGCTTCCAGATCAGCTCATTCCATCCGTTCCGCGATCCGGCAACCTGCTGCTGGCTGCCAACAAAATCGCCGAGATTCAAGCACCGGCGGAAATCCGAAGTAAGATCACCTGGAGGCCAGGAGTTGACATTTTCTTCGATAAGAAGGAGAGCAGCATCGATTTGGTAATGGATTTACCCGGGTTCACCAAGGACGACGTGAGTGTCGAGGTCGGCGAAGGCCAACTGTTCATCTCTGGGCCTCGCTCGAA…	MSCCGGTVAEHEVVLDNTGDMDEMLPDQLIPSVPRSGNLLLAANKIAEIQAPAEIRSKITWRPGVDIFFDKKESSIDLVMDLPGFTKDDVSVEVGEGQLFISGPRSKNELREKYGANLVLSIHERPTGFFFRSFQLPPNAVEDSVRAVMTNGLLEVKISCIQTHEKKKVEVLLPGAAQGEKASKK*	1104	185	VIII	2286627,2287310,2287818,2288140	2287197,2287679,2287902,2288217	-	2287094	2287901	SOLUBLE PROTEIN NONE	cytoplasm[0.650],mitochondrial matrix space[0.100],lysosome (lumen)[0.100],endoplasmic reticulum (membrane)[0.000]	e-104	gb|EEB01013.1| small heat shock protein 20 [Toxoplasma gondii ME49]	PF00011,HSP20,66,172,6.4e-09,IPR002068,Heat shock protein Hsp20			44.m02755	small heat shock protein, putative / bradyzoite-specific protein, putative	SOLUBLE PROTEIN NONE	cytoplasm[0.650],mitochondrial matrix space[0.100],lysosome (lumen)[0.100],endoplasmic reticulum (membrane)[0.000]	0	e-104	gb|EEB01013.1| small heat shock protein 20 [Toxoplasma gondii ME49]	PF00011,HSP20,66,172,6.4e-09,IPR002068,Heat shock protein Hsp20
	XTG01291.2	TTATCACTGTGTGTTTCAGATGTCAGCCTGTCTGCGGCAAGATCTTTTTTGTGCCATGCTTAGGAAGAGAGAACGACAACAGGTGAGAAGCAGCACCTCTAAAACCAGGGTGTTTGTATGAGTCACGTCCGAACGTTGTTTTTTCTCGGCGATGCCGTTGGTATGTCCGGAGTGCAATGAGATATTGTGGTTCTGTGTTTCGTGGGCAAGATTCCTTTTCTTGCAGCGTGACCCTCGTGCTTGTTCGTATCCGTCGGATTTAACGGCGGCAGCGGCACTTAACTGGATACGCTAGCCCCGCACAGCAGTCTGTTGACTCAAGTCTCCCTTGGGTAGAGACGCAGCTGCCTGAAACCCACGCTTTTTTGGATTTACAAAGCCAGAACCGCCGACTCCACG…	MSCFRPMTAGDLFRFNAVNLDGFTETFLQSFYLRYLSNWPELCIVADAPDGTVAGYIIGKVEGKGMDWHGHVTALSVAPEFRKCGLARKLMSFLEDISEKKFKCYYVDLYVRVSNRVAVNFYRDLGYRVWKTEKGYYSGQEDALDMRKPLSHDTDVLCLKGAEEPL*	986	166	IX	3603291,3604690	3603890,3605075	+	3603716	3605015	SOLUBLE PROTEIN NONE	nucleus[0.760],microbody (peroxisome)[0.640],mitochondrial matrix space[0.510],mitochondrial inner membrane[0.234]	1e-94	gb|EEB01275.1| N-acetyltransferase 5, putative [Toxoplasma gondii ME49]	PF00583,Acetyltransf_1,45,128,1.8e-19,IPR000182,GCN5-related N-acetyltransferase	Molecular Function: N-acetyltransferase activity (GO:0008080), Biological Process: metabolic process (GO:0008152)		80.m02249	N-acetyltransferase 5, putative	SOLUBLE PROTEIN NONE	nucleus[0.760],microbody (peroxisome)[0.640],mitochondrial matrix space[0.510],mitochondrial inner membrane[0.234]	0	1e-94	gb|EEB01275.1| N-acetyltransferase 5, putative [Toxoplasma gondii ME49]	PF00583,Acetyltransf_1,45,128,1.8e-19,IPR000182,GCN5-related N-acetyltransferase	Molecular Function: N-acetyltransferase activity (GO:0008080), Biological Process: metabolic process (GO:0008152)
*	XTG01295.2	ACACTTTTGACGGTTGGGGTAAAACACGACGGCGGGTGTTTCTCTGCTCCTTCACGCCTTGTGGGAAGGAGCCTTGCGGACGTAAGTCAGCTGAGGTCGCGAGGTTTACCTTCGTGTGCCTCCAGTCCTCACAACCTGCCCGAGACGGGGCGAAGCGCACAGAGAGGATGTTCCATGGATAGATAGAAACCGTGTGGGACTCGCTCTCTGTGGGCGGACGGGGACTTCCACTTTTTTTCACACGAATAGAGTCGGCGCAAGTCGGTGTTCAGTGAACGCCACGCATGAACTGGCGCTTCATCGTTCAAGCGCATTTCCTCGGAGGTGCCGTCGCCGGTAAAAATGCTGTGCAAGAGGCACCTCGCAGAGCAGCGCATGGAAATTCGAGTTGTGTTTTCT…	MLCKRHLAEQRMEIRVVFSLECCGSQLERYEIPMFHSKFSSDLVLDNANRGDTCRGSVATWKIRRFQRKHLPGPSRMLTSKWFQCSFTKQ*	1338	90	VI	1859705	1861042	+	1860047	1860319	SOLUBLE PROTEIN NONE	mitochondrial matrix space[0.605],microbody (peroxisome)[0.437],mitochondrial inner membrane[0.310],mitochondrial intermembrane space[0.310]
	XTG01316.2	AACAAGCTTTCGGATGGTACCTTAGTCTGCTGTTTTTACGGAGCACTGAGAGATTCTGAAAGGGTGGTAACGCCAAGTCAAGTGCCCTTTTCCTTCGTGCTCCGAACCTCCTAGCAGGGTAATGTTCTGCTCAGGATTTCGTTGTGGCGTTTCACTTACCCTCCACTCCCTCGTCCATCCCGAGAGATCAGAGAATCATCCTCAATGTAGCCTCGGGAACACACATCTCCCGGAGGGTACACTCCACCGTGTGTCTGCGGTCCCGGCACGAGTGGCCTCCAGCTGATCCGGCTTCTGACCCACGGAAGCGCGTCGAATTCCCGGATTGAACAGAATATACCCCCGTTAACATCCTAACTCCAGAATAGCGTCTGCAGGTAGCAATTACCTCACGTTTTG…	MSSYLSSPPSQGRPRQPPSARPFNAAFFLQQENSPARGPDPYATPVQGNQQPERQLPPLCLYSSEDSALQATTDDAASSKLSAVLLNYYRDDSLPFFVKKRTRRAPLINRGYFSRVAAIRQLLAIFVDDVCSQYRDMSSLYRSQSQPPSSSVFLSAVEIERRAAGYEKGPLPTEWPIDNPPVQFVNFGAGMDTLYFWLAERYKNIKVFEVDFSEVAAVKECILRHNPDLWKKIAPSSPADFHSVAAESHAGEGVGLNTGKYALIGADLRDVQSVESALKKKGFRDDLPTFFLSECVLVYMNTPEADAVLRWAAKAVKSAPSVVAVYEQLNPDDAFGRTMVKNLQTRGCPLMTIFDYPTLQAQKQRYINLGWSASSVADMNTVYDKFLPREETQRVQRLE…	2403	449	X	5930281,5931009,5931607,5932050,5932461,5933023,5933463,5933777,5934454,5935110,5935446,5935769,5936702	5930572,5931095,5931700,5932111,5932508,5933085,5933526,5933844,5934515,5935162,5935522,5936034,5937868	-	5930498	5937032	SOLUBLE PROTEIN NONE	cytoplasm[0.450],microbody (peroxisome)[0.306],lysosome (lumen)[0.153],mitochondrial matrix space[0.100]	0	gb|EEB01959.1| leucine carboxyl methyltransferase, putative [Toxoplasma gondii	PF04072,LCM,67,421,1.5e-76,IPR007213,Leucine carboxyl methyltransferase	Molecular Function: methyltransferase activity (GO:0008168)		46.m02915	hypothetical protein	MEMBRANE PROTEIN 1 : REGION 132-154	endoplasmic reticulum (membrane)[0.600],microbody (peroxisome)[0.300],mitochondrial inner membrane[0.100],plasma membrane[0.100]	1	0	gb|EEB01959.1| leucine carboxyl methyltransferase, putative [Toxoplasma gondii	PF04072,LCM,274,628,1.5e-76,IPR007213,Leucine carboxyl methyltransferase	Molecular Function: methyltransferase activity (GO:0008168)
	XTG01338.2	TAGGGTTTAGAGTGGCCGCACGTGACGAATGTGCTGCTGCAATTCCAAAATAATAAAATGCTTTCCCAGACGCTGGAATTGTGTGTTTTATCTTGGCTTGTGAACTGCAGGCGGCTTTGGTAAGCAATTTGGCTATTGTGCTCAGGATGAGCTTGCATCACACTGATCAGTTGCTTCTAGAGAGGTCAGGTGAAAACAGTCCCTACACCAGTGTAATGCCGCGTAGTGCCTCCCGCACAGGTCACTAGACGTTTACCCTTCGTCTAGATTTGGCGAACTCGTGTCAGGCGAGGAGCCGCTCTGATGGAGACTCATGCCTTAGAACTGAGCCGATACCTGGATCACCGTATGTCAGGTGTAGGCATTCGTGCTTGGCAGGTTAGCGGCAGCCTGTAGAGT…	MNQSQREMPRDLQHAPDAAPRPAPTVAPEPGSVEASQAIASVSLLPAPRDDEEQEAARAAKAVCEDLLLPEGQSIKELLQMVPLQIPDDSKTQTNLQRLARRLRPQRPPREGNLPVLLTPNMNEAMASVMDEHLVNVSYVSAYSQNHFEKVVETGPLRRFAEACENGAETAEEQAAHEFWSKIVKLYTIRSIARSEHHQFAEVVGTKWLDENKALYESFYTRVSVNTMELQRLFFLNYIETAKRIGWECLDTQGKPMPADVPEAYLNHLEKHIKVRRAILKATLWRLAGRQNELTLDEKQTADRIISDQDLTQTPGGTPLSPFEARMFTAGWTPRKG*	2416	337	XI	4183276	4185691	-	4183865	4184878	SOLUBLE PROTEIN NONE	cytoplasm[0.650],lysosome (lumen)[0.162],mitochondrial matrix space[0.100],endoplasmic reticulum (membrane)[0.000]	e-165	gb|EEA97514.1| hypothetical protein TGME49_114550 [Toxoplasma gondii ME49]				583.m05626	hypothetical protein	SOLUBLE PROTEIN NONE	cytoplasm[0.650],lysosome (lumen)[0.162],mitochondrial matrix space[0.100],endoplasmic reticulum (membrane)[0.000]	0	e-165	gb|EEA97514.1| hypothetical protein TGME49_114550 [Toxoplasma gondii ME49]
	XTG01354.2	AACTTTGATACTTGTGGGGGGTACGAAATTTGTGTGGCGTTTTTTGAAGTGCATGTTTCACAGAGGTCTAAGTCCATAGATCCACCATCGAGCTGGCCCCTGTTGTCAGGGTTTCATTCGGACCCTAGGTAGAGGGCCTGTCTCCGAGGCAGCCACCCAGCATCTGTCAAACGGATACTGGACGCTGGACGTTCTTCGTCGTCGGTTTTTTCTTTTTAATTCTGGGTCCATCCCTAAGTTATGTTTTCGGGACTGATATAAAGGTTTAGTGTTTACGTCGTCTTGGACAGCTAATGTTCCAACAGCTGCGATGGCGAACAAGGCGGTCCTAGCTCTCGCACTGCTTCTGTGCGTCGCTTCAAGTGCGTTAGTGCAGTCCACAACCGTGCGACATGAGTC…	MANKAVLALALLLCVASSALVQSTTVRHESALRAEAETGLQTFQHERSRDTTQSGATFEDVTDECLTLHNKFRTAGLDVSVPELVANDTARKVVLEIVKKRAEDNCSSQTHSEEARRAGLGENIFFANDASCGVGVQMWYNEVNLLKGKYPGTEWNRRGAIGHFTQMMWDSTTGLGCARTTSCPNWNQLFCVYKPAGNWIGVAPFSEAVWMSIMKRDGLSGAMSIAQVSTGALAIAVSAVFLVLVG*	1570	246	VI	991524,992456,993311,993961,994906	992166,992626,993399,994127,995405	-	992043	995095	MEMBRANE PROTEIN 2 : REGION 3-25,221-243	plasma membrane[0.919],lysosome (membrane)[0.300],endoplasmic reticulum (membrane)[0.100],endoplasmic reticulum (lumen)[0.100]	e-132	gb|EEA99487.1| SCP-like extracellular domain-containing protein [Toxoplasma gondii	PF00188,SCP,66,194,6e-07,IPR014044,SCP-like extracellular			49.m00025	SCP-like extracellular domain-containing protein	MEMBRANE PROTEIN 2 : REGION 3-25,221-243	plasma membrane[0.919],lysosome (membrane)[0.300],endoplasmic reticulum (membrane)[0.100],endoplasmic reticulum (lumen)[0.100]	0	e-132	gb|EEA99487.1| SCP-like extracellular domain-containing protein [Toxoplasma gondii	PF00188,SCP,66,194,6e-07,IPR014044,SCP-like extracellular
	XTG01356.2	TTGTAATTGAAGGTGGTCCCCTTTGTAGGATTTCAATCTCCCACCACGTGACCGAGTGTTTCCTACTTCTGAACAGTTCCTGTGGGTCCGTCGGAAGGCGTGTCGCCAAACAGGGGTCTTCTGTTCCACGTTGTGCCCTTTTTCAATAATATTTTTGGGAGCCACCGCTTTTCCCCTTTGATTTTCAAAGACAAAGGAAGCCTGACTCAGTGAAGACTGGACTATTCACCCTTCACAGTTCACCTGTTTGGTAATTTCCTCTCGTTCTGCTCTCCGGACCATGGATCCTCGCGTTGCACACACATCTGGTTCCCGTCTTACGGACCGGTCGGCGATGTTGGTCAGCCATAGGAGAGGGCTCGTTGGAGGCGGCTGTATGGTGTGCCTGCCTGTGGTATT…	MDPRVAHTSGSRLTDRSAMLVSHRRGLVGGGCMVCLPVVLAVISGLLDGSLMGVGRVVAQNSQGLAIPSSQIEAVIRMQSFSTPEEAAADSWKAAGARAPGEIRVVVPEADTDVSVGSVDRVSKDTLAFSRHESKCGLP*	1757	139	VIIa	1021765	1023521	-	1022822	1023241	MEMBRANE PROTEIN 1 : REGION 32-54	mitochondrial inner membrane[0.769],plasma membrane[0.650],mitochondrial intermembrane space[0.370],microbody (peroxisome)[0.300]	4e-70	gb|EEB00675.1| hypothetical protein TGME49_006340 [Toxoplasma gondii ME49]				20.m03944	hypothetical protein	MEMBRANE PROTEIN 1 : REGION 32-54	mitochondrial inner membrane[0.769],plasma membrane[0.650],microbody (peroxisome)[0.477],mitochondrial intermembrane space[0.370]	1	1e-88	gb|EEB00675.1| hypothetical protein TGME49_006340 [Toxoplasma gondii ME49]
	XTG01357.2	GACTTTTCTTGTTGCACTTTACCGCACGAGAAAGCATCTCGTTTTCCATGTTTAATGTTTGCGACTTCTGTCACTTCCCCAAGTCGCGCGCCGAGCTGCGCAGTACACGCAATAGTCACAGCGTGGTCGATGTCGGCGAAGAACTGCTGCTGTGGCGTCTCAAAGCATGGTTGATGGCATTTGCTCTTCGGTTCCCTCCGCTTATTCCTTTCAAAATCTTTGGGATTTTTCTTTTTATTTGTCCCACATGTGAAGTGTCGATAACGGCTTGGATGCACTTGTCACTGCCGCGTCTACGTCGCTTTTTGTGCCTGTGCAGAAAGGAGAACAACGCATTCAAGTCTCGAGTTCTGCCTTTTGAGGGAGCTCTGGAGCTCCTGGACGTTTGCGGTTTCAAAG…	MFNVCDFCHFPKSRAELRSTRNSHSVVDVGEELLLWRLKAWLMAFALRFPPLIPFKIFGIFLFICPTCEVSITAWMHLSLPRLRRFLCLCRKENNAFKSRVLPFEGALELLDVCGFKDTGDFLAISGQPDGFVLGQALKFLDVLLEQLKN*	1240	150	II	861304,862349	861708,863183	+	861351	862443	MEMBRANE PROTEIN 1 : REGION 49-71	plasma membrane[0.650],microbody (peroxisome)[0.640],mitochondrial inner membrane[0.415],mitochondrial intermembrane space[0.212]	6e-27	gb|EEB02890.1| UBA/TS-N domain-containing protein [Toxoplasma gondii ME49]				41.m01338	UBA/TS-N domain (ubiquitin-associated domain)-containing protein	SOLUBLE PROTEIN NONE	cytoplasm[0.450],microbody (peroxisome)[0.300],mitochondrial matrix space[0.100],lysosome (lumen)[0.100]	1	e-140	gb|EEB02890.1| UBA/TS-N domain-containing protein [Toxoplasma gondii ME49]	PF00627,UBA,69,113,4.7e-05,IPR000449,Ubiquitin-associated/translation elongation factor EF1B, N-terminal
	XTG01359.2	ACTGGAGTCTCTGTTGCAGTTCATTCTTGTTTTTCAAATTATAAGAAGGTAATTGTGGTAGCTTATGAACAACGTCTTTTCGCTTCTCTTGGCTTAAAGGTGTCTCGAAGGTTTCCGTGGGGGTGCCGTTGCCGTTGCGACCAGCGTAAAGCGAGAAAGTAACGCTTGGGTTTGTTCTGATACTTCAAAGTTGAAAATCTCAACGTTCCTTATAATTCTCAGTCTGTGGCCAGAATGCCGCTCGAAGTATTGGGGCCTCTCGCAGTCTTGACCGCGGGCATGAAGGCGCTCCCAGGTGCAGCGCTGCTGAAGACTAGCGGCGCTGCGGTTGCGGCGAAGGGAACAGGGATTTTTGCTGCTAAAAACAAAGCCGTCTTCGCGGCCACCCATCCAGGCACC…	MPLEVLGPLAVLTAGMKALPGAALLKTSGAAVAAKGTGIFAAKNKAVFAATHPGTSSGTSASHEALEKAKTELQKAASDIEEAENTTKSMMPLGLLTAFGFGGKQDDTVAALRRARARSHHGDDRRVRLSTVPDRCSSYGDFL*	766	143	X	6942962,6943566	6943176,6944116	+	6943585	6944016	SOLUBLE PROTEIN NONE	endoplasmic reticulum (membrane)[0.550],lysosome (lumen)[0.263],nucleus[0.180],endoplasmic reticulum (lumen)[0.100]	4e-70	gb|EEB03732.1| hypothetical protein TGME49_015530 [Toxoplasma gondii ME49]				33.m01373	hypothetical protein	SOLUBLE PROTEIN NONE	nucleus[0.760],mitochondrial matrix space[0.430],mitochondrial intermembrane space[0.376],mitochondrial inner membrane[0.109]	1	4e-78	gb|EEB03732.1| hypothetical protein TGME49_015530 [Toxoplasma gondii ME49]
	XTG01384.2	ATGTTTGACCTTCTGCAAAAAAGGTTTCCTCCTCTGAAGAAAGCGTAGAAAGTGTGCCGGTAAGCTTGGCACGGAAAGTCCCTCGGACACAGCAGCGCGCTAAGCTCGAAGCCTGCTCTGCGTGGCTGAAAGCGTGCTAACTCTGCGCTGCCCCACTTGTGGTCCCATGCCACAGAGGAAACCAAGAATTCCCTTTTTGAATATGACGGAAGGTCGTGTGTTCCCATGATGCTACTATTCGTGACGGAATTAGTGTAAGGAAGTCCGAGCGGACTCAGTTCCCAGCTCCGTCTTCCGTATGGATCGCCCGCGAAAACCGATACCAGTTTAAGCCAGAAACCTTTATGTGGAGCAGAAAGTCAAAGGGCCGAGGTAGGACGGGCTGGCGCAAATGGAGGG…	MVYASPLSRTAESAEIICKEGGIPLSRVRHDPRIMEWNAGILQGSLLSDIQNKFPVEWAMWRKNRNPDFVFPGGESLRMRFNRVASFFSEIVRKHQGERVLVVTHGGVLDELFRIIRKVPLSASTNAPKLNAALHVVRATLVARTPNATGEGLDPTKLEPTFAPSDRLPDYADPVQWTIVRWGKVTDLKKILEVDRGKQVPATIEYV*	1607	207	VIII	3696616,3697175,3697732,3697896,3698056,3698319,3698669	3697087,3697285,3697776,3697959,3698138,3698570,3699248	-	3696814	3698365	SOLUBLE PROTEIN NONE	mitochondrial matrix space[0.360],lysosome (lumen)[0.232],microbody (peroxisome)[0.226],endoplasmic reticulum (membrane)[0.000]	e-118	gb|EEA98774.1| phosphoglycerate mutase protein, putative [Toxoplasma gondii ME49]	PF00300,PGAM,1,112,3e-07,IPR013078,Phosphoglycerate mutase			59.m03656	phosphoglycerate mutase protein, putative	SOLUBLE PROTEIN NONE	mitochondrial matrix space[0.360],lysosome (lumen)[0.232],microbody (peroxisome)[0.226],endoplasmic reticulum (membrane)[0.000]	0	e-118	gb|EEA98774.1| phosphoglycerate mutase protein, putative [Toxoplasma gondii ME49]	PF00300,PGAM,1,112,3e-07,IPR013078,Phosphoglycerate mutase
	XTG01387.2	ACTGGCATCTTCTCTCGAAAAGCGGCATTCTGGCCAAACTGACGACGACCCACGAGAAGCGGCTGTCACACGCGAGGGGCAACGGAACCGCGGGAGTTCACCGTCGGCCCGGAAAGTATGTCCGGCCTTCTGGAGTGACTTCGGCATCTCTCGACAGATCCGCGTCCTTCGCGGAGCGAAACAGTGCAATTACCCGGGAAAACCGATTCCTGGAGGCAGTCTGTGAGACAGACGTTTGCAAGAAGGGGGTTCGCCGACATCCTCGCCCGAACTCTGGGCGTTCCACCGCGAAAGACGCCCGTGTAGGAAGGCGAAGAATCCTATTAGCCAGAAGAGACAGCCTGGGAAAAACCCTGGGTTCTTCCTCTCGGAATGCATCTACAAGTGTTGAACTGACGG…	MAFSGLAAMASPPAATRAQLVSRRFLSGRLACPSAVSLTSGAPFSFAGAGPFSRCSILTRNPAASPSCLSIQTRFLGNRATGPQFDILDPKSINLREEARYVCRLFSVPTLNYLDFKQGCSSLRVFLFLAMMAGISLDLLLFHPPKSSYWNRFHLHRLPLNAERLLFPGKGNVYEYTKNGTKVDPDTGAVATEACASFLKLMYGVSL*	1621	207	VIIa	911652,912634,913465	912191,912806,914372	-	912023	913746	SOLUBLE PROTEIN NONE	mitochondrial inner membrane[0.681],plasma membrane[0.440],microbody (peroxisome)[0.325],mitochondrial intermembrane space[0.295]	e-108	gb|EEB00689.1| hypothetical protein, conserved [Toxoplasma gondii ME49]				20.m03955	conserved hypothetical protein	SOLUBLE PROTEIN NONE	mitochondrial inner membrane[0.681],plasma membrane[0.440],microbody (peroxisome)[0.325],mitochondrial intermembrane space[0.295]	0	e-108	gb|EEB00689.1| hypothetical protein, conserved [Toxoplasma gondii ME49]
	XTG01390.2	AGTCAGTGGTTGTTTTTGTGGGGGCTTCTTGGTGTTGACTGAGAGGAAAAACACTAGAAGATGCACCGGCTGCACCGATGGCAACGCGTTCATTCCTTTTCGTGTTTTTGGCGCTCTCGTCCCTTGGGGGTCTGTGTAGCGAGTATGCTACTCAACGACCACTAGAACCGTACAGAGGTGAAACCGAACGGCCGCTGCCTGAACGCTTGGGCCAAAAGATGTACATTTCAGTAGTGCAACATAAGACACTCTCGTTCAGTCGTAGCTCTGGGGGCCCGTTCCGTCGTCAAAACCCTCAGACGTGGCCGAATTTTGTTCAACTTACCAGCACGTCTGGGGTGCCCCACCGGCGACGCGAAAGGGTAGCCGACGCTGATGAACCGACAACAAGTACGGGCA…	MATRSFLFVFLALSSLGGLCSEYATQRPLEPYRGETERPLPERLGQKMYISVVQHKTLSFSRSSGGPFRRQNPQTWPNFVQLTSTSGVPHRRRERVADADEPTTSTGNRRDRAFPLRSWLRHAIRRLGVGANNRRQGVQHKEVLPSTEVASIVTLLQQLQQEIGRCRLQQRTNAHLEDTVTILFFRRGSTRVLLSDGGRHTRNIRYDGEILGSGPWSLVLRVMDVDENQEYALKVARLRASLSGAAGYRQLLRQGLLHHRFTPPVSPHHALWCLQLMVAIDLLKLPRIPRFVREPSSRLTIANRFLLLPLAYTDLLAVLRALFTRQDVSESPGGFLARLHMTAQVVKALASYHSQGFVHGDLKPQKFLVMANGSLVLGGFTEVRTPGALRSGDVFTESY…	2039	535	III	515828	517866	+	515905	517512	SOLUBLE PROTEIN NONE	outside[0.609],microbody (peroxisome)[0.175],endoplasmic reticulum (membrane)[0.100],endoplasmic reticulum (lumen)[0.100]	0	gb|EEB02204.1| rhoptry protein, putative [Toxoplasma gondii ME49]	PF00069,Pkinase,205,503,1.2e-07,IPR017442,Serine/threonine protein kinase-related	Molecular Function: protein kinase activity (GO:0004672), Molecular Function: ATP binding (GO:0005524), Biological Process: protein amino acid phosphorylation (GO:0006468)		52.m01543	rhoptry protein-related / protein kinase-related	SOLUBLE PROTEIN NONE	outside[0.609],microbody (peroxisome)[0.175],endoplasmic reticulum (membrane)[0.100],endoplasmic reticulum (lumen)[0.100]	0	0	gb|EEB02204.1| rhoptry protein, putative [Toxoplasma gondii ME49]	PF00069,Pkinase,205,503,1.2e-07,IPR017442,Serine/threonine protein kinase-related	Molecular Function: protein kinase activity (GO:0004672), Molecular Function: ATP binding (GO:0005524), Biological Process: protein amino acid phosphorylation (GO:0006468)
	XTG01393.2	GTAAATTTATCTGAGTTCTTCTCGTATTGCTAAAGTTTTATTGTGGATCCAAGGAACCGAACTCGTCGATTTTTTACCACTGTCTTTCTTCCACTGTCGCGCGGGGCCTCTCTTTTGCGCGAACCTTCTGCAAGTGGACGCGCAACCTGTCCTGCCCCTGAGATCTGCCGCGCTTTGTCCGTGGGTTGTGCAAACACCTCGTCCGCGTGTGGAAAGGATTTCTCGCGGCGAACACCACAGCTCCAGAAACAGGTGACAGAAGTGCGCTTGGCACTCGACCTCAAAGAGGCTGTTTGTTTAGACAAAGTTGTTCCCTCCTTTCTCACCATGTTTTCTGAGTGCTGCCAGCCGTGCGCTCCCTGTGGTGAGGGCGAGCCCGGCGCTGCGCAACCGACTCAA…	MFSECCQPCAPCGEGEPGAAQPTQVPGSRLVSGVVATQGEARILEPLVQERVVEVLKEEIQERVIEVPQVQYVDRIVEVPQHVVHEKVTHVAKPIIQERVKHVHKPVYQQKIIEVPQVKVVDKIVEVPQYVYQEKIIEVPRVVVQERVIPVPRKVVKEKIVEISQVDYRDVVVEKPLEAVEILQEEEVVEVPKPVVVEKVVDVEKVVEVPHIQHTYRNVMTPQYRHIPKPVEVPMTHYRPIPVEKIVDRNVPVPVELQIVQEYLCPKIEPRYKEVPVPVHVQRTIEHPVPKEAMGNPKLLPLYYQGTQEGVEGIVTPGHPCYSLSACCMPRREQQPIELGTMQGTVEVMAQQGYPTMPVPQGWDGAAPPAGWEGWSKEHIPTALRSDQHSSGAMTPVSA…	2079	452	VIII	1511018,1511963,1512865,1513425	1511755,1512619,1513074,1513898	-	1511411	1513571	SOLUBLE PROTEIN NONE	cytoplasm[0.450],microbody (peroxisome)[0.300],lysosome (lumen)[0.191],mitochondrial matrix space[0.100]	0	gb|ABI34611.1| inner membrane complex associated protein 5 [Toxoplasma gondii]				44.m00031	membrane skeletal protein IMC1, putative	SOLUBLE PROTEIN NONE	cytoplasm[0.450],microbody (peroxisome)[0.300],lysosome (lumen)[0.191],mitochondrial matrix space[0.100]	0	0	gb|ABI34611.1| inner membrane complex associated protein 5 [Toxoplasma gondii]
	XTG01404.2	AAGTTCTTGGCCAATAAAATATTGCTCTGTGTATCAGTTGGGTGAAACTATTGTGTTTAGCGTCGTCACACGGTCCTGATGCGACACTAGTTACGACGGCGGTCCAGTCATGATTTCCTGCGACTGTCAACTTCGATTTCTCAAATGTCAACGCGAGAGGAGGTCGCTGTCCCAGGATTAATGGTATCTCCTCATATCTCACTGAATCGGTACTCTAGACAGGGAGGACACCTGATTCAGCGACTTTCCTTTATTTCACCGATGACTTCCTGTGAAACACTGCCCCCGGGAAATTACTCGTTTGCCTTTTCCTCTTGTACTGGGTGCCTCCTTGCCCTATGTCTGCTATGAGCAACGTCAAATACTTCCCACCTTTGCTTCTGTTGCGCTGGTAGTCCC…	MTPASGPGFRVILVQKEKHVGQLPHAKLAPPAQEDASLFYECCSSNTEQHQRSCLLSNGIRDTERYGFIGLRREADTNAGDCSSGEAAYPEVDSPITGVNSYTSGGNAYPVFVGDRVLESRDSVDPQLLQCLLMGASGTTSSVTSLHFFVDGSLPRHHLHLIESFANRLGCAECLPVRCAGVESAAVSLASSQQLPPKTQSQGTLGLTTGSPRPATQAASTHEQLRSSQTGLSSLRQRPARLWFLKGELGEGLKCRHALTEVQDALLFGNPNHSRCAQYITIPSSRLPSGEGNHRASACSHAFGGPHVRPLVEPRDAGATAARIPLDRQSLVFAVGGGTVCDLVAFAASTVLRGVKCVLVPTTLLAAIDASVGGMFPSLHSLSRFRCCRWSFLRVS*	2005	396	XI	93968,95664	94833,96802	+	94432	96452	MEMBRANE PROTEIN 1 : REGION 353-375	endoplasmic reticulum (membrane)[0.850],plasma membrane[0.440],microbody (peroxisome)[0.300],mitochondrial inner membrane[0.100]	0	gb|EEB04737.1| AROM polypeptide/ shikimate-quinate 5-dehydrogenase [Toxoplasma#gb|AAQ83833.1| AROM polypeptide [Toxoplasma gondii]	PF01761,DHQ_synthase,326,374,6.5e-18,IPR002658,3-dehydroquinate synthase AroB	Molecular Function: 3-dehydroquinate synthase activity (GO:0003856), Biological Process: aromatic amino acid family biosynthetic process (GO:0009073)		542.m00002	AROM polypeptide/ shikimate-quinate 5-dehydrogenase, putative	SOLUBLE PROTEIN NONE	nucleus[0.600],plasma membrane[0.600],Golgi body[0.400],endoplasmic reticulum (membrane)[0.300]	1	0	gb|EEB04737.1| AROM polypeptide/ shikimate-quinate 5-dehydrogenase [Toxoplasma	PF01761,DHQ_synthase,282,665,1.3e-72,IPR002658,3-dehydroquinate synthase AroB|PF00275,EPSP_synthase,722,750,2.7e-05,IPR001986,3-phosphoshikimate 1-carboxyvinyltransferase, core|PF00275,EPSP_synthase,1231,1286,1.2e-06,IPR001986,3-phosphoshikimate 1-carboxyvinyltransferase, core|PF00275,EPSP_synthase,1527,1565,1.6e-05,IPR001986,3-phosphoshikimate 1-carboxyvinyltransferase, core|PF00275,EPSP_synthas…	Molecular Function: 3-dehydroquinate synthase activity (GO:0003856), Biological Process: aromatic amino acid family biosynthetic process (GO:0009073)|Molecular Function: transferase activity, transferring alkyl or aryl (other than methyl) groups (GO:0016765)|Molecular Function: transferase activity, transferring alkyl or aryl (other than methyl) groups (GO:0016765)|Molecular Function: transferase…
*	XTG01408.2	CGAAAATATACTTTTGCACGAACTTGCACGTTGTTTTAGGCCAGAAAATTCGCAGCGTCATGACTGACTTCCGGTAGGCAGAATTAACAACGGCAAAGTGCTTTGATGAAGCAGATAAGCCGGCAGCGCGGGGCCTCTCCTGATAACGTCGGAACCAACACCATAATTAACCGCCACAGGAGCCCTGAAACGATTCGAACTTCCCAAGTTTTTTATAAAGTTCATACTCTTCTTCCAGGGGTATGCAGGGTAGCGAGCAGGTCGTAATTAGTCGCGTGCAGTCGGTCTGCTTCCATCCCGTCTTCTCAAGTATGTTCTAATTCTACAGGAGGATATGGAGCATTTAGTGCCTGGTAGAAGAGGCGCCGTACACACGTCTTCTAGTACGCCAGAAATCTT…	MKQISRQRGASPDNVGTNTIINRHRSPETIRTSQVFYKVHTLLPGVCRVASRS*	1084	53	V	127447,129006	128474,129061	-	128264	128425	SOLUBLE PROTEIN NONE	cytoplasm[0.650],lysosome (lumen)[0.271],mitochondrial matrix space[0.100],endoplasmic reticulum (membrane)[0.000]
	XTG01422.2	ATCAGAGACTCCTCTGAGTCAGTTACTTCTCCTTCCCAGCTCACCTCGCATTTTCATTCCCCTCATTATAGTTTCACCAACTGGAGCTTCCACCCGGGATCGGTCCACATGGTTCACTGAAACTGCCGTAGACGTATAGGCCATTATAAAGATACGTGCCCGTACGCTGCGGCTTCTGCGGCTTACGGCTCGCGCGTGACGCGCCACAGATTCCCGGTCAACTCTCCATTGCAATTTTTGCACGTTTGCGCGTTCCTCAGTTTATCTCCTGCTTTGATTCGTGTTTACAGAAACTTCTACATGACAGTCCTACTCCGTGCGAGTCCTCTGGTGCTACACAATTCCTGGTAGCCGTGGCTGTAAAAACGAGGCCACATGAACGCGGCTTTTTCTCCGGAC…	MAWILKGEFEFLVSSLAERLDIAKCRGLLTSSLDMRLVCSRDPTFAHYYGAGKAYLGRYIEKHLNRTGLGLQSKYMHKSLGASIVDECNLAHIFQILRVEELLECNAQCLPVTVAASVLLAIVGELDAVRMDLLNMKKDVRELDNFRRESAQFLTDTLEFLVEFIVESGRDRFTYIKEALILPTATPPRPIPSLGQQPPKSSQKVASDLRSSDDPFSLAARMAQGDAIAEGSDGGQEYLTSLYALYRRGDLQLEILLNSGSILSIWRRLKALFELPRATAQDLIRWAVIRQAPRLNRLRQLIFTRLLQVLCNPSLRTGKIKGDVPDFPRKALKQDRAIAATVLSAFARSGVKAWCYESESQKLDIVRGMGGGEVSSKISSMLCIKVDRGFIDLPMDDDY…	2825	505	Ib	1258153,1259595,1260082,1260660,1261283,1261902,1262732	1259081,1259758,1260199,1260817,1261580,1262123,1263667	-	1258894	1263101	SOLUBLE PROTEIN NONE	plasma membrane[0.650],mitochondrial inner membrane[0.505],Golgi body[0.300],endoplasmic reticulum (membrane)[0.200]	0	gb|EEB02558.1| hypothetical protein TGME49_009490 [Toxoplasma gondii ME49]				25.m01869	hypothetical protein	SOLUBLE PROTEIN NONE	plasma membrane[0.650],mitochondrial inner membrane[0.505],Golgi body[0.300],endoplasmic reticulum (membrane)[0.200]	0	0	gb|EEB02558.1| hypothetical protein TGME49_009490 [Toxoplasma gondii ME49]
	XTG01424.2	AGTTAATTACCACTTTGTTCTCTCGTAGGCACTGTGCGTCAGGCTGCGTGGTAGTCTTGCGAGACAGAAACGACGATCGTCATTGATTGCGGGACGGACAAGAATGCATCCGTGTGTGTATTTGTCTTGAACAGTTGGCAGCAGATGGCCTCCGCCCAATCCTGCCATGACGTGATATTGTTTTTCCTACCTGGTCGCTCAGAGTACCGCTAGCAGTCGCTACGTCGACACGGCCAATATGGTCACTGATACGGGGATGCGTGCCGGATTTCACAACTGAAGCACTGGCTGGGGAGGCGAAACAGCCTCGGCGTCTGAACACTTCATGACAATCCACCACTATTTTTCTGCTAAAGAACATAGCATGTTACAAAAACAAAGGCGTGGCAAGCATGAGTG…	MHASLGRKIWLSPGNAVLICNFHFHSLCQVKLKEYCAHEDASPGTTACYLCFSGNERLHYCMMTMGAQLARVSLGHARSSPIPPLPGTAHTTVFLVFIVTLLLSQRGSYVDVMAIPVGGSAVGSNGEPPFDAGKGVASEQSGTGTEPSASTMKAALGPASQTSEKLPVPAAAKPVIHLDVGEKEGNDALSSLEESSLVFTDGVHTAGSSRPSFRRKRIVKRVLGPLLVLAVLSALLRTLSRYSWTGGSPSRQSTGGATAGARGDQRER*	1691	268	VIIa	2243652	2245342	-	2244131	2244937	MEMBRANE PROTEIN 3 : REGION 10-31,86-107,222-244	endoplasmic reticulum (membrane)[0.685],plasma membrane[0.640],Golgi body[0.460],endoplasmic reticulum (lumen)[0.100]	e-134	gb|EEB00516.1| hypothetical protein TGME49_003740 [Toxoplasma gondii ME49]				20.m05976	hypothetical protein	MEMBRANE PROTEIN 3 : REGION 10-31,86-107,222-244	endoplasmic reticulum (membrane)[0.685],plasma membrane[0.640],Golgi body[0.460],endoplasmic reticulum (lumen)[0.100]	0	e-134	gb|EEB00516.1| hypothetical protein TGME49_003740 [Toxoplasma gondii ME49]
	XTG01427.2	ACTTAGGATTTATCTGAGAAAAGCTTACTTTTTCAGTAACGCTTCGTGTGAAGATTCAGGTTTCCACGGAACTTGGCCATTTGACTTGTTTCTGTTCGAGACTTCACGAGGGAGCTTGCTTTTTTGACGAGATGCAGCTGTGGCGGCGCAGAGCAGCAGGTCCCGCGAGCCTGGGGAGGCAGTCTTTGCCGCTCGGGTGTTTTTTCGCGGCTTTTGGTTTGTGTGTGTTGTCTGCGATCTTGGGAACCGGAGAGCGCGGACTGTTCGTCGCCGCAGGGAACTCGAGAAGAAAGATAACCTATTTTGGCACGCTCACTCAGAAGGCTCCGAACTGGTACCGCTGCTCCTCAACGAGGGCGAAAGAAGAGGTCGTAGGACATGTGACGCTGAACAAAGAGC…	MQLWRRRAAGPASLGRQSLPLGCFFAAFGLCVLSAILGTGERGLFVAAGNSRRKITYFGTLTQKAPNWYRCSSTRAKEEVVGHVTLNKEHPDMTIECVDDGLGGEFLPLEGARSSYPRVCHIDAKDQDDCERNRGFLTDYIPGAKQYWYKIEKVEQNGEQSVLYKFTVPWILLPPAKQRYKVGCRYPNHEYCFVEVTVEPTPPMVEGKRVTCGYSESGPVNLEVDLSKNANFIEIRCGEQHHPQPSTYTLQYCSGDSVDPQKCSPQSLTNIFYDYSSSWWKGKLNGPDGATLTIPPGGFPEEDKSFLVGCSLTVDGPPFCNVKVRVAGNPRKWERGGGGHPGSGGLQPGTDGETQAGTGSSAGASSRMASVALAFLLGLLVHVAA*	1781	385	XII	472485	474265	-	472977	474134	MEMBRANE PROTEIN 2 : REGION 18-40,364-385	mitochondrial inner membrane[0.713],plasma membrane[0.600],Golgi body[0.400],mitochondrial intermembrane space[0.377]	0	gb|AAK26627.1|AF340228_1 surface antigen [Toxoplasma gondii]	PF04092,SAG,65,198,4.2e-37,IPR007226,SAG|PF04092,SAG,206,326,2.3e-43,IPR007226,SAG	Cellular Component: membrane (GO:0016020)|Cellular Component: membrane (GO:0016020)		551.m00001	surface antigen	MEMBRANE PROTEIN 2 : REGION 18-40,364-385	mitochondrial inner membrane[0.713],plasma membrane[0.600],Golgi body[0.400],mitochondrial intermembrane space[0.377]	0	0	gb|AAK26627.1|AF340228_1 surface antigen [Toxoplasma gondii]	PF04092,SAG,65,198,4.2e-37,IPR007226,SAG|PF04092,SAG,206,326,2.3e-43,IPR007226,SAG	Cellular Component: membrane (GO:0016020)|Cellular Component: membrane (GO:0016020)
	XTG01435.2	AAGAAAAAAGCCACCGTCACACTGTGCGATCCTTGGTCTCTGTCACTCGTTGTAGGTTTATGTCGACTTCTGTGGGCTTCTACAGACTTGCAGACTGCGTATCTCACGACCTGGACTTTCTGCACACCAGAAAAGGGGGGTCGTCAAGCAGACACCTCTTTCAGTTTCTTGGAGGGTTTGACGGATAGATGGATTTTCCATCTTTCGCTCAAATCTCTCCTAACATGCAGTCGGGAATATTTACTCGCCGAGGTCAGGAGCAGCGAGCTTGTTAGAAATGCAGTCCAGTTTTGGGCGTTTGCCAACGACCATGTCTTATTCCGTGAAGTCCACACTGTGGCGATGTGTCTCAGCTGCATATCATTCCATTAAGACAACAACGGTGTAATTCTACTTATA…	MDTEVAGDSAEALSSPTSVHEEKSQRFAGAQSTSCLPKSANLGRSFCGSEALRLPRAHAVRIIKGALPPNVRLHRKAATALMRCSAIFLLALADASSAAGGGSRKTVGTSDVLAGLRSMGFDNVAEEIEEHMRSEAEGESREAAKAASSGVHTPDESGARGPATEAQNTKLDAQSEDALSSEERENGGRSQDEETYEDLEDEEQETDALDAMMQVVDGVLAEREPYSDGQADPLSSISI*	1609	239	III	491126	492734	-	491325	492044	SOLUBLE PROTEIN NONE	endoplasmic reticulum (membrane)[0.850],plasma membrane[0.790],mitochondrial inner membrane[0.100],Golgi body[0.100]	8e-98	gb|EEB02199.1| DNA polymerase epsilon p17 subunit, putative [Toxoplasma gondii				52.m01539	DNA polymerase epsilon p17 subunit, putative	SOLUBLE PROTEIN NONE	endoplasmic reticulum (membrane)[0.850],plasma membrane[0.790],mitochondrial inner membrane[0.100],Golgi body[0.100]	0	8e-98	gb|EEB02199.1| DNA polymerase epsilon p17 subunit, putative [Toxoplasma gondii
**	XTG01439.2	CTTTTCCGTCTGAGCATACCTAATTTACGGATACGGGCTCACGTCGTTTTAAACACTGCTTCTGGGCGAGACGCAGTGTGTTGTTCATCATAACCTGTAGCGCTCGTGGTGACGATGTCAGAGTCATCATTTCAACGATCGCGGAAACAGCAGCGCGGGCGCATTCTTCTTTAGTTTGCGTGACATGGATTCGGAGCCTCGTCGCCGACCTCCGCATTCCCCCAATCCCTTGCAAGACGTATGTTGGGCGGTGCGTTTAAGAACGACTCGGGATTTCCCCGAGAGTTCCAAGCCAACTGCAGCTGTCTAATGAATGCTACCGAGATCTCTTACCCGAGTTTGTTTTCCATGGGTTCCCTTCAACAGCATCTGCTGTCGTTGCGCTCCAGTCGTAGTATA…	MVGTTALRMPREQLEVMMRCGYTFLHLMDSLLSLFGLYSLINFVLPVCCSSSSGVAPPAPLWPTMNAVNSSADYSRHPLCSPSLRQELAIADGALGDDVHSSWDAAIEIECIANFILLIGALLMREATSLSVSAAKGQVNAQTHDVDRFATRTWRLVRLHRLIGMLLFGILLFSWTSHVWRAAQLCSGHLDGGEDWDYCYASYNALSGPHYFVVTFIHCVVLPHLVLKLLPAD*	2065	233	XI	2304808,2306163,2306907	2305931,2306506,2307503	-	2305712	2307044	MEMBRANE PROTEIN 4 : REGION 29-51,102-124,157-179,209-231	plasma membrane[0.600],Golgi body[0.400],mitochondrial inner membrane[0.376],mitochondrial intermembrane space[0.304]	3.1	ref|YP_056002.1| hypothetical protein PPA1294 [Propionibacterium acnes KPA171202]				583.m11408|583.m09190	hypothetical protein|hypothetical protein						[][]	[][]
*	XTG01448.2	ACTCCTTTGTGATAATGAACTATTTTCTTCCACTTTGCTCCTCTAAGTGCTTTGATATTTTCAATTCCTGAGAAGGAGCCAAGTTCTATGTTTTTTTCCAACTGGAACATCCAGGTTACTCGCTCTGCTGTTGCACAACCGACGGGAGCTTTGTCTCCCAGGCAGCCAATTTATCCCAACTGGCTCCTCGGTTCTCCCACAAAAACGCATCAACTGGAAGGAAGTTCGAAATGGTTTGAAAAATCAGCTTGACAGATAAAACCACCTTTGATTTTAAACCTCTGTTTCCCCTGAGACAACCTGTTTCGCCGGGACGTGGACTGTGTTGCAGGCTCCGTTGAGGCGCGAGCAGGGACTAAGTGGCCTTGTTTTGTCGTTTTGGATCTCTTCGAGACGGGA…	MFFSNWNIQVTRSAVAQPTGALSPRQPIYPNWLLGSPTKTHQLEGSSKWFEKSA*	1711	54	X	2108863	2110573	+	2108950	2109114	SOLUBLE PROTEIN NONE	mitochondrial intermembrane space[0.785],microbody (peroxisome)[0.640],mitochondrial matrix space[0.450],lysosome (lumen)[0.220]
	XTG01451.2	ACTGTTTTTCAGAAGTCCGTTTTCTCCCTTTCGTCCAGACGCCCTCGTTTTTCTCCCGGCATTTTCCTGTCCTTCTGTTGCTGACGGGTCGCGAGCCGCCTCCGACCCTCCCCACACCTCGTTTCCTCGTTTTCAGCTCTTCGTTTCCGTCCTCTTGTCTCACTGTAAACCTCTCTCGCTTTTCTGTCCGTCTTCCTCCGCGTCCGTCGATCTGTCCCTTCTTCCGTCTTTTTCCCGAGGCGACATTTCTGCGTTCCACCCCCCCTGCGCGAGTCTGTGAGAGTCGCCGCACTCTCTCCCCGTCGAGTGTCCGTTCTTCCCCGTCCCGCGTCTGCTCTCTCCGGAAAAGACAAAATTGTTCACCATGGAGGCGAGAGACGGCACGTCGTCCCAAGGGGC…	MEARDGTSSQGATGAAVPKADLGDCRFYEERFPDVEDLVMVKVNRIADLGAYVSLLEYNNMEGMILMSELSKRRFRSVNKLIRVGRHEVVMVLRVDPKKGYIDLSKRRVSPEDIVKCEEKFSKSKKVHQTVRHAAQKHGMKVDDLNRSVIWPLYRKYGHALDALKEAAMRPDEVFAGLEVDEEVRKSLIQDIQLRLAPQALKLRARVDVWCFGKQGIDAVKAALQAGQEVGDDEVTINIKLIAPPQYVVVTSCYDKELGMRKIEQAMKAISDKIKSFSGGDFKQQGEIVVMGGDEEKRLEELLEEANEDDSSDDEEEEEDEGMGRVEDDIPEDEVEDDEEDNDDGNA*	2347	347	XI	3187983,3189371,3189745,3190167,3190477,3190905,3191753,3192679	3189050,3189424,3189810,3190259,3190567,3191020,3191924,3193365	-	3188922	3193001	SOLUBLE PROTEIN NONE	cytoplasm[0.650],mitochondrial matrix space[0.100],lysosome (lumen)[0.100],endoplasmic reticulum (membrane)[0.000]	e-169	gb|EEA97393.1| eukaryotic translation initiation factor 2 alpha subunit, putative	PF00575,S1,32,107,1e-10,IPR003029,S1, RNA binding|PF07541,EIF_2_alpha,144,256,1.5e-51,IPR011488,Eukaryotic translation initiation factor 2, alpha subunit	Molecular Function: RNA binding (GO:0003723)|Molecular Function: RNA binding (GO:0003723), Molecular Function: translation initiation factor activity (GO:0003743), Cellular Component: eukaryotic translation initiation factor 2 complex (GO:0005850), Biological Process: translation (GO:0006412)		583.m00670	eukaryotic translation initiation factor 2 alpha subunit, putative	SOLUBLE PROTEIN NONE	cytoplasm[0.650],mitochondrial matrix space[0.100],lysosome (lumen)[0.100],endoplasmic reticulum (membrane)[0.000]	0	e-169	gb|EEA97393.1| eukaryotic translation initiation factor 2 alpha subunit, putative	PF00575,S1,32,107,1e-10,IPR003029,S1, RNA binding|PF07541,EIF_2_alpha,144,256,1.5e-51,IPR011488,Eukaryotic translation initiation factor 2, alpha subunit	Molecular Function: RNA binding (GO:0003723)|Molecular Function: RNA binding (GO:0003723), Molecular Function: translation initiation factor activity (GO:0003743), Cellular Component: eukaryotic translation initiation factor 2 complex (GO:0005850), Biological Process: translation (GO:0006412)
*	XTG01513.2	AAATTCTTTTTTGTGTGCGTAAAAACAGAGCGAAACGCGTGCAGAAACTCCTCGTTTCTTTTATGAAATCGCACCTCCTTCGCAGTTTCGGGTTTGCACATCTTCCACCATGCGTTCATGCGGAGCTCACCTTTCCGAAAACTTTAATGCGAATTATCACAGCCGTTGCTTTTTCAGGCGAGTCTCGCTGTAAAACGCTTGACTCTGATGAGTCCGGTTGTTTCGCTAGTACTATCAAGCCTCTTCGTCGAAAAAGATTCCATGAAGAACCCCATGTTCACATGTTTGCATCACATTTTGCGCTAGCATTGGATCGTCCAAGAATGAATCAAGTATCGCAGATTGGATCCAGTGTCCCGTTACACTAGATAGACAGACCAGATGGCTTTCCCCGTTGTC…	MKSHLLRSFGFAHLPPCVHAELTFPKTLMRIITAVAFSGESRCKTLDSDESGCFASTIKPLRRKRFHEEPHVHMFASHFALALDRPRMNQVSQIGSSVPLH*	2047	101	X	2501516,2503410	2502958,2504013	+	2501578	2501883	SOLUBLE PROTEIN NONE	microbody (peroxisome)[0.712],nucleus[0.300],mitochondrial matrix space[0.100],lysosome (lumen)[0.100]
	XTG01550.2	AGTTGTTTTGCTTTTCTGCCGTACACTGAACTTCCGTTTTTTCGGGACACGGCCATTATTGACCATTTCTTGTTTATGCATGACCGTTTTACTTTTGGCCAAATGAACAGAGTGTTGCGGTGAAGAAAAAATCATTAGTCTTCGCGGCGAATTCTCACCGGATTCGTGCAACACTTCCTGTCATTACACCTTACCAGCTATTTCCTGATGAGGCACGCGTGCCTCGGACTTCAAGCTGAGTTCCGTCTGCTGTGTGAGGCCTACCTGTTCACCTTCCGCCTTCAGCTTCTGTTGGTCAACGGAAAACACTTCTTTCAGTCGCTAACGGTCCGGTCCGTCTAGTACCAAAGAAAACCGGTTTCGCGAGGGGCCGTGGACGAAGAAGCTGCCATGTTGTTC…	MNTWISNATCSQEMPPVLYSDGHHTYVCVQGPNGPEYIQRRQESTPLFTPTSGFCDGFAVPSGHLGAGAAGNLTPQSTSCSTSSMSDFAPSLGSDSVDGADHAAAVAQCNPGKRRLDGNGTACSGSRDCHSEEHDTCERALKHSRSFGLTHVMSFSSA*	1940	158	VIII	2198271,2199120	2198794,2200535	-	2198789	2199590	SOLUBLE PROTEIN NONE	cytoplasm[0.650],mitochondrial matrix space[0.100],lysosome (lumen)[0.100],endoplasmic reticulum (membrane)[0.000]	9e-82	gb|EEB00992.1| hypothetical protein TGME49_032630 [Toxoplasma gondii ME49]				44.m02738	hypothetical protein	SOLUBLE PROTEIN NONE	cytoplasm[0.650],mitochondrial matrix space[0.100],lysosome (lumen)[0.100],endoplasmic reticulum (membrane)[0.000]	0	9e-82	gb|EEB00992.1| hypothetical protein TGME49_032630 [Toxoplasma gondii ME49]
	XTG01596.2	GTAAACATGATTTGCAAACTTCAGCATTTGCAGAAGCGCGAGTGGAGGCCACGTGTAGTCGAAAAGTCATTGGCTGGTTCAAGCGCGAGTCCCGTTAGGTTGTTCGATTGACGCGTGGTCGCCGCCGCAGCTGCAGCCGCTATTTGCAGGTCAACGACGCCGTTAGGTTTTTGGTTATCTGCTGTTTTGAGTTTTTGTCGTTTGTGAGTTTCGTTTTTTCACTGGGGGTACGAACGATGGAGGGAGCAAAGAGAGATTCATCCGGAGGCATGTTCGAGACCAGTGTTCAACCACAGGACACCCGCGAGATGGACGAAAACCTTCAAGAACGTAAAAATGTCTTTTCGGAAGGCGCGCCAGAGGAGGCATCCGATCAAGTGATGGCGCCACCTGTAAGGA…	MEGAKRDSSGGMFETSVQPQDTREMDENLQERKNVFSEGAPEEASDQVMAPPVRSRRRSTVLGPENAGLYLEFDDAQKKWIGQWHSGVLEDAVAFMRPTVKVPQFKYTQAEKVVLKSGKVPMRDERKDFLEGLCLFVKLAKEYRGDILIISKADLDERDVMLLGLTDGQEIRSYNTEDVFCSAKDLVAVAVVPTSSISFKAKTMDVPIFVGIAEREGGFAVSFANR*	1328	226	III	1217372,1218125,1218695,1219270	1217838,1218265,1218832,1219851	+	1217608	1219440	SOLUBLE PROTEIN NONE	nucleus[0.300],mitochondrial matrix space[0.100],lysosome (lumen)[0.100],microbody (peroxisome)[0.067]	e-129	gb|EEB02298.1| hypothetical protein, conserved [Toxoplasma gondii ME49]				52.m00018	hypothetical protein	SOLUBLE PROTEIN NONE	nucleus[0.300],mitochondrial matrix space[0.100],lysosome (lumen)[0.100],microbody (peroxisome)[0.067]	0	e-129	gb|EEB02298.1| hypothetical protein, conserved [Toxoplasma gondii ME49]
	XTG01602.2	ATTTTATATTGCTTGCTCGGCGTGAGGCCAGAGAACAGCATCGTTCATTCGAGTCTCAAGTTTGATGCCTCCGGAGGCGCTGAGAGCTGCACACAGCGGTTCGTTCACTGAGATTGTAGCTTCATCGAAGGTATGTAGCACGTGCTTGAATCGAAGGTATTATGCTCCCGTGCACGCTATGGGTATGTAGCGCATACATGTGCAGGCACTTCCCCCCCGAACCTTTCTCGATTTCAAAGTGTTCCCGACTGTTCAGTTGACGGCCACAATTCAGTCCTCAACAGCGGCGGGTCTTGTATGAGTTTACGCACTCTCACCTCACGACGATGCTTTCCGGCAGGTTGTCCTCAGGGGCAAAAGAAAGTCACATAGCGGATGACAAATCGATGCCGCGGTTTT…	METTACISALSGSLGDCKPDATQHWGVRQPFVMEAMAELQKHPYSSETTTVHIILSVSPPLPLRGCSGYFYSRYAKPRLVTCAEDEAKTVKRSQISNILLHVNGKLVDTARLKKDGRMNVDVMVGDQTVDLSGKIVELHINAVHTTKLVEFDLDLEHFFPLHNIWIDVDGRKLCQDTGHVHLNFSTEHPTESTAKH*	1098	196	II	205614,207113	206185,207638	+	206112	207629	SOLUBLE PROTEIN NONE	cytoplasm[0.450],microbody (peroxisome)[0.333],mitochondrial matrix space[0.100],lysosome (lumen)[0.100]	1.2	ref|XP_001897633.1| Patched family protein [Brugia malayi]				41.m01286	hypothetical protein	SOLUBLE PROTEIN NONE	nucleus[0.960],microbody (peroxisome)[0.300],mitochondrial matrix space[0.100],lysosome (lumen)[0.100]	1	0	gb|EEB02818.1| hypothetical protein TGME49_021280 [Toxoplasma gondii ME49]
*	XTG01606.2	TTTATTTCAATGTTCAAGCTCTCAGGCGGAGAGACGTGAATGCCGCCATTACGAAGTCTCTTCGCAGGATGAAGCGGGAAATGAGAGCAGTCAAGCAGGGGCGTAGGTACCCCCCATTTCGGCCGTGGAGGGAGCCGCGCGACCGGAGCCAGCCTCTTCCACTTCACAAAATCAGTGCGCGTTACGTTCGATGGCTACTGAGAAAAGGGCAGGACTTCGAAGAACCGCGGCGAGTCGTCGACCGACTGCTTTCGTGGGAGTCCAGCGATTCCTCAGACGACGACTTCAAGCCGCCGCACAATCCTGAATGGTCCCGATGGAGAAAAAAAAAGAAGCCCGAGTGACGCCTTCGCTCGAAGAACCCAGCGCTGGGCAGAAGCGAAGGCTGTGGTGTCTCAC…	MPALMDSVAGISDTSARNALLCVSTTAAERDMQQRKGCSSKVSWHSTGGYREETSDVMRSVHHEVLSQSIKYRVRAFLTCVSYFPVTPVSVGHKQGAQTAGVSPRRVLSEAGSK*	959	114	VIIb	1445028	1445986	+	1445565	1445909	SOLUBLE PROTEIN NONE	cytoplasm[0.450],mitochondrial matrix space[0.439],mitochondrial inner membrane[0.124],mitochondrial intermembrane space[0.124]	3.8	ref|XP_001497749.2| PREDICTED: pancreatic lipase-related protein type 2 precursor#pdb|1W52|X Chain X, Crystal Structure Of A Proteolyzed Form Of Pancreatic
	XTG01617.2	AGCTTCTTTTAATCTGCAGGAAAGAGGGAAAAGGACGTTTCTGTGGATCGACAAGCGAGAGGAACTTTCCCGCTGGTGGGGAACGCATCTGCACTCGGCGTTTCTCCAGCTTTTATCCGATTTCTCAACCCCCATATACGGAGGGAACGGGGTTTCTCGCGGGTGCCGTATCGAACTGTCCTTGCGCCCTTTCGCGAAGCTACCACGCGTGTCTGTTTTTGTTTTGTGCCGTTTTCTGTCTGCATTTGCCGGCGTTTCTCGAAATTTCTGACAGCCGCTTTCGCGATCACCAAAGAGCGGACCGTATTCGCGCTCAACTGCGCGTCCGCGTCGTTGACTGGTCTTCTTCAGCACGACCCGAAGTCTGTTTCTTTTCCTCGACGGCCGCGGGAATTGCCG…	MASTSVLSSLAAAGLDKLDKLEPSDQSVKKEYEQFKKDLTRQAVISLKDRIPRKILHFNNLTNVNADPGSLFPSADMAQMSKGEGKHAESGDCDTSVTTSGSLPPGKRIKLDDGRMCYTHVMPRHGQICEQLEQLKRDAAELVETLGQVKLWIQLNVPRIEDGNNFGVGIQEEAIQELARVEDWAFNLYDAIFKYYMARAKLSTKVLKYPNVGDYWEAIRELDEKELLHIKFTKVDMRNNYSMLYDLLCKNWEKVVKPKNEDTRSRMTF*	1773	269	XII	5529854,5530582,5531151,5531733,5532579,5532978,5533852	5530356,5530680,5531205,5531893,5532683,5533121,5534557	-	5530297	5534037	SOLUBLE PROTEIN NONE	mitochondrial matrix space[0.454],microbody (peroxisome)[0.300],nucleus[0.300],mitochondrial inner membrane[0.147]	e-147	gb|EEB00275.1| proteasome activator subunit, putative [Toxoplasma gondii ME49]	PF02252,PA28_beta,119,267,6.8e-39,IPR003186,Proteasome activator pa28, REG beta subunit	Cellular Component: proteasome activator complex (GO:0008537), Molecular Function: proteasome activator activity (GO:0008538)		50.m03413	proteasome activator subunit, putative	SOLUBLE PROTEIN NONE	mitochondrial matrix space[0.454],microbody (peroxisome)[0.300],nucleus[0.300],mitochondrial inner membrane[0.147]	0	e-147	gb|EEB00275.1| proteasome activator subunit, putative [Toxoplasma gondii ME49]	PF02252,PA28_beta,119,267,6.8e-39,IPR003186,Proteasome activator pa28, REG beta subunit	Cellular Component: proteasome activator complex (GO:0008537), Molecular Function: proteasome activator activity (GO:0008538)
	XTG01645.2	ATGTGTTGAATTCGTCTTTTCCAAGAGTTCCCCGAGTCTTCGGAGACTTCTCTCCCTCCTTCTCTAGACGCTCTCCGGTCTTCTGTGTCTCTTCCGCGCCTGTCTCCTCGGCTTCCTCCAAAAGACCGCGGGACGAACCTGAAGAACGGAGGCCAAAGAGTCATTTCGAAGTCCGACTCCGCCAGCGGCCTTGAGAGGAGGTCTGTCTGCGTTTTTTCGCGTAGAGATTTCAAGGAACGCCGCTCTCGTTCAAACTCGCCCCGACACAGAACAAGAACTGTGTTTCAAAGAAGCAGGCCGTCTAGCCGCGGAACTCATGTGAACTTTACTCAAAGTCGTCGGACACTGAAATCCAGAGCGTTTCTCGCAAACTCAACCAGGCACTCGATGCATGCGATT…	MAVYIRQSPPREGVRGGREDFKWNSLTTSQDYDYYLGASVKIGLHSRGGKFVKHDWWTKQRGGTTGDLDEEMQRVKHFEDQLMGEALGQKPKNLLVGNPYEEREALGDGADLREKAAGGDSEERPKRKKQKKEKKKKKEKRRREKKRKSGRRSSSSSSSSSSLSLSPRRLHSAERRERRDRKARSDVYDARIKREGFCMERRQPSGDTVQHAAVQARRYESPDADRRHREAERSRREDRFGGERDRRHREAERSRREDRVGGERDRRHSECREKDSRSPGRDRRRTDRDRGSVSSERRHERAATGRCRSRNTEHETPRDSWSRRSALSPDGRQWSSQFSRDDEQRRLSGTSSVEYPHHSRYFDGDRKASGLRERDAEDSDARSRKRRR*	1716	388	IV	753236,754816,755226,755599	754084,754959,755376,756170	-	753322	755707	SOLUBLE PROTEIN NONE	nucleus[0.992],mitochondrial matrix space[0.100],lysosome (lumen)[0.100],endoplasmic reticulum (membrane)[0.000]	9e-18	ref|XP_001611498.1| hypothetical protein [Babesia bovis T2Bo]				641.m01530	hypothetical protein	SOLUBLE PROTEIN NONE	nucleus[0.880],microbody (peroxisome)[0.300],mitochondrial matrix space[0.100],lysosome (lumen)[0.100]	1	e-122	gb|EEB02704.1| hypothetical protein TGME49_119670 [Toxoplasma gondii ME49]
*	XTG01651.2	GTCAATCACACTGGTTTCGGCTGCTTCTCCACACTGTCTTCAGTAAAAGTCTACGTCGAATAGAAAAACTGGCTTTCTCTGAGTGTTCAAAGTTTTTATGTACACAGGGACCGACTTTTACATCGTGCGTGCCTTGAAACGGGGAGGGAACGAAAGTGTTTTCAAGACATTAGGTTCACACTGTTCGGATTGTGGCGGCATTGCGTTTGCCTTTCTCTTTCCTACGTGTCCTTGGTTTACTCTTTCGCGCCTTCGTTCCTCCCCTCCTCTATCCTATCTCGCCCAGAGGGGCACTCCTGAAATCTATTTTTCAATGTTTTCTGTACAGAAATCTGTACGTCGTTCCTTCCGCGCTTTACCCGAACGCGCTCACGTGTACAAAATTGGAGTCCCGGTCGC…	MYTGTDFYIVRALKRGGNESVFKTLGSHCSDCGGIAFAFLFPTCPWFTLSRLRSSPPLSYLAQRGTPEIYFSMFSVQKSVRRSFRALPERAHVYKIGVPVADVLVHF*	1010	107	X	5368453	5369462	+	5368550	5368873	SOLUBLE PROTEIN NONE	microbody (peroxisome)[0.748],lysosome (lumen)[0.231],mitochondrial matrix space[0.100],endoplasmic reticulum (membrane)[0.000]
	XTG01654.2	CAAAACATAATGAGATGCCGAAATCTCAAGAAGGGTTCATCGAGTTCTTAGCCAAACCTTTGGTCGGCGTGCTCATAGAGGGAGACTCCACCGGAACGATAAAGACTGAGGTCAGCGAGCAGATGGAGCGAAATCTTCTACGTTGGAAGCAAATGGTGGCTGACCAGGTTGTTGTGCCGCTACGTCCTCTGGGCCCTCGAACACAAGTGCGAACGTTCACTGCTTCAGCAGTTCGGAGGCTAGCTGGTGTTGAAAGCGTTCAAGCTGCCCCAACTATCTCGCAGAGCGTTATCAAATGGCCCGAGACAACGGGCAGGCAGTGCGGAAAGAATAGTGTCGAAGTTGAAAGAGGAGTTAATCACACTATCGGAAGTCAGTCGGTCACTGCAATAGAGAGCA…	MPKSQEGFIEFLAKPLVGVLIEGDSTGTIKTEVSEQMERNLLRWKQMVADQVVVPLRPLGPRTQVRTFTASAVRRLAGVESVQAAPTISQSVIKWPETTGRQCGKNSVEVERGVNHTIGSQSVTAIESTDPYPTRRPWGAGFLAKGLTSGKKWTGIAAARPAAPLADTEEVASQRKHRSEGTDTLNWGSLPPGATRKEAGPILFTQDAETTEVMSRENSRRMVCRYNSSSETSYGSDGNTPCGAEANTLES*	1189	251	IX	1007794,1008039,1008778,1009021	1007896,1008490,1008874,1009557	+	1007808	1009138	SOLUBLE PROTEIN NONE	nucleus[0.300],mitochondrial matrix space[0.100],lysosome (lumen)[0.100],endoplasmic reticulum (membrane)[0.000]	e-137	gb|EEB01631.1| phosphodiesterase, putative [Toxoplasma gondii ME49]				57.m03117	phosphodiesterase, putative	MEMBRANE PROTEIN 5 : REGION 155-177,197-219,233-255,315-337,351-373	plasma membrane[0.600],Golgi body[0.400],endoplasmic reticulum (membrane)[0.300],microbody (peroxisome)[0.300]	1	0	gb|EEB01631.1| phosphodiesterase, putative [Toxoplasma gondii ME49]	PF00233,PDEase_I,613,855,1.2e-52,IPR002073,3'5'-cyclic nucleotide phosphodiesterase	Molecular Function: 3',5'-cyclic-nucleotide phosphodiesterase activity (GO:0004114), Biological Process: signal transduction (GO:0007165)
*	XTG01655.2	ATAAATTAAACCAACAAGGATTAGTGCTCTTTTCGATTTCGGCGAATGAAACACGTGTTTTTTCGCCTATTGCATCTGCGGACGTGGACGCGAGCAATGCGGCTCGGCCCAGGTTTCCGCCTTTCCGGGATTACAGAAGGTATGTATGGTTGGTGTGTGTACACCGACAGCGGTTGTTCCAAGAACGATTTCGCTCGCGCCAGTTATTGGGGCAGAGATTTACTGAAAACATGCAGCGACGTGGCGGCAAACACGCACATGGTCCATCACTTTTAGGCAGACGCTGCGTCTCTTTTGTGTTACCAGGACGAGCAGAAACCTGCCTGATTGGCCGGCGCGTTTTAAAAGTAGGTACAGTGCATGTGTTGAAGCATCCGACTGTCGGCTACAAAAAGCAGC…	MKHVFFRLLHLRTWTRAMRLGPGFRLSGITEGMYGWCVYTDSGCSKNDFARASYWGRDLLKTCSDVAANTHMVHHF*	1198	76	X	5601625	5602822	+	5601670	5601900	SOLUBLE PROTEIN NONE	mitochondrial matrix space[0.871],microbody (peroxisome)[0.640],mitochondrial inner membrane[0.559],mitochondrial intermembrane space[0.559]	3.8	ref|YP_712788.1| hypothetical protein FRAAL2569 [Frankia alni ACN14a]
	XTG01676.2	ATTTGTCTCCACAGTCTTTTCTGCTGTTTTCCGTCGCGGTTTGCTGTCCCCGTCGCTACTTTTTCTCAGCGGTGGAGTGGGGCTCACTGCCGTCCTCTTCGATTTTCCTCTTCATTTTCTTCGAAACCGCGGGGGGAAACAACTTTCTCGGCATCTCAGTCACGGCCTGACTCGGAAAAGGACTGCTTTCTGGTCAGCGCAATCGGTTTTTCTGGAAAAACCATCCTCTGTCTGTCTAAGAGTCGCCAACATGTCGTCGTGGGAGGACGAGGCTGACGAAATTTTGGAGGCGGAGGAGAGGAGGAAACAAGAGGAGCAGCAAAAGGCAGCGGCTGCTGCGGCCAAGAGGGTAGCAAATGACGCAAGACGCGGATTTGCAGATGACTCCGACGCGCCTCT…	MSSWEDEADEILEAEERRKQEEQQKAAAAAAKRVANDARRGFADDSDAPLSDPLAEKMRRQKLVEEADKRLMDDLFSGCERPADYVPPTAASAVAAAARAKMTKAAAPVVDPVDAVALRSYKDCEQFATKLGKKIRESPAKSPAWLRLLDLLIKDCSPKMDMKDLVSLQKKLQSAVADREKESKQIVEKKKKPNDVGSKMKNYQDEVDMLYGDLSQDEEDDDEEAFL*	1150	227	X	1116149,1116898,1117436,1117902,1118364,1119280,1119775,1120591	1116400,1117056,1117507,1117996,1118500,1119352,1119873,1120853	-	1116365	1120603	SOLUBLE PROTEIN NONE	nucleus[0.600],mitochondrial matrix space[0.100],lysosome (lumen)[0.100],endoplasmic reticulum (membrane)[0.000]	1e-72	gb|EEA99210.1| hypothetical protein TGME49_026980 [Toxoplasma gondii ME49]				42.m03543	hypothetical protein	SOLUBLE PROTEIN NONE	nucleus[0.600],mitochondrial matrix space[0.100],lysosome (lumen)[0.100],endoplasmic reticulum (membrane)[0.000]	0	1e-72	gb|EEA99210.1| hypothetical protein TGME49_026980 [Toxoplasma gondii ME49]
	XTG01706.2	ATCTTAAAGTTTAACGTTTAACTTTCGTTTTATACTGTCGACGACAAGCACACAAATATGGAGCCTGCCTCTTAGTTATTCGACTCTTCCCAGAGACGGCCCACTCTGCTTCAGTCCCCGTTTCGTCTACGCCTCGCTTTCGTTTTCATCGCAGCAGCTTCCAATTCTCAAACTGCCGGCTTCTGCCCGCGATAATCGCGTAGATCCTTTATTCCGCCAGAGCACTGTCACAAGTGTGCATCTCTGTTTCTGTTCGTTTTTTGCTCATCCGTTCAAGCTACCAGGGCTCTCAGTTGTCGTGCCAAGCTGGGAAATAAAGACCTTTCAAGATGAGATCTTTCGCGGTTCCTTGTGCGCGTTGCGGGGGGGCGACGCTCTCAAGAGGATTCCGTCCATTGT…	MANCPLAPGSGDATREAETSRSDGKNTARRV*	1653	31	Ia	1605357	1607009	-	1605539	1605634	SOLUBLE PROTEIN NONE	cytoplasm[0.650],mitochondrial matrix space[0.100],lysosome (lumen)[0.100],endoplasmic reticulum (membrane)[0.000]						86.m00383	ubiquinone/menaquinone biosynthesis methyltransferae, putative	SOLUBLE PROTEIN NONE	microbody (peroxisome)[0.715],nucleus[0.300],lysosome (lumen)[0.242],mitochondrial matrix space[0.100]	1	0	emb|CAJ20285.1| methyltransferase, putative [Toxoplasma gondii RH]	PF01209,Ubie_methyltran,40,388,2.9e-83,IPR004033,UbiE/COQ5 methyltransferase	Molecular Function: methyltransferase activity (GO:0008168)
	XTG01712.2	AATGTTGAACATTGTTGCCCACTTGAAGGCACTTCATTCTTCGCACGATGCAGACACCATCTTCTTAAAGGTGACGTCGTCGGTGAGAAACCGCTGCTGAGGAATGGCAGCTGCCTTGTCTGCGCTAACTCTCGAAAGAATTGACAGTCTGAGCACGCCAAAACGCTTTTCGCGTATCTTTGTCCTTGTCCTGTCACATACTCATACGTCGACTTTTTCGCCTCCACAGGGAGTTTTTTCAAAATTCGCTGCGACGCAGTGTGAACCCTCACCACAAGACGGTCGACTAGCGACTGGCGGTGATTTCCCGTCGGTCACCATGTTGGTGAGGCGGATGTGTGGCCTATGATCAAGAGACATCCATTGCTCAAATGTGAAGCGTGCTTTGCAACATTATCG…	MRVLFWVLLAASISLARGEPTKAGDGSGAKGKVSSEEKGKASSEEKGKASSDRSAFNYMYEYKKASAAFVDMWRIYNRLDLAVRHLLRDYNVAVKQQRYRELVQQLVNRQQQLEAMVEQHRMGELSRHVLRAELTSLKEMKQQLAFEYHQLERLPSEQHPEKLLELIELNEAPADLASALRSENSHLLRKSLKECSKLLEKLAKRQEEVTLHLKSLEYQANSPIHEMFVAQSAAMGNFFDPDAPLSIHMSVGKRM*	1656	255	X	5708229	5709884	-	5708508	5709275	SOLUBLE PROTEIN NONE	outside[0.370],nucleus[0.108],endoplasmic reticulum (membrane)[0.100],endoplasmic reticulum (lumen)[0.100]	e-106	gb|EEB01930.1| hypothetical protein TGME49_037180 [Toxoplasma gondii ME49]				46.m01740	hypothetical protein	SOLUBLE PROTEIN NONE	outside[0.370],nucleus[0.108],endoplasmic reticulum (membrane)[0.100],endoplasmic reticulum (lumen)[0.100]	0	e-106	gb|EEB01930.1| hypothetical protein TGME49_037180 [Toxoplasma gondii ME49]
	XTG01715.2	CATTTCATCCTTCATCACGGCCCGACCTCTCCTGGTATTGTTCGTGGTTTTCGTTGCTACAGAAGTGTGTAGTCGGACGGGAACTCCTCGAGTTGTGTGAAACAGTTCACTCGGTCATCGGCGAGTTTCGGCGAGTGTGCCTTGCGACTGCCAGTGTCAGCACAAAGCCGAAGTGCTTCACGAGTATCCACGGCAGCGTGTGCAGTAACCTTCCTGTTTACCCCGCCTTCCACACCAAAAATGGAAAAGCATGTGACTAAGCCGTTGTCGCGGCAATACATCGTTGAGGGTCCGGTCGTCAATCTGTCGGTGCAACCTGCTGGGTACGAACTTGACCCGCCGCAGGCAGCCTACTACGCTTTCCGTGCCGCCGGCAAAACTGTCAGAATCCTGATAGAG…	MEKHVTKPLSRQYIVEGPVVNLSVQPAGYELDPPQAAYYAFRAAGKTVRILIERTGDKPIQYSCPQPAKQVDQWATSAAPTSTAVEGQH*	1068	89	VIII	4273954,4274951	4274500,4275471	-	4274962	4275231	SOLUBLE PROTEIN NONE	cytoplasm[0.650],lysosome (lumen)[0.258],mitochondrial matrix space[0.100],endoplasmic reticulum (membrane)[0.000]	7.8	ref|YP_287258.1| Holliday junction DNA helicase motor protein [Dechloromonas				59.m03600	hypothetical protein	SOLUBLE PROTEIN NONE	cytoplasm[0.650],lysosome (lumen)[0.258],mitochondrial matrix space[0.100],endoplasmic reticulum (membrane)[0.000]	0	7.8	ref|YP_287258.1| Holliday junction DNA helicase motor protein [Dechloromonas
	XTG01729.2	ATTCTTCCACTAAAAGCTGGTTTTGTCCAGTATCCATTCGTCGCTACCGTTGCGCAGTCACGTTGAATTTTGCAGCGGCAAAACATCTTGTGTAAAATTCGAGTTTTGTTGATGATTGAAGTACCCTGTATTGGGGCTTGCTAACGTTTTGTATTAAAAGGGTTTACTGCGGCGTCTCATTTCCAAAATGGCCCGACACGCAATTTTTTTCGCGCTTTGTGTTTTAGGCCTGGTGGCGGCGGCTTTGCCCCAGTTCGCTACCGCGGCCACCGCGTCAGATGACGAACTGATGAGTCGAATCCGAAATTCTGACTTTTTCGATGGTCAAGCACCCGTTGACAGTCTCAGACCGACGAACGCCGGTGTCGACTCGAAAGGGACCGACGATCACCTCACCAC…	MARHAIFFALCVLGLVAAALPQFATAATASDDELMSRIRNSDFFDGQAPVDSLRPTNAGVDSKGTDDHLTTSMDKASVESQLPRREPLETEPDEQEEVHFRKRGVRSDAEVTDDNIYEEHTDRKVVPRKSEGKRSFKDLLKKLALPAVGMGASYFAADRILPELTEQQQTGEEPLTTGQNVSTVLGFAALAAAAAFLGMGLTRTYRHFSPRKNRSRQPALEQEVPESGKDGEDARQ*	1441	236	VIIa	2567956	2569396	+	2568143	2568853	MEMBRANE PROTEIN 1 : REGION 2-24	plasma membrane[0.460],endoplasmic reticulum (membrane)[0.100],endoplasmic reticulum (lumen)[0.100],outside[0.100]	e-101	gb|ABE69195.1| granule antigen protein GRA7 [Toxoplasma gondii]				20.m00005	dense granule protein 7	MEMBRANE PROTEIN 1 : REGION 2-24	plasma membrane[0.460],endoplasmic reticulum (membrane)[0.100],endoplasmic reticulum (lumen)[0.100],outside[0.100]	0	e-101	gb|ABV82445.1| granule antigen protein GRA7 [Toxoplasma gondii]#gb|ABE69195.1| granule antigen protein GRA7 [Toxoplasma gondii]
	XTG01735.2	ATAAATGGTGTTCGAGAGTCTGTGTAAGGAAGTCGGATGCCTGTTTCGCCTTTGCGGTTCGTCGTAACTGCGAGATTCATTCAAGTGGAGATCTTGTGAGTGTTTGGTCCATCCCTACTCTGTTATTTTTCGCGACACGGAAGATTGCCCAGCCACTTTTGCACGCTAAATTCGCCTCCAGGTTGCGAGCTTGTGAGGCGGCACTTCGGTCGCCTACGTTTGTGAGTGATTTCGTCTTCGTTTTTCCCAGAGTTTTGTTTCTGCAGGTTGAGGTGCTTTTTGGTCAACGCTGTTTGCCGTTTCGCCAACATGTCGTCTGTCGAACAAAAAGCGCGCGAGGCATTCAAGCTTTTCGATCGCAATGGTGATGGCGAGTTAACGCATCAAGAAGCTGTCCTG…	MSSVEQKAREAFKLFDRNGDGELTHQEAVLAVRSCGIPLRIQELDLPEQVTYPQFRQWMMNRVARSDPLEDLIKLFAPFDRKNDGTISTEELAQVMKTLCSSMTEEDIDHLIKQADPNNSGNIKYAEFVHQCF*	1265	133	IX	5294115	5295379	+	5294424	5294825	SOLUBLE PROTEIN NONE	cytoplasm[0.650],mitochondrial matrix space[0.100],lysosome (lumen)[0.100],endoplasmic reticulum (membrane)[0.000]	2e-74	gb|EEB03159.1| calmodulin, putative [Toxoplasma gondii ME49]	PF00036,efhand,7,35,3.6e-05,IPR002048,Calcium-binding EF-hand|PF00036,efhand,71,99,0.00019,IPR002048,Calcium-binding EF-hand|PF00036,efhand,107,130,0.033,IPR002048,Calcium-binding EF-hand	Molecular Function: calcium ion binding (GO:0005509)|Molecular Function: calcium ion binding (GO:0005509)|Molecular Function: calcium ion binding (GO:0005509)		541.m01151	calmodulin, putative	SOLUBLE PROTEIN NONE	cytoplasm[0.650],mitochondrial matrix space[0.100],lysosome (lumen)[0.100],endoplasmic reticulum (membrane)[0.000]	0	2e-74	gb|EEB03159.1| calmodulin, putative [Toxoplasma gondii ME49]	PF00036,efhand,7,35,3.6e-05,IPR002048,Calcium-binding EF-hand|PF00036,efhand,71,99,0.00019,IPR002048,Calcium-binding EF-hand|PF00036,efhand,107,130,0.033,IPR002048,Calcium-binding EF-hand	Molecular Function: calcium ion binding (GO:0005509)|Molecular Function: calcium ion binding (GO:0005509)|Molecular Function: calcium ion binding (GO:0005509)
	XTG01741.2	TTTGGAGGAGGACCCTGACGTAAAAGGAAGCGGCTGCTGCTGTTCCTCTGAGGAAGCTGCGGCTCTGCTGCAGCCTCATATGAAGGACCTAGATGGTATTCAAGCTGAACTTCAGAAGCTCGAGGAGGAGTGCGCGAAGCAACAGATGGTAGTCCAGAAGGAGTTCGACGAGAAGAAGAAGCCGGTGCTCGTGAAACGTCAAGAGATCATCGACAAGATCCCCGGCTTTTGGTGCAGATGCCTTCGAAACCATCCTCAACTTGCGTACCTTGTGGAGGAGGACATCCCCATCCTCGAGCATTTGAAGCGCATTGATCTGGATGACAACATTGACGAGCATGGCTCGTACAAAATTAAGTTCACCTTTGACGAGGCGGCGAAAGCCTTTATGGAGCCTTT…	MKDLDGIQAELQKLEEECAKQQMVVQKEFDEKKKPVLVKRQEIIDKIPGFWCRCLRNHPQLAYLVEEDIPILEHLKRIDLDDNIDEHGSYKIKFTFDEAAKAFMEPLVLEKHVQFHNDPCSEEVVSVTEITWKEGKSPVAAAEAKRAGDADDDVDVVSFFEWFTKEPSEEASRLEVGEIIRREIWHAPVPYFLDEVADIDEDDDEDLSDEDEDEEDGSDNANEEGGDEDDEGDE*	1102	234	IX	2736218,2737090	2736578,2737830	+	2736297	2737512	SOLUBLE PROTEIN NONE	microbody (peroxisome)[0.300],nucleus[0.300],mitochondrial matrix space[0.100],lysosome (lumen)[0.100]	9e-96	gb|EEB01163.1| nucleosome assembly domain-containing protein [Toxoplasma gondii	PF00956,NAP,1,198,2.4e-13,IPR002164,Nucleosome assembly protein (NAP)	Cellular Component: nucleus (GO:0005634), Biological Process: nucleosome assembly (GO:0006334)		80.m00014	nucleosome assembly domain-containing protein	SOLUBLE PROTEIN NONE	microbody (peroxisome)[0.300],nucleus[0.300],mitochondrial matrix space[0.100],lysosome (lumen)[0.100]	0	e-125	gb|EEB01163.1| nucleosome assembly domain-containing protein [Toxoplasma gondii	PF00956,NAP,45,245,1e-13,IPR002164,Nucleosome assembly protein (NAP)	Cellular Component: nucleus (GO:0005634), Biological Process: nucleosome assembly (GO:0006334)
	XTG01761.2	AGTGGCTGATCATCTTTGGCTTTCTTATGGCGCGTCTGTGTGTAAGGGTCGTGCCGCTTTACCTCAGAAACTTGTACAACTCGCTGTTGCCTTGTGCTTCTGGACCTACCGCTGAACGTCGCGGCATGCGAAACGATCGCTGGCACTTGAAAGCAACGTTTCCAGGTCACTTTTGAGAGACAGGATACGTGGTCAACAGAAGGTCCGAAGTCTTCTTGTTCGTTTTTCACCGGAAATGACATCGCTGAAAAGCGGAAAGTTTCTTCTGAAACTCGCTTCGCACGGGCGGGAAACCCCCGGTGCAGCAGCTTTCCAAGCAGTCCTGCGATCCACGCGCGTCGCCCACGAGTTGCAGCGTTTATCAAGGACAAGTTGCTTCTGCAAAGCCAGTGAGCGCCT…	MTSLKSGKFLLKLASHGRETPGAAAFQAVLRSTRVAHELQRLSRTSCFCKASERLFHPQEAAFPYFEGLQKNFASTLVQPTSSGSVHHDSMARDKELPPSPEASNDNNLRSGGIDLSSTQLNEGAPESPFVKKIFRVNRNGSAPRSGAASGECSAHANEKAEGTARHEAHLKQESKTVGPQSKESGGVLKEPEYGFKYEGPEPTAHGDWSHNGRVTDF*	1354	218	XI	5705985,5707110	5706949,5707498	-	5706447	5707263	SOLUBLE PROTEIN NONE	cytoplasm[0.450],microbody (peroxisome)[0.371],mitochondrial matrix space[0.100],lysosome (lumen)[0.100]	e-124	gb|EEB03871.1| hypothetical protein, conserved [Toxoplasma gondii ME49]	PF07896,DUF1674,150,218,2e-06,IPR012875,Protein of unknown function DUF1674			35.m00934	conserved hypothetical protein	SOLUBLE PROTEIN NONE	cytoplasm[0.450],microbody (peroxisome)[0.371],mitochondrial matrix space[0.100],lysosome (lumen)[0.100]	0	e-124	gb|EEB03871.1| hypothetical protein, conserved [Toxoplasma gondii ME49]	PF07896,DUF1674,150,218,2e-06,IPR012875,Protein of unknown function DUF1674
	XTG01768.2	AAACCCCCCTGCTGCTGCTGTCAACTACAGGCGAAACCGGCTGCCGTGTCTCATTGGTGGAAGCGCGTTGTGCCAAAGAGTTCAAGCATCCACGCGTTTCCCTTCGCCGGGAAGAGATCTTAACTTCTCCCTGGAGTAGGGGATTCGGCACATAGCTGCCTCTTGCTCGGGCCACGTTTCCGGCAACCATGGAGACAACAAGGCAGAGCCACGTGCGGGCCGCGCTCAAGCATGCGCGCACCCGGCTCTTAACTCTTTCGGCATTTCGCAAAGTTGTTGAGGACTATGACTTATTGGATACCTACTATGGCTACGACATGGATTTGACGACGATGGACAGCCTTGAAAGGCAGCCTAGCGCCCCAGCATCCAGCACGAATCTTGGTCGTTCCGGCGCGA…	METTRQSHVRAALKHARTRLLTLSAFRKVVEDYDLLDTYYGYDMDLTTMDSLERQPSAPASSTNLGRSGATAEEEALAKKHGAKCYVSRGILAEPPQFTRNSRGVVVRSGGPNRDDFTRLKLADLRAAYALSLLENDMNRYRHLYYEGRRKAQVEGRLKFYVCPPETSTIPDLWLADHSTIVENIPPSPPKDLNISRELAVVPDLQEAFFQLRKHQVDMMPARRKTAAASPAAAPGATGSAAAPPGKLPASALPGKGAVAALKATQAQKVSEASQPPAVAPSATQPPAASPPGETGQADTNASATKAKGAPLGKLGKGPPPGKPGKGPPQGKSKLPPPKK*	1768	340	XII	4053153,4053669,4054154,4054556,4055314,4056255	4053292,4053820,4054235,4054678,4055625,4057213	+	4053717	4056656	SOLUBLE PROTEIN NONE	mitochondrial matrix space[0.676],mitochondrial inner membrane[0.365],mitochondrial intermembrane space[0.365],mitochondrial outer membrane[0.365]	6e-38	gb|EEB00075.1| hypothetical protein TGME49_048690 [Toxoplasma gondii ME49]				50.m03253	hypothetical protein	SOLUBLE PROTEIN NONE	mitochondrial matrix space[0.676],mitochondrial inner membrane[0.365],mitochondrial intermembrane space[0.365],mitochondrial outer membrane[0.365]	0	2e-64	gb|EEB00075.1| hypothetical protein TGME49_048690 [Toxoplasma gondii ME49]
	XTG01791.2	ATCATTTATGGTTCGACGATACCTCTGTCAGGCTTCTGCGAAAGAGAGGGAAGTTGTTTCTCTTTTTTCCCATCGCTCTTCAGTCTTTTTTCTAGTCACGTCGGCCACGTTTTATGATTCCAGTATTCTGAGCTGCCTCCCAGCAATGACTGTCGCCCTCGCGATCAGTGGCGAGCGCGAGAAACACAACTTGAAGCGCTCCATCCCCCCCGTCGCGGCCTTGTGCACAGAGATGATGCCAAAGTCAAGGTCGGAAGGGCCTTCTTCATTTCGAAAAGGACGAAAGCCATGCAGACTGAAGGTCGTGGAGGCGACAGAAAACTTCACGTGCGTCTGCTACGCAGTCGTCATGCGTGTCAACAGGCGTTCCGATAAGCTTCTGTGTCTCATTGGCGGTTC…	MVRRYLCQASAKEREVVSLFSHRSSVFFLVTSATFYDSSILSCLPAMTVALAISGEREKHNLKRSIPPVAALCTEMMPKSRSEGPSSFRKGRKPCRLKVVEATENFTCVCYAVVMRVNRRSDKLLCLIGGSASLLGDIVKRVDTLMLGEGIHFNPCPPEASHTSKNSDSLKKRQIHCGKTGHIPTPFYAFPFRTVDLRSLSFSQFPSLENWGRTAGMSEANEPDELSISRPKIDIPAFDLICQSSRGLFRGTELLDLGNSGKMSAAFFSRNGTPFRSYGQSSRAHGDMNDRRGMKHSDRHTGGDMSTLVRDARTGDTPLSAAFDTAGFECRNQVTTRVISSKAAVRRPGRSAGVRQGLAR*	1248	360	XI	2973913,2974473,2975203,2975826,2976316	2974036,2974596,2975330,2975899,2977113	+	2973920	2976955	SOLUBLE PROTEIN NONE	mitochondrial matrix space[0.659],mitochondrial intermembrane space[0.546],mitochondrial inner membrane[0.351],mitochondrial outer membrane[0.351]	0	gb|EEA97363.1| hypothetical protein TGME49_112920 [Toxoplasma gondii ME49]				583.m00665	hypothetical protein	SOLUBLE PROTEIN NONE	mitochondrial matrix space[0.659],mitochondrial intermembrane space[0.546],mitochondrial inner membrane[0.351],mitochondrial outer membrane[0.351]	0	0	gb|EEA97363.1| hypothetical protein TGME49_112920 [Toxoplasma gondii ME49]
	XTG01793.2	GTTGAAATTGTTTCCACTAAGCGGTGAGGGAATTTCAGAAATCTTTGTACCCAGTAGGGATTGTCAGCAGCAATGTCGCAACCAACTTCCCCTACCGTCTCCCCCGGCACACCACTCAACTGTGGCGCTTCGGAGCGTCAGTTGGAAGTTGAATCCAGCCCCATGGAAGGCCGTGTTTACACCGACAACGAGATTCACAGCGATGGCGGCCACAGCGTCGAGTGCCCGCCTCCGGGATCCCCAATTCCGCAGACGACCACGTTCACTTCGCAGGCTGCTCCTGCTCTCCAGCCTCGAATGATGTACCCGTCCACAGATGCCCTGACTATTCCCGCTGGCCACCAGCAGATGATGTACTTCAATCCCGCTGCCGCCGGCTACACCGACGGGAGCCACGGC…	MSQPTSPTVSPGTPLNCGASERQLEVESSPMEGRVYTDNEIHSDGGHSVECPPPGSPIPQTTTFTSQAAPALQPRMMYPSTDALTIPAGHQQMMYFNPAAAGYTDGSHGYDPREGYPVVYPYVPMTLPIETKKKRGFCC*	883	139	X	1475280,1476333,1477109	1475906,1476437,1477259	-	1475671	1477187	SOLUBLE PROTEIN NONE	nucleus[0.300],lysosome (lumen)[0.203],mitochondrial matrix space[0.100],endoplasmic reticulum (membrane)[0.000]	6e-76	gb|EEA99169.1| hypothetical protein TGME49_026570 [Toxoplasma gondii ME49]				42.m00070	hypothetical protein	SOLUBLE PROTEIN NONE	nucleus[0.300],lysosome (lumen)[0.203],mitochondrial matrix space[0.100],endoplasmic reticulum (membrane)[0.000]	0	6e-76	gb|EEA99169.1| hypothetical protein TGME49_026570 [Toxoplasma gondii ME49]
	XTG01795.2	ACACTCTCATTTTGTCGTCTTACGGGGATTCCCGTTTCCCTTGCAGATACGGAAGAGGACTGTTGCATGTTGAGCGGCGTCGCAGCGGTGGAATTTAGGGAGAGCTCCGTGCGACAGCCAACCTGTGGAATGCCTTCCGTCTCGACCCACCACTCAATTCCAGGGACTCGCGTCGCTTGTTCCTTTCTCTGTTAGTCACCACTATGGACCCGCTCCCCCACGGAGTGGGCAGTGGCGGTGGCTATCCGTCGAACGGCCCCGAAGCATGGTTCTTTTCCCTCCCGCCAGTGACCCGTGCGGTCACGTGTATCACCTTTGCGTGCACCCTGCTCTCGTCGATTGAACTGATGCCCGCTCGCCTGCTCATTTTGGACTGGGAGTTGGTTTTCCAAAAACTTC…	MDPLPHGVGSGGGYPSNGPEAWFFSLPPVTRAVTCITFACTLLSSIELMPARLLILDWELVFQKLQVWRLLTNVLYIGRFSLGWVLHMYMWTQVSSDLENNAVFVQASKGAYLYFIVLQTLCLDCISLLLFWPTGLHLLGGSLLFAVLYYWSRRESYTPVSIYFLTVQGHQLPFVLLLLHLLMGKDLWSDAIGLLSGHIYYFFREILPAQGGADLLSYTPKMFDRLAERLSNRPEVGRRPAANRTGTASTGAGGGGPGGPGGSTWGGSVRPRPAAGGSGTQAFSGRGYRIGSD*	1277	293	Ia	780907,781448,781856	781349,781675,782461	-	781099	782258	MEMBRANE PROTEIN 4 : REGION 30-52,69-91,120-142,177-199	endoplasmic reticulum (membrane)[0.850],plasma membrane[0.790],microbody (peroxisome)[0.748],mitochondrial inner membrane[0.100]	e-120	emb|CAJ20373.1| putative Der1-like protein [Toxoplasma gondii RH]	PF04511,DER1,26,221,2e-42,IPR007599,Der1-like			83.m00015	der1-like family domain-containing protein	MEMBRANE PROTEIN 4 : REGION 30-52,69-91,120-142,177-199	endoplasmic reticulum (membrane)[0.850],plasma membrane[0.790],microbody (peroxisome)[0.748],mitochondrial inner membrane[0.100]	0	e-120	emb|CAJ20373.1| putative Der1-like protein [Toxoplasma gondii RH]	PF04511,DER1,26,221,2e-42,IPR007599,Der1-like
	XTG01824.2	CTGCTTTCTTTCTTGTGTCTGCGTTCAGGCTGTGCGTCAGGCTGTGCCGGAGGCGGATGCCTGGAAATCGATCGTCATCGCCTACGAGCCTGTCTGGGCAATTGGGACAGGAAAGACGGCGACGGCGGCCTTGGCTCAAGAGACGCACCGGGACATTCGCAACTGGCTAGCTCAGGCGGTGTCCCCGAAGGTGGCGGAGGCGACGCGTGTGATCTACGGAGGTTCTGTCAAAGGCAGCAACGCAAAGGAGTTATTCGAGGGCGAAGACGTCGACGGGTTTCTTGTCGGAGGTGCCTCGCTGACAGGCGACTTTGTCTCCATCATTGATGCAGCGAAGCAGCAAGCCTAAAACTCCTTCTGTCTCAGCGGGCTGTGCAGCTGCCCCTACCCACGACTGAG…	MYVYIYIYIYIYALVCMYIYASAYVHEYMDICVHVHIQINTSMQAVFLRQIICLQNGGNLLGKEESTCLPLPHTEAAPSRCGSGDPADAPAKGASWLPLRHRARCGGDWGVCTPQAEAPLHALHAGCLSDVSIDPRQMMPSVLSSLFLVSTF*	1131	152	VIII	2679967,2681238,2681669	2680850,2681332,2681820	-	2680188	2680646	MEMBRANE PROTEIN 1 : REGION 2-24	plasma membrane[0.811],endoplasmic reticulum (membrane)[0.640],Golgi body[0.370],endoplasmic reticulum (lumen)[0.100]	3.5	gb|EAX08303.1| hCG2019644, isoform CRA_a [Homo sapiens]				44.m02801	triosephosphate isomerase, putative	SOLUBLE PROTEIN NONE	outside[0.820],microbody (peroxisome)[0.142],endoplasmic reticulum (membrane)[0.100],endoplasmic reticulum (lumen)[0.100]	1	0	gb|EEB01069.1| triosephosphate isomerase, putative [Toxoplasma gondii ME49]	PF00121,TIM,120,368,1.1e-116,IPR000652,Triosephosphate isomerase	Molecular Function: triose-phosphate isomerase activity (GO:0004807), Biological Process: metabolic process (GO:0008152)
*	XTG01830.2	ATTTCTCATAAAGAGTATGGTGCCAGTGTGGAAGGAGGTGGGAGACAAGAAAATATGGCGAAATAGAGTTCAGGAACGTATGTGTTGAGCCATGTGCAGGCGAAACTCTCCTGTGAAAAGCCGCGCGACTCTGAACGAAAAAATCTCGTGACACCTTTGTGAGATGATGGGGACTTTTACATGGGGAGTTTGAGTAACATGAAGGGACACAGACGCTTACTCTTTCCGCTCTTCGTCACTCTTCTCTGAAGCCTGAAGAAGTCGCCTGCTGTTTTTCTGAACGGCAAACGACAGAACCCTCGGACGGCAGCTGGGTGGGTGTCTGACTTTCGGAGCTCCCGAGACGGTGGAACGGTGTGGTTCCAAAATGTCCATATACGGAGCGAATCTTGCGGGGAA…	MFRILKVERIAEKRVQAVVPQTVDFV*	959	26	VIIb	4274809	4275767	-	4275151	4275231	SOLUBLE PROTEIN NONE	mitochondrial intermembrane space[0.812],mitochondrial matrix space[0.518],cytoplasm[0.450],lysosome (lumen)[0.314]
	XTG01847.2	ATTTGCTTGCAGATATAGCATAACGGTTTCCCCTGCTTGTATACAGGAGCAACTTGGTCAGCGCGTTGTTCACGTTACGTATGGGAGTTGAAAACCTAGAGCGGCACGGCGCCCTGACAGTCACAGATGCACTGGGGGAGGGGAGAACTGAATGCAGTGGCTTCAATTTTATGTTCGCTGCAAAGGGACAATGATCCAGTGGGGTGTTGGTTCCCATCTTTTGTCGTTGATGACTGGCACACGCGTGACAGCGAATGTTCGACCAGCAGCCGTATGCAACAACCGTGAACGATCTACATGGACACACCCCCCGTGATTCGCGCGTGTTGATCGGGTAATGCTTGCCCGATATTTTCTGTCGAAATCGTTTGAATTAGTGAGGAGAGGGAGTGATTTGTA…	MADPSAVSDAASTALEVASMNSAAEKSQRSLAGSRQGRRQEKPTKQTRKQVIEASAFSLTKTPLARPALRPYEVLVTRRLPLVVYFKRCMRLLHAGLEPPHKHTSSFLTGSKDAQFQKQLAPQFPFIVIRGAGGCMRTAIWLAQDVMKALGGLGRSAAVESSSSCRDNSLQISGHAPSLEIETHTVECTDTAWTFVEEEDDDSCPVAGTFDLAVRRRCISAISIKVHRPLPQQLS*	1649	235	XII	2309531,2311054	2310711,2311521	+	2310079	2311128	SOLUBLE PROTEIN NONE	mitochondrial matrix space[0.451],cytoplasm[0.450],mitochondrial inner membrane[0.142],mitochondrial intermembrane space[0.142]	e-122	gb|EEA99841.1| hypothetical protein TGME49_045520 [Toxoplasma gondii ME49]				50.m03072	hypothetical protein	SOLUBLE PROTEIN NONE	mitochondrial matrix space[0.451],cytoplasm[0.450],mitochondrial inner membrane[0.142],mitochondrial intermembrane space[0.142]	0	e-129	gb|EEA99841.1| hypothetical protein TGME49_045520 [Toxoplasma gondii ME49]
	XTG01874.2	GATTTCCTCCTTTCCGTGGCTCGGTTGCCCCTCCGCTTTGTTTTTACACCACGCCCTTGCTTTACCTACGAATCGCTGTCGGACCATGGCTCGGACATCACCAGCACAGGGCTGGCCTTCCAGCGTAGCAAGTGCTGCTATCCTCATATGCTTGCTTCTTTTAGTTTCCTTTGCTAATTCTGCTGAACATGGCGCAAGTTCCTTCAGTTGGGATGCCGAAGAAGAAATGCGTACTCTTGAGGCTGTGCGAGGTTACCTAGAACGACTGAATAACGGAAAACTTGCACGCCTTCCTCGTTATGGTGTTCTTCCCCCTCAAAGGGACGCAACTCATGCCGACGCAGCCGTCCAAACAGTCGCAGAAATGGGGACGCAGACGGATTAGGGGAAAGCGACATG…	MARTSPAQGWPSSVASAAILICLLLLVSFANSAEHGASSFSWDAEEEMRTLEAVRGYLERLNNGKLARLPRYGVLPPQRDATHADAAVQTVAEMGTQTD*	1471	99	XI	5524936,5525472	5525132,5526745	+	5525021	5525659	MEMBRANE PROTEIN 1 : REGION 13-35	outside[0.820],endoplasmic reticulum (membrane)[0.100],endoplasmic reticulum (lumen)[0.100],microbody (peroxisome)[0.100]	1e-38	gb|EEA97694.1| hypothetical protein TGME49_116710 [Toxoplasma gondii ME49]				583.m09154	hypothetical protein	MEMBRANE PROTEIN 1 : REGION 13-35	outside[0.820],endoplasmic reticulum (membrane)[0.100],endoplasmic reticulum (lumen)[0.100],microbody (peroxisome)[0.100]	0	1e-38	gb|EEA97694.1| hypothetical protein TGME49_116710 [Toxoplasma gondii ME49]
	XTG01875.2	AGAAGACAAACGAGCAATGCGACCGCGTGCTGTGTTCCGCGCTTGATTGTATGGTTTCTTTTGCCGTCGGCGTTTGCTTCATGTTGTCAGAGTAAGAGAGGCATCGAAAGATGCGCGTGGGAAGGACCTAATGAACCGTTACGTACGACTGTGTCTATCCAGTTGACCCCTATTGGCCCATTTTGCTGTCTTCGTCTCTGTTTCCCCGCAGTGCGTGACGGTGTCTTACAGCGACCTTCTGTATCACAGAAAACCTCACAATGGATTTCTTCGTGTGCCACCCATCAAAAGGACGGTCAGCTTCACTCTTGAGGGCAGTGGCCCTGTTTTCCCTGGCCGTCCACTGTGGACTGCTCCTCGTTGAGAGCCGCCGCGTCCGCGAGACAGGCGTTGCACGGT…	MDFFVCHPSKGRSASLLRAVALFSLAVHCGLLLVESRRVRETGVARCFFRTGDAARDANLTPFYVPADDRQMYEEGIRDYVAQMGASNEQFSVVCTETREKDVKCELCLYNEVSEDRKHVRQGQVLDTMLLECIEGKFIQGSVMSNSQYHPICYPPPQRPTRDVTEAKGRSVNPHQQLGELGTKSAGEESCGTGNKETGGS*	1499	201	XI	3570526	3572024	+	3570786	3571391	SOLUBLE PROTEIN NONE	outside[0.728],endoplasmic reticulum (membrane)[0.100],endoplasmic reticulum (lumen)[0.100],lysosome (lumen)[0.100]	e-116	gb|EEA97434.1| hypothetical protein TGME49_113640 [Toxoplasma gondii ME49]				583.m05569	hypothetical protein	SOLUBLE PROTEIN NONE	outside[0.728],endoplasmic reticulum (membrane)[0.100],endoplasmic reticulum (lumen)[0.100],lysosome (lumen)[0.100]	0	e-116	gb|EEA97434.1| hypothetical protein TGME49_113640 [Toxoplasma gondii ME49]
	XTG01905.2	ATTCTCACGAAGTGAGCAAACCGCGTATACGTGCCCCAGGTACACGCTTCCGGTGAATTCCCTCCGTGTGCGATCCATCATCGCCCTTTCCTCTGTCAACCCTAATCCTCACTAAGTCCATGCAACTTTGAGTCAGCGACAGTTCTTTCTATCTACCTGCACTGTGACCTGATTGAATCGTAGCTCCGATGCACGCTGACAGCTGAGAAAGTTAGAGGGAACTCGTGTTTTCTTTGAGGTTCCCCGGTTTCCACACGTCGCCGACTTAAGTCGCTAAGTCGTGTAACTCCTCCCTCCGTTCCATCGGAAAAATTAAAACCATTCACAATGCTGGCCGCTGGTGAGATTTCTCTCCGCCGCCACAAGTTCGATGGGCAGCGACGGTGACGGCATACTTCG…	MKGGKRTPDRRPPWHCRRMEFYFKCSTRVLFEPPVARAIGGYFLTHTAVEFFAHVVPSLQFRQQVRPATPRLSTGYTEIGGMKKWG*	2207	86	X	1982288,1984300	1983325,1985468	+	1984807	1985067	SOLUBLE PROTEIN NONE	microbody (peroxisome)[0.640],cytoplasm[0.450],lysosome (lumen)[0.343],mitochondrial matrix space[0.100]						42.m00051	hypothetical protein	SOLUBLE PROTEIN NONE	microbody (peroxisome)[0.469],cytoplasm[0.450],lysosome (lumen)[0.213],mitochondrial matrix space[0.100]	1	e-108	gb|EEA99101.1| hypothetical protein TGME49_025790 [Toxoplasma gondii ME49]
*	XTG01929.2	ATAAAAACTAAAGATGGACTGCTCGCAGTAATGAACGTCATATTTTCTACTTTCCTCGGCCAACCCCCCGACGAGGTACCTCCGCAAGTTCTGGTCGTCATCCTTTCCCAGAAGCGCGCAAGAAAAGTGACTGACCGGGGAAGGGCAAGTCATTGGAGGATCTTTCGGACCACGGGGCACGCACGATTGTAGCGAGGATGGTTAATTTTCTGCGAGGTCTCAAGTCACCCAGTAACTCGGGTAATCAGCCCGTCGGGACGCGAGGGTTACGTTGTACTTAACGATCAAAATGCTTAGCAATTCAACTGCACAACAGCACCACATTCTAACAGGAACCCTGCTCAAGCCTTGATTGTGTTCGAATGGTTCGGGCAGTTTCACAGCTGCAATCAACCAAAA…	MVRAVSQLQSTKSTSGGASLNYMRATELFSCGAKAPNPFAWRTSATQVNLQIPQLFARLFNEFQIRLTEATVNLISLRCKVNPLPRSSSLAWKKSLLRYSD*	1153	101	VIIa	2912561	2913713	-	2913046	2913351	SOLUBLE PROTEIN NONE	mitochondrial matrix space[0.500],microbody (peroxisome)[0.300],mitochondrial inner membrane[0.219],mitochondrial intermembrane space[0.219]	1.4	ref|ZP_02918904.1| hypothetical protein BIFDEN_02224 [Bifidobacterium dentium ATCC
	XTG01934.2	AACTTGCTGGGCATTTCTCTAGCTCTTACTATCCTTTTTTTTCCAAGTCTCGTCCACGGATGGGGCTCTATGAGGAACTCGGACAATCAAAATAGGGTCATGAGTTTCGATCGCGCACCTCTTACACCTCGCTCGTTGCGACCCAGATCGAACGCAGCATTCTCGTTTCTTCAATCGGACGCTGAAGAAGATGATGACGAGGAAGATGACGGAGACAAAAAAAAGGGGCACAAAAAGGCTGAGCATGAAGGACACAAGCATGCAGCGAAGCACCACGAGCACCACGAGGAACCGTCAGTGCAGCCGATTGTTGCGATTGCGACTCCTGTGCCTCAAGCGGGGGGTGCACAACAAAAGCCGCCAGAAGACCCAACAGAGGAGAAGTTTTTGGAGAAATTG…	MRNSDNQNRVMSFDRAPLTPRSLRPRSNAAFSFLQSDAEEDDDEEDDGDKKKGHKKAEHEGHKHAAKHHEHHEEPSVQPIVAIATPVPQAGGAQQKPPEDPTEEKFLEKLPAADKEALLHGMIDPSVHFPLLLHMAWKQTLRAIKHLRKATSLLDTTRGHMDGIPRDEKKVPSVSAAVTVDVSGKTISIAEVNKKLRDVLTEAQTVEAYLSSARSQINTQLAKIIPPVKPQQPAGAPAH*	1263	239	VIII	6324177,6325425	6324950,6325913	-	6324651	6325844	SOLUBLE PROTEIN NONE	cytoplasm[0.650],mitochondrial matrix space[0.100],lysosome (lumen)[0.100],endoplasmic reticulum (membrane)[0.000]	e-107	gb|EEA98428.1| hypothetical protein TGME49_068760 [Toxoplasma gondii ME49]				59.m03403	hypothetical protein	SOLUBLE PROTEIN NONE	plasma membrane[0.790],Golgi body[0.300],endoplasmic reticulum (membrane)[0.200],mitochondrial inner membrane[0.100]	1	e-140	gb|EEA98428.1| hypothetical protein TGME49_068760 [Toxoplasma gondii ME49]
	XTG01940.2	ACTTGCACACTTTTGCTCGTCGACCGTTGTCCGTTTGTTGTCCTCAACCTACCCTTAACGCTATCTTTGCGAGAAAAAAGCAAACATTCTCACCTCGCGTTTACCCTTCTCGACAAAATGGTGGTTCCTGACTTTGGAAACTTGAAGAGCGACATTGGCGTGGGGAAGCTCAACGAATATCTCGCGTCTCGGTCTTTTATCACTGGATACTCTGCCACCCAGGATGACGCTATCATTTTCTCCAAACTTCTTGGTGCCCCGAACGCGACCAAGTTCGTTGACGCCAGCCGGTGGTACCGTCACGTCTCTCATTTCTCCCCCGTTCAGAAGGCGGCGTGGCCCAAGGGCGAACTGAGCGCCGAGAAGCCGAAGAAGGAGGAAGACGACGACGATATCGAT…	MVVPDFGNLKSDIGVGKLNEYLASRSFITGYSATQDDAIIFSKLLGAPNATKFVDASRWYRHVSHFSPVQKAAWPKGELSAEKPKKEEDDDDIDLFGEDDADKEAVKKLAESKKKEAAGKKKKEVINKSSLVIEVKPADAETSLDEISKLCKEIKIEGVTWGEAVKKVPVAFGLYKLQLCCTILDDIVNTNEIVDQIEALGMTQEQLEKLAKRQEGDDEEEDEDEETYGLVQSAEIVSFNKL*	1228	242	X	1599683,1600544,1601531	1600259,1600788,1601936	-	1600065	1601819	SOLUBLE PROTEIN NONE	nucleus[0.970],microbody (peroxisome)[0.300],mitochondrial matrix space[0.100],lysosome (lumen)[0.100]	2e-98	gb|EEA99153.1| elongation factor 1-beta, putative [Toxoplasma gondii ME49]	PF00736,EF1_GNE,128,242,1.9e-14,IPR014038,Translation elongation factor EF1B, beta and delta chains, guanine nucleotide exchange	Molecular Function: translation elongation factor activity (GO:0003746), Cellular Component: eukaryotic translation elongation factor 1 complex (GO:0005853), Biological Process: translational elongation (GO:0006414)		42.m00069	elongation factor 1-beta, putative	SOLUBLE PROTEIN NONE	nucleus[0.970],mitochondrial matrix space[0.360],microbody (peroxisome)[0.300],lysosome (lumen)[0.100]	1	e-152	gb|EEA99153.1| elongation factor 1-beta, putative [Toxoplasma gondii ME49]	PF00736,EF1_GNE,214,328,1.9e-14,IPR014038,Translation elongation factor EF1B, beta and delta chains, guanine nucleotide exchange	Molecular Function: translation elongation factor activity (GO:0003746), Cellular Component: eukaryotic translation elongation factor 1 complex (GO:0005853), Biological Process: translational elongation (GO:0006414)
	XTG01943.2	GTTTTTAGTCAATCCTCAGCACTTCCTGATACAGAGAGACTGGAAGAAGCTCGTGCCACGGTTGCCGTCGCTATATCGACTCAAAACATTGCACTCCAAGAGCCGCCTTACGATCGGGGGTCAGCTAGCTCCGTCGCTTCCTTTGTTGGGCTAGGCCTCTTTCGTGGCTTTCTGTGGCATGTCTTGTCGCGGGAACGTAAGTCCTCGAAAGTTGCACGTTCTTTGTCCGGTTTGTTGTGTTTTGGAGCTGTGCATTGTTTCGGCCACATCTTGAACGCGGCTAAGACTCGGCACTCTGCGACGGAAGAAAGAAACATGGCTGGCTTCGGAGGGCCGCTTACCACGGAATTTCTCCAGGTCTGAGGTTGTCATGCCCCACGCGAGTGTGGCCGCGTGCTC…	MAVQTAVDDPEAPAEDQPLLGGSLKKPSTYRQCCCCALGTAVTLWAVFLIAFSVFLVLDFNIRGAAFTSGAVLGLVTATLLLCAAGQQNAFIAFVSFYLQIMVYLLWALQMALAAVSLWKVTHSSASVAGREDFPRVTLSQYAVMTDTVSDQSGTRPVQVYRQVEVSFALYEATLCAFYAVQLLLAHFVLSMLWSFYRVLQAGGTGFEKRTAEEIEEDALSAQFPSFAEDTPR*	2263	233	VI	1617746	1620008	-	1618353	1619054	MEMBRANE PROTEIN 4 : REGION 35-57,65-87,98-120,172-194	plasma membrane[0.600],Golgi body[0.400],endoplasmic reticulum (membrane)[0.300],mitochondrial inner membrane[0.030]	e-123	gb|EEA99578.1| hypothetical protein TGME49_041000 [Toxoplasma gondii ME49]				49.m07245	hypothetical protein	MEMBRANE PROTEIN 4 : REGION 35-57,65-87,98-120,172-194	plasma membrane[0.600],Golgi body[0.400],endoplasmic reticulum (membrane)[0.300],mitochondrial inner membrane[0.030]	0	e-123	gb|EEA99578.1| hypothetical protein TGME49_041000 [Toxoplasma gondii ME49]
*	XTG01968.2	ATGTTTCTGTTCGACAATGTCTGTTCCACAGTCGATTGTTCGTTGAGATTTTTGTCATCATTGCTACGCTGTACATCGGTGATGGTGCTTCTGTTTCTCATGTCCATGGGTGCGGTTTCCGATAAACTTCCATTCGGCAGAGGTAAGATGGTGGTTCACTTCATGTCGACACCCAACGTCGCTTTTCTGGCTGCAGCTTTCTACGCCATATGCGCGTGTGCTGCCTCCGCAAGTGATGATCCTGTATTGCGATCAGAATTACTAAACCTGAAAGCAAGGATGGAAGCTGTGAACTTTAATTCGGACCTGCTCCGGTTCCGTATGGAAACAGCAAGTGGACCTATTACCAGGTACAGCGGGCTCGTTGAAAGGGAGAAACGTGGCGAGCCTGTTGCATTT…	MFLFDNVCSTVDCSLRFLSSLLRCTSVMVLLFLMSMGAVSDKLPFGRGKMVVHFMSTPNVAFLAAAFYAICACAASASDDPVLRSELLNLKARMEAVNFNSDLLRFRMETASGPITRYSGLVEREKRGEPVAFRELILAANEASAAKASVTADRQEARKDLKALMEQTRGIARNVNQRPRMTASLREQVNRELQNAKRTQLAAVRLLDSEELRKMLTHS*	1958	219	Ib	33702	35659	-	35000	35659	SOLUBLE PROTEIN NONE	mitochondrial inner membrane[0.751],plasma membrane[0.600],mitochondrial intermembrane space[0.516],Golgi body[0.400]
*	XTG01983.2	CAAAAGAAAAAGAGTTGAAATTGGATTCCTATGGACTCACTGTCGCTTTGTTTTTCGTATTGTCCACTCCCTCACTCGTGCGTAGCCGTGACACTAGTGTTGAGAGCTGAAAGATCTTCTTTGCGCGTCTCTCAATACCAAATGTTTTTACTGCGCTACGAACAACCGTGTGGGTATGTAGGCTTATCTCCATCCCTCTTTTGACGGTGCATGCACTTTTGCCCTTTTTTTAGTCGCTAGAGAGGAGAAGCGCGCACGATCCCTTGATTAAAGACAAGGCTGAACATAGGAAACCATCCCACCTTCATCTCTACGAATTTAGATGCGCTGTGGATGTCTAACGAATACAAATGTTTGTCGACATCCGTATGTAGAGATACATTTAAATATTTTTCGTTC…	MRCGCLTNTNVCRHPYVEIHLNIFRSSMTFRRGAREVCGVWKFLFARSENSLFRAAYFDLPVEIGSAFVKAFRTRASAEHAGEVRMTKAEQLVTPLVTESPDKRGVSQFFGRSASRTGRYRYGGDSDAFRNGGFWTARGRRFSPWNRRDGRTFDSGYSQGQQRNRSGRAPEENARVPFNRRGRARSDDTNFWDV*	1131	194	II	876126,877030,877960,878735	876458,877108,878125,879287	-	876350	878965	SOLUBLE PROTEIN NONE	microbody (peroxisome)[0.640],cytoplasm[0.450],lysosome (lumen)[0.236],mitochondrial matrix space[0.100]	1e-38	gb|EEB02893.1| DEAD/DEAH box helicase, putative [Toxoplasma gondii ME49]
	XTG02001.2	AATTTTACCTGGCTGTGGATCTCAGATTTTTCCAAAATCCATGGTAGCATTCATCTGAGGTGCCTCAGCCGAACCCGACTGCTACATTTTTGCGAAGGAAAGTGTGTTTTCCCCCTCCTGCGGTTCAATCCGAGCGGACGAGGCGGACGGGGAGCTTTCGCGGCAGGTTGTCAACGAGACTCAGCCGCTGAAGGCTACTCAGCCTGCGTTGAATGCCTGCTTTGTTTATTCACCGGCACTTTTCGCGGAGCCAGCATTCTCATTCTCTTCTGTGCGGTACTGCAGCTCTGCGCGTCTCTTATCGTACGCGTACTGTCAGGATATTTTATCTCCTCATCAAGACCATCCCGATTCTGGAGCGTTTGCTCCTTCGGAACCTCGTTATGGCATGCATAGTAA…	MRIQNQLPPPTHQSGSLTWWQRPLRLLDAVLSGYGLPLALRSRKGNSLIEQVLVTILCAVLVSLLLRKLITDYRVDLIWQQFLEKLTEALAVNELDVSHIQRMIRSELSSPQLSGKLRSRHAYELFRTLRLRQDMILTQDFNAVASEVAALGVPVDLALLRAETKRPQTRTYTTGRALKISDWVRMGPPIRTLLLHIASICRLFMHTIQEASDIIFNDPASSLVALCI*	1548	228	V	2075859,2076771,2077103,2077445,2077716	2076515,2076890,2077246,2077524,2078262	+	2076363	2077905	MEMBRANE PROTEIN 2 : REGION 20-41,45-66	plasma membrane[0.790],Golgi body[0.300],endoplasmic reticulum (membrane)[0.200],mitochondrial inner membrane[0.100]	e-128	gb|EEB02091.1| hypothetical protein TGME49_085930 [Toxoplasma gondii ME49]				76.m01628	hypothetical protein	MEMBRANE PROTEIN 2 : REGION 20-41,45-66	plasma membrane[0.790],Golgi body[0.300],endoplasmic reticulum (membrane)[0.200],mitochondrial inner membrane[0.100]	0	e-128	gb|EEB02091.1| hypothetical protein TGME49_085930 [Toxoplasma gondii ME49]
	XTG02018.2	AAAAAATAATCCTTTTTTATCTTGGACTCGGCCGGATCTGTGTGTCTTGCAACCACTGCTTCGCATAGCGCTGTCCCGACATCCCGCAGCGCCAACCGTACCACAGTGTTACTTCTGCCAGCTAGTTATTGCGCAGTCTCGGCCAGGAGCCGCAAACAGCGCGCTGGCGGATTCGCATTTCTATTTCCGGGAATTCCAAGTCAAGACGCATGTCAAGTGACCAAGGCGTCGACGCGTCGAACTCTGTGAAAGCCTTCCACTTGTAACCGGTCAACATGGCGCAATACAAGTCACGCCCTTTGGCAGCTGTTCTGCTGCTCATTACCGTCGGATCGCTGCTGACCGCTTCCGAATCGGTCCAGCTTTCTGAAGGCATGAAGAGGCTCAGCATGAGAGGAA…	MAQYKSRPLAAVLLLITVGSLLTASESVQLSEGMKRLSMRGRSPSPKTGRFESGDEGTSTMSPSVAARQQELGLLRPEERLIAGQAKAAALQTVHQLGAVVLTPEQAKAALLDEILRATQNLDLKKYENLNTEQQKAYEQVQKDLSLLSPETKALLIENHRKEKSLLEQAKRLFRKRHYHVTRQAALAGQILNEQRDASGALQSGAVKAAIRKANEQYNVAEEDKNFNEEQHAAQLKKVGAMP*	1257	243	X	5952935	5954191	+	5953210	5953941	MEMBRANE PROTEIN 1 : REGION 7-29	outside[0.820],nucleus[0.180],endoplasmic reticulum (membrane)[0.100],endoplasmic reticulum (lumen)[0.100]	e-136	gb|EEB03601.1| toxofilin [Toxoplasma gondii ME49]				33.m02185	toxofilin	MEMBRANE PROTEIN 1 : REGION 7-29	outside[0.820],nucleus[0.180],endoplasmic reticulum (membrane)[0.100],endoplasmic reticulum (lumen)[0.100]	0	e-136	gb|EEB03601.1| toxofilin [Toxoplasma gondii ME49]
	XTG02020.2	ATTAACAGCGATTGGCTTTTCTAGCGAGTTGCATATTGGTCTTTTAAGTTGCGGCCTTGTCAGCCTCCGTGTCGCGTCGTTTTAGCAGCGAGGCTCTTTCCAGAATCAGCAAAGCGAGCTCGTGTACTGGTCAGTAAATTGTCAACAGGAGCTGAGTGCCGTCGTCTACAGCCGGAGAGAATTGTCGGCGTGGTTGTTCTTTTCCTCCTTAAATTGTCAACAGATTTGTTCTGTGAGTAGTATATTCGGATATCTCACTTTTTCAGGAGGTTTCGCTTCTCCACCAGGGCTGGAAACACCGAGGAGGCACTCTGGAGGAATTGAGCAGATTAGCGTGACAGAACGGGTTTGGCGGTAATGTCTCTCCTCTACAAGATCTAACGAACCGACGGCGAGGCA…	MGGDGGSVPTRADMVKTKGYKFLRNLGGMGYVPNTQIREGDERFGRNESRDLQLSTCALSQEPLRPPIVACRLGRLYSKEAVLTKLVEKALPQHMKHITSMKDIKQCKTEINEATKFLVCPISRVDIRSGIKASIIWPCGCIISAKALNAAATVEAPASQSLSSTSSGSDKASRAATQTPGADREDSGNDKASGDVCVGRRLCLNCGQPYDPTEDVIPLLPTEEEQEKLKARLEKLAQDKAAQKKAKKQRELADAAAGRAGSSSSKVSTAEVSKPAIHPIIMAPCATSTKLRADAFRVTANAETSEKKSTKRGRDWVISGSATVDDLLGNIKVPRKGETISGRAPSAVV*	1724	349	IX	4674189,4675074,4675399,4675737	4674932,4675274,4675545,4676368	-	4674414	4675919	SOLUBLE PROTEIN NONE	cytoplasm[0.450],microbody (peroxisome)[0.300],mitochondrial matrix space[0.100],lysosome (lumen)[0.100]	e-163	gb|EEB01418.1| hypothetical protein TGME49_092160 [Toxoplasma gondii ME49]	PF04641,DUF602,1,309,2.2e-16,IPR006735,Protein of unknown function DUF602			80.m02356	hypothetical protein	SOLUBLE PROTEIN NONE	cytoplasm[0.450],microbody (peroxisome)[0.300],mitochondrial matrix space[0.100],lysosome (lumen)[0.100]	0	e-163	gb|EEB01418.1| hypothetical protein TGME49_092160 [Toxoplasma gondii ME49]	PF04641,DUF602,1,309,2.2e-16,IPR006735,Protein of unknown function DUF602
	XTG02046.2	GTTACTTTGAGCACACTGTCTCGGCCACTTCCAAAGGCAACAAGGAAGAGCTCCACCTTCCGCGTCACTCTTCATGCGAGGGTGCAGGTAGCCGGTGATCAACAATACGCGACGGTAGCTGAATGATACTAGAAAGGATGACACTGGAATTCATGTTACATTTCTTTGTCGAACTCAAAAATGATACACGAGGCGAAGTTAGAGTGTTGTGGAAGTATCAATGACAGCCAATCTCTTTGTTTCTCAAATTTAGCCAAAGAACGACGGAGTCTCTCGATGATCGAGGGTTACGATATTCCTACTTTGAGACGCTGTCCCGTCTTCATGCTGTACAGGCCCCAGTTATGCGCAAATTCGCTTCTTCAAACATATGGTCCGCGATCTTCTTCTGTTTGGCGG…	MTDETEPQEQMPLPEPPESITQRLCRIQQKVRELEKESMKLHQTSNNTASATEKETLPTHDSDSTFLRMQTDILEEHEQLMREQEAEIRALKEQLSKMKGTLSADQGRSAPAVGDSSYCSQPSLLCRWLACLHGSGNDDTRSELRNSDGVLRTTVLTAEVTPPGV*	1426	165	VIII	1770729,1772001,1772846,1773431,1774037	1771463,1772030,1772875,1773463,1774634	+	1771395	1774372	SOLUBLE PROTEIN NONE	cytoplasm[0.650],mitochondrial matrix space[0.100],lysosome (lumen)[0.100],endoplasmic reticulum (membrane)[0.000]	6e-81	gb|EEB00934.1| hypothetical protein TGME49_032030 [Toxoplasma gondii ME49]				44.m00039	hypothetical protein	SOLUBLE PROTEIN NONE	cytoplasm[0.650],mitochondrial matrix space[0.100],lysosome (lumen)[0.100],endoplasmic reticulum (membrane)[0.000]	0	6e-81	gb|EEB00934.1| hypothetical protein TGME49_032030 [Toxoplasma gondii ME49]
	XTG02054.2	AGATTTTTTGCGAAGCACGCGTTCTGTTTTCTTATGTGGAGACTCAAATTTGGATTTAACGTCTTCTGTCGAGCAGTGTAGAAGCCGCACGCGGGACCTCCGGACTCCGAGACGGAAGCGGGACAGAATTCCTTGTCTCAACGCAGTCGGCGACAAGTTTCTCCAAGTTGAGAGCTTCTCGAGAGACGAGGCGTTTTCGACGTGGAACAGTCACTGTCGCCCTCTCTGTGTCGTCTCGTTCGTTCCCTCGCAGAGTAGCGTTGTTTTCAGCGACTTGAGTCTTCAAGCAGCTCTTTCACGACCAGCGAGCGCCTGCTTGCTTTGCCTTCGTGTCTCCCGCGTCTCCACTTTCCTTTTCCGATTCTCTGCCATGGCGAAACTTTCCTCCGCTCCCCGCGT…	MAKLSSAPRVLVLSAEDSVVSAADASKKDTVLTVLHPDTIIENAADAPSVLYDGVLILDAGKSRENATGNSQGKSAEFAAARSALQAFAQAVCRLVAAGGFVFLAGGSGEREEVHRLVKRLLIYEGLVSAQDSEVAAFVADHLPRVDSSLMWTGRKPTWAAGVADALSGNRGALPNGTAQTDGDDFIDESTLIDPTESYQPLGKDRSSCASRPKACPNCTCGRKEAEEAAEKEERRRKLETGEIRSSCGNCYLGDAFRCAGCPYRGMPAFKPGEKVSLEATSVEAPGGGMQKQVATVMSNKVQITDLGDDM*	1812	311	XI	5790686,5791515,5791677,5792423,5793209,5793969,5794409	5791275,5791570,5791722,5792559,5793368,5794082,5795117	-	5791192	5794747	SOLUBLE PROTEIN NONE	nucleus[0.704],mitochondrial matrix space[0.538],microbody (peroxisome)[0.300],mitochondrial inner membrane[0.262]	e-138	gb|EEB03858.1| hypothetical protein, conserved [Toxoplasma gondii ME49]	PF05093,DUF689,40,278,3.9e-35,IPR007785,Protein of unknown function DUF689			35.m00924	hypothetical protein	SOLUBLE PROTEIN NONE	nucleus[0.704],mitochondrial matrix space[0.538],microbody (peroxisome)[0.300],mitochondrial inner membrane[0.262]	0	e-138	gb|EEB03858.1| hypothetical protein, conserved [Toxoplasma gondii ME49]	PF05093,DUF689,40,278,3.9e-35,IPR007785,Protein of unknown function DUF689
*	XTG02069.2	ACTTCTTCGTTTGTCCTCCCGCTTCTTTCGCGGCCCTCCGTTTTCAGTCTGTCCGTTCTGTCGTTTCCTTGCCTCCTCTCGCTCTCATTCTCCCGCCTTCGAAAACGCTGTTGCCTTCGCGACGCGCAAGCGAAAGCGGCGCCTCCACACCCGGTGCAGACGGCAAGACTTCTGAGTGCAGCCGTTCGCTGTCTGTCGCTCGAGGACAAGCTTTCGTGTTTTACCTGCAGAAGCTCCGCGACCTTTCTCCGCGTGTACTCCTTCGCAGCTTCGACGTCTTTGTCGATCAGCATCTTCCGCAAGACTGTGTCAGCCATCGTCTGGACGAGAAGCGAGAAGTCGCGACGCACAGTCTGCGCAGAAGGAAACCAACGAGGAGACGCGCAACAAGCAGACGAC…	MCRSLHMRIPRFGAFSLCSARALGLSLCLSSLPRASLPSFVCVSAAYGQQ*	1397	50	VIIb	3610962	3612358	+	3611531	3611683	SOLUBLE PROTEIN NONE	outside[0.370],microbody (peroxisome)[0.150],endoplasmic reticulum (membrane)[0.100],endoplasmic reticulum (lumen)[0.100]
	XTG02101.2	ATAATTTCACGACTACCAGCGATTGAGGTTCTAGACCACCAAAAAGTCACGGACACCGAAAAGCAGATGTCCTCTTCCTGCGAAGCGCACAATCAGTCGGTGGCTTCCCTTGGTTGCTCTTCGCGATCTACTCGTTCTATGCCTCATGTTGGTTTCTCTGGAAGGTCGTCGTCAGGGCCACGTAACCACTATTTCTTGACTCTGCATACGAGGACGGAACGATCGAAAAGTTGTCTTCAATCTGCCTGCTCGTCAAGATCCCCTTCAGCAACAGCGGTATCGACGACACCCGACAAGGAACCAGGCAATGGGCATCACGTCGCAGATTACTCTCACGTGTCGTCGCCAAAGTGCATCTCTCGTTCGCGGCAACTGTCTGGGTTTTCGGCCCTCGACTGC…	MSSSCEAHNQSVASLGCSSRSTRSMPHVGFSGRSSSGPRNHYFLTLHTRTERSKSCLQSACSSRSPSATAVSTTPDKEPGNGHHVADYSHVSSPKCISRSRQLSGFSALDCDVLQKARILCARPKSDMRDRESLLLADKVLCPSPHPPAIRALRNETFKENTPHMQGLSSASVVCSTEHVNPVMGPAYVPQRNLVFQNPRRANTSHGQRTYVGACNASFSFCCASSVGNSTKGTDTAGFPGEAACGKDVSPLEAWETEEVRAACMGLLKQWAPFQERRPPNDFTYTIPLEFLQPLAEFVENDCAGIGKVPVRLIKDAVQLKEEHEKTVAAAQAQTQADVAAAGHLVPTSHFGSQGRGNHSAGGTRGKAGKTASETSSEGGHSAGGNRGCLARKAAGGVV…	1826	537	XII	3380851,3381546,3383023	3381201,3382757,3383285	+	3380917	3383139	SOLUBLE PROTEIN NONE	mitochondrial matrix space[0.472],cytoplasm[0.450],mitochondrial inner membrane[0.175],mitochondrial intermembrane space[0.175]	e-107	gb|EEA99983.1| leucine rich repeat protein, putative [Toxoplasma gondii ME49]				50.m03181	leucine rich repeat protein, putative	SOLUBLE PROTEIN NONE	cytoplasm[0.650],lysosome (lumen)[0.211],mitochondrial matrix space[0.100],endoplasmic reticulum (membrane)[0.000]	1	e-107	gb|EEA99983.1| leucine rich repeat protein, putative [Toxoplasma gondii ME49]	PF00560,LRR_1,68,89,3.4,IPR001611,Leucine-rich repeat|PF00560,LRR_1,91,112,8.8,IPR001611,Leucine-rich repeat	Molecular Function: protein binding (GO:0005515)|Molecular Function: protein binding (GO:0005515)
	XTG02109.2	GTGAACACTTCGTAGGTCTACAGGCCGATGCCAACCACCGCAAGAAGAGGATGTAGTTAGGGCGTTCTTGAAAATATCGCGGCTGACTGCTGCCCCTGTTCAGCATTTCGGTGTCGCAAAAGTACTCTGCACCGCTAGGCGGTTTCAAACCAGCCGCAGATAGCTTTTGTGCGCTGATGCACTCAGCAATTTGCAGATTACAGGGTCTTGATACTACCCTTTTTTCTGTGCAATACAGCATTGTCAGATCCATCTGCTTTTGTTTGTGTACAGTTTTGTTTCAGAGCTTTAGGGGTAATTCCGCGTCTGCGTCCGAGGAGTCATGTCTTGTAAGATTCCGCCTAGCCAGACACGAAACCAAAAGCTTACCCCGCATCGAGTGCGTGGCATCCTTGATTG…	MTQTLCFFIFTIECLVLVLIFQGGGHPDGTTATVFRPKTFQALGLATDSDSEPEGRGGYQRLTESTRRKKKATGRIASLFGRGRGKGDEEASGDEGASGGKEQPLGPPSGIPRRRRFWQKEHVEPEDAVVRAFRRFLKYRVLDVETIEGAPSQLDRSSWTPSPPFFQPGEGSSKAVEYFVKQQTPALTDEMHKLLEVVDPVMPPGRPLQMSSPSSKRTTHFERGPMLRTDFFALTVDHQPFNMRIFPLPGGFEGEQKVEQYKKVMLNEQKVLSIFGVADGKKVSNAYHCYLPVEEVFFGKGQQVISLGPSLKMPSVVFLYPSASATLGQVAEAIKLAAQQQGTALVAQAAQLHITLQLIKLVAITTSKGILLRRLSLENFLLRGDGVVFLSGFSELVNE…	2434	519	IX	4526736	4529169	+	4527141	4528700	MEMBRANE PROTEIN 1 : REGION 4-25	outside[0.820],nucleus[0.108],microbody (peroxisome)[0.103],endoplasmic reticulum (membrane)[0.100]	0	gb|EEB01398.1| ROP8, putative [Toxoplasma gondii ME49]				80.m02343	ROP8, putative	MEMBRANE PROTEIN 1 : REGION 4-25	outside[0.820],nucleus[0.108],microbody (peroxisome)[0.103],endoplasmic reticulum (membrane)[0.100]	0	0	gb|EEB01398.1| ROP8, putative [Toxoplasma gondii ME49]
*	XTG02113.2	ATACAGCATCTCCAGGTGGGCAATGTGTCTCACCGGGTTTGCCGAACCAGTTAGTTTTCGTGTGATGCCGTACATGAGCGGGAGGTTCTCGCTTGAATGTGGAGGGACGCCGAGCAGAAGGCAGGCAGTTACTTCTTCGATGAATGGCGTCTACTAAACTATTCATTCTCAGGTGGCTCTTCATGTAGTAAAACCCATGTATGGGGCCTCCAGTTTTTTTTTACAACTTTCCGCTTCAACCGATGCACGCCTCTAGCTGAATCATGCATCCGTTCTTGCTGCGCAACTGTTCTGATGCATTTTATCGCGGTGCACCACATTTGTTTCCTGGTCTATCCGCTTAGTCGTTCTTCACTATGTATTGCCTGTGCAGCAGTTGCGAAGCAGACAATATCGCCA…	MWRDAEQKAGSYFFDEWRLLNYSFSGGSSCSKTHVWGLQFFFTTFRFNRCTPLAESCIRSCCATVLMHFIAVHHICFLVYPLSRSSLCIACAAVAKQTISPRHSS*	1145	105	VIII	3787606	3788750	+	3787702	3788019	MEMBRANE PROTEIN 1 : REGION 59-81	plasma membrane[0.700],microbody (peroxisome)[0.640],endoplasmic reticulum (membrane)[0.200],mitochondrial inner membrane[0.100]
*	XTG02137.2	ACAAGCAACTCCTCTGCACTTTCAAATCATTTCGCTTTCCGATGCGATTTCTCTTGACAGAGAAAAGGCTGGATGTTTCGTAGACACTTCTGTTTTTGCTCGCGACTTCAAGACATTGTCTCTGGTCCCTCCGCATGCTATGAGAAACGAAGCTAGTTACGGCTAGCAGAAAACTTTAAAGTCACTTCTGTCAACGAAAGGAATTTGATTTGCTCTGTCACTCAAGGCATGTGCGTTCAAAGCTATAGAATGCTTCCTGCATCGTTTGATTCCCGGCAAATTTTCAGGACGGTGGGCTCCCCCTACCCGACAAATTCCACTTTATACAAAATTGACACAGTTCCACTCCTTCCAAAGAGACAGGGTATGGGAGTGTCTCAAGAAAAGAATCCGTTTTTC…	MCVQSYRMLPASFDSRQIFRTVGSPYPTNSTLYKIDTVPLLPKRQGMGVSQEKNPFFSTA*	1193	60	Ib	139085	140277	-	139867	140049	SOLUBLE PROTEIN NONE	mitochondrial intermembrane space[0.829],mitochondrial matrix space[0.615],mitochondrial inner membrane[0.318],mitochondrial outer membrane[0.318]
	XTG02138.2	ACTTTTTAAGTTACGTTCAGGTTTTCCTTTCGCTTGGCAGCCATTTCGGTCGCTGCTGTTGAAAAGCTCAACACCATTCACCCAAAAGTTGTTCAAGATGTTCTGGTGCTGCTGCGGGAGTGAACGGGACGCTACGTCGTCTGCAGAGATCGTGCATGTGCCGGTCGAGTCGCACAAAGGAAACGTGGCCCCCCCTTCAGACGATGTGACCACTGCGACACCTCCTCAGTCAATCGGGAATTCCGCAGGGCCGAGAGGATCGGTGGCGGAAAACAAGACAGAAAACGCTGGGATCGAAAGGGCGCCAATCAAGGGCGGGGTTTTCAAACCCCCTCAAAAGCGGGAAGAAGTGCCGGCACCAGTCCCCATGACTCTTCCCAAGTCCGACAAAGCCAGGAG…	MFWCCCGSERDATSSAEIVHVPVESHKGNVAPPSDDVTTATPPQSIGNSAGPRGSVAENKTENAGIERAPIKGGVFKPPQKREEVPAPVPMTLPKSDKARRTSVPQEADLSSGAYLVYEKDTNSVYVQWSRVPVDGALAWLKPLVQVPGHKYNVNKGKEIITKQANDPEKYFRAWVTFLKITREFPSKCMLLENFEATGAPRVRVIMLEFSLDSAGKTFTTEMSSYGLLYDLLKNVKAVAVVPSASTLIPIGEQMDSKVFIQRGSGEGAAELLESLNA*	1082	278	VIIb	4768790,4769811,4770320	4769276,4769958,4770766	-	4768938	4770669	SOLUBLE PROTEIN NONE	cytoplasm[0.450],mitochondrial matrix space[0.360],lysosome (lumen)[0.100],endoplasmic reticulum (membrane)[0.000]	e-162	gb|EEA97729.1| hypothetical protein TGME49_055420 [Toxoplasma gondii ME49]				55.m08184	hypothetical protein	SOLUBLE PROTEIN NONE	cytoplasm[0.450],mitochondrial matrix space[0.360],lysosome (lumen)[0.100],endoplasmic reticulum (membrane)[0.000]	0	e-162	gb|EEA97729.1| hypothetical protein TGME49_055420 [Toxoplasma gondii ME49]
*	XTG02139.2	ATTTTCAACAATGGGGATCCCCGGGGTCTTACTCGTCTCACTGTCGCTCCTGGCCGTCTCTTTTCCCGTTTGTTCCGGGCAGGAGAATGCTTATACATTCGTCAATAGCAAGGCATCCTCCACTTTCGGTCCTGAATTTGATGCCCTTCGAGCGATTCAGGCTGGAGCAGGCTACTGGTCCAGCTCGGGGCATCATTCTGGCGATGAGGCAGGTACCAGCACTACGCCGACTATTCCGAAAACAGCTGTTGTGGAAACATTCTTTTCTCAGTCACTTGGACAGGATTCTTCGAGAGTCCAGCATACTTAAAGGGACTCCGAGTTAGATGGGCTTACTCGCCAGAGGAACTGTGGAGGACAAATGCGAATCAGCAGTTCATCGCCGCAAGGAGCAAGCCT…	MGIPGVLLVSLSLLAVSFPVCSGQENAYTFVNSKASSTFGPEFDALRAIQAGAGYWSSSGHHSGDEAGTSTTPTIPKTAVVETFFSQSLGQDSSRVQHT*	943	99	VIIb	199525,200454	199869,201051	+	199535	199834	MEMBRANE PROTEIN 1 : REGION 1-21	outside[0.820],microbody (peroxisome)[0.311],endoplasmic reticulum (membrane)[0.100],endoplasmic reticulum (lumen)[0.100]	2e-05	ref|XP_001348897.1| hypothetical protein [Plasmodium falciparum 3D7]
	XTG02159.2	GATATTTTAGCTTCGCTCTGAGTCTCGTCATGGATGCCTGTTTCTGTGTTCTCCGATGAATCGCAGGCTTCGGTGTCCTGGCTTTAACATGCTACATTTGCGCATTCCACTCTATGATCCTTACAACCAAGTAATTTCGGTGGCTTTTTCCGTCCGGATGAGTCACTCGCACGTCAAGGTTCTTCAGATGCTTGATCGCGACCAGCACTCTCGAGATCCTCTGTCTGTCGACAATGATCATGCATTTGGAAGAGACGCCGATACGGACGGCCGGCGACTGAGTCTTTTGAAACAACTTGACTGGCATCGTCGCACCGATGAAGACCGGAAAAAAGACACATGTGTCATGCATTTTCGCGTCGACATTCCGATTTCAGAAGTGAAGGGAGAAGGCTCACC…	MNRRLRCPGFNMLHLRIPLYDPYNQVISVAFSVRMSHSHVKVLQMLDRDQHSRDPLSVDNDHAFGRDADTDGRRLSLLKQLDWHRRTDEDRKKDTCVMHFRVDIPISEVKGEGSPAWTCLTGDRPIAGVTTNELFSR*	2417	137	II	2068796,2069951,2070560,2071645	2069730,2070265,2071334,2072036	-	2071258	2071981	SOLUBLE PROTEIN NONE	mitochondrial matrix space[0.453],lysosome (lumen)[0.178],mitochondrial inner membrane[0.145],mitochondrial intermembrane space[0.145]	1e-69	gb|EEB04066.1| hypothetical protein TGME49_097860 [Toxoplasma gondii ME49]				113.m00801	hypothetical protein	SOLUBLE PROTEIN NONE	cytoplasm[0.450],microbody (peroxisome)[0.351],mitochondrial matrix space[0.100],lysosome (lumen)[0.100]	1	0	gb|EEB04067.1| hypothetical protein TGME49_097870 [Toxoplasma gondii ME49]
	XTG02192.2	AGCTAACATCATGTTTCGCCCTGCTTCACATGAGCTTGGGAAATGTATATGTCCCACTTTTCTTCTGGATCTGAACGGTTTCAGGAGGCATTGCTCGTCTTCCGTGGTATGCCCCGGAGTCTGATGAACGCTTCTCTCGTCTGGCGGAGATTACGCCTGCTCTCCGTTCTGCGCAAGTCTTTTTTTAGTATCCGCGTACATAGTGAAACAACATTTTTTTCTTTCACATCCAATCGCCGCGCATTTGCCGCGGTTCGATGGGCGGAGCTGTGGCGTGGCATCTGCTGCGCTCCGTACACTACCGCTGTGCTGCTCTTTGCGTTGACGTCAACTTGATTCTCGTCTGACCTGTGATTCGCGTTATTGGTCAGTCGTGACTTGGCAAATCACACGGTGTTT…	MYMSHFSSGSERFQEALLVFRGMPRSLMNASLVWRRLRLLSVLRKSFFSIRVHSETTFFSFTSNRRAFAAVRWAELWRGICCAPYTTAVLLFALTST*	1865	97	XI	5256909,5257344,5258184	5256948,5257464,5259887	-	5259552	5259845	SOLUBLE PROTEIN NONE	microbody (peroxisome)[0.640],cytoplasm[0.450],lysosome (lumen)[0.241],mitochondrial matrix space[0.100]						583.m05746	erythrocyte-binding protein, putative	SOLUBLE PROTEIN NONE	nucleus[0.990],microbody (peroxisome)[0.300],mitochondrial matrix space[0.100],lysosome (lumen)[0.100]	1	0	gb|EEA97661.1| erythrocyte-binding protein, putative [Toxoplasma gondii ME49]
	XTG02196.2	AACTTTTCTGTTGTGTACTTTTCTCGATTGTGGTCGATTGCAAACAAACCCTCGGCAAAATGGCGAAATCAAAGAACCACACCAACCACAACCAGAACAAGAAGGCTCACCGTAACGGTATTAAGAAGCCTCAGAGGAAGAGAAAGATGTCCACCAAGGGGATGTGCCCGAAGTTCTTGCGCAACCAGCGCGCGTGCAAGAGAGGCATGATGAAGTCCGACTAAACGAGCGGCCAGCCCCGCGCAGCTGGCAGGCTTCCTAGCGCCGTGGTGTGAAAAATCACTAGTGAGGGGCTTGTCAGTGAAACAGTCAGTTGAAACGTCCGGGAGTGCAAGTTGTCTGCCAAACACTGTCACTATGGCCTCGTTGCCGGGGTCTGGACCAAGGGGTCAAGGTTCT…	MAKSKNHTNHNQNKKAHRNGIKKPQRKRKMSTKGMCPKFLRNQRACKRGMMKSD*	725	54	X	4393090,4394358,4394926	4393653,4394423,4395020	-	4393591	4394961	SOLUBLE PROTEIN NONE	nucleus[0.988],mitochondrial matrix space[0.100],lysosome (lumen)[0.100],endoplasmic reticulum (membrane)[0.000]	1e-22	gb|EEB01755.1| 60S ribosomal protein L29, putative [Toxoplasma gondii ME49]	PF01779,Ribosomal_L29e,4,42,1.7e-17,IPR002673,Ribosomal protein L29e	Molecular Function: structural constituent of ribosome (GO:0003735), Cellular Component: intracellular (GO:0005622), Cellular Component: ribosome (GO:0005840), Biological Process: translation (GO:0006412)		46.m02893	60S ribosomal protein L29, putative	SOLUBLE PROTEIN NONE	nucleus[0.988],mitochondrial matrix space[0.100],lysosome (lumen)[0.100],endoplasmic reticulum (membrane)[0.000]	0	1e-22	gb|EEB01755.1| 60S ribosomal protein L29, putative [Toxoplasma gondii ME49]	PF01779,Ribosomal_L29e,4,42,1.7e-17,IPR002673,Ribosomal protein L29e	Molecular Function: structural constituent of ribosome (GO:0003735), Cellular Component: intracellular (GO:0005622), Cellular Component: ribosome (GO:0005840), Biological Process: translation (GO:0006412)
	XTG02219.2	AGACGCAAAGAATTTGGCCGCGCCGTTTAAGGCGGAAACCTCGCCGTCGTCTGCTCCGACACTTTGCCACTTTGCCCGAACGTTGGTTGTGGACACCGGTGCGTTTTTGCGGCTGAAACGGCTGGATGCTTTTGGCAGGAAATTCGTCGTTCCCCCAAGCGTCCTCACAGAAATCCGCGACGCACGAGCACGTGCCCACCTCTCCGGCGTCACACTGTTGCATCCCGACGCAGAGCTCCCGACTGTCATGACAGCTGGCGAGGCAGACAAGCGTTGGGCACGGAAATTCGCCGCCATGACGGGTGACCTGGGAAGTCTCAGCGACACAGATCTCGACGTGATTGCCCTGACATACATGCTCCAGAGACAAACGGGGAGGATTGAGAAACTGCGCACGAA…	MTAGEADKRWARKFAAMTGDLGSLSDTDLDVIALTYMLQRQTGRIEKLRTKPLDAVVVKEEKRTNWQDLDWGNDDGWIGGETDEADEEEEEADEEEEEADEEEEETDEEEEETDEEEAEADEEEEEQKEKEKRECLLPREEEGAPASTDAEESPSSPSRRSEASGSASEQSPSRPRAGDIHMSQEIVEVAADEDDGEGTWITPENFQRVKRGMEGIRSSAKEEALVACMTTDYSIQNVLLHMGLEVVTIDGFAVRSVKTWALICRACHFVSREVTRLFCPKCGQHAVDRVPVTLGEDGFVVHDNRKKKSTRGNIHSLPKPRGGRHEKQLILAEDQLMMGGRDRLLRHQQRLWEAEKAAHNPFSEDFAFDAASAWHMRSRTRTGKLAAGTHAPRVVVGLG…	1849	418	XII	1377984,1378998,1379760,1380247	1378493,1379111,1379943,1381287	-	1378329	1381040	SOLUBLE PROTEIN NONE	nucleus[0.300],mitochondrial matrix space[0.100],lysosome (lumen)[0.100],endoplasmic reticulum (membrane)[0.000]	0	gb|EEB03501.1| hypothetical protein TGME49_018570 [Toxoplasma gondii ME49]	PF08772,NOB1_Zn_bind,253,323,1.8e-22,IPR014881,Nin one binding (NOB1) Zn-ribbon like			38.m01052	hypothetical protein	SOLUBLE PROTEIN NONE	microbody (peroxisome)[0.300],nucleus[0.300],mitochondrial matrix space[0.100],lysosome (lumen)[0.100]	1	0	gb|EEB03501.1| hypothetical protein TGME49_018570 [Toxoplasma gondii ME49]	PF08772,NOB1_Zn_bind,436,506,1.8e-22,IPR014881,Nin one binding (NOB1) Zn-ribbon like
	XTG02220.2	AGTCACTGCTGATTCTCGCTGTTCTCGGCAAGGGCTGACGACCGGAGTACAGTTTTTGTGGGCAGAGCCGCTGTGCAGCTTTCCGTTGTTCTCGGTTGTGTCACATGTGTCATTGTCGTGTAAACACACGGTTGTATGTCGGTTTCGCTGCACCACTTCATTATTTCTTCTGGTTTTTTGGCGAGTATGTTTCCGAAGGCAGTGAGACGCGCCGTCACGGCAGGGGTGTTTGCCGCGCCCACACTGATGTCGTTCTTGCGATGTGGCGCTATGGCATCGGATCCCCCTCTTGTTGCCAATCAAGTTGTCACCTGCCCAGATAAAAAATCGACAGCCGCGGTCATTCTCACACCGACGGAGAACCACTTCACTCTCAAGTGCCCTAAAACAGCGCTCACA…	MSVSLHHFIISSGFLASMFPKAVRRAVTAGVFAAPTLMSFLRCGAMASDPPLVANQVVTCPDKKSTAAVILTPTENHFTLKCPKTALTEPPTLAYSPNRQICPAGTTSSCTSKAVTLSSLIPEAEDSWWTGDSASLDTAGIKLTVPIEKFPVTTQTFVVGCIKGDDAQSCMVTVTVQARASSVVNNVARCSYGANSTLGPVKLSAEGPTTMTLVCGKDGVKVPQDNNQYCSGTTLTGCNEKSFKDILPKLSENPWQGNASSDNGATLTINKEAFPAESKSVIIGCTGGSPEKHHCTVQLEFAGAAGSAKSSAGTASHVSIFAMVTGLIGSIAACVA*	1234	336	VIII	2662479	2663712	+	2662614	2663624	MEMBRANE PROTEIN 3 : REGION 1-23,31-53,314-336	plasma membrane[0.919],lysosome (membrane)[0.200],endoplasmic reticulum (membrane)[0.100],endoplasmic reticulum (lumen)[0.100]	0	gb|ABI20434.1| surface antigen 1 [Toxoplasma gondii]	PF04092,SAG,54,176,3.5e-44,IPR007226,SAG|PF04092,SAG,184,301,7.1e-42,IPR007226,SAG	Cellular Component: membrane (GO:0016020)|Cellular Component: membrane (GO:0016020)		44.m00009	major surface antigen p30	MEMBRANE PROTEIN 3 : REGION 1-23,31-53,314-336	plasma membrane[0.919],lysosome (membrane)[0.200],endoplasmic reticulum (membrane)[0.100],endoplasmic reticulum (lumen)[0.100]	0	0	gb|ABI20434.1| surface antigen 1 [Toxoplasma gondii]	PF04092,SAG,54,176,3.5e-44,IPR007226,SAG|PF04092,SAG,184,301,7.1e-42,IPR007226,SAG	Cellular Component: membrane (GO:0016020)|Cellular Component: membrane (GO:0016020)
	XTG02233.2	ACTTTTCGTCACCTTCCCGAGATCTTTTTCTGAAACGAGTTGTGTTTGCGATCTTTTTGGTGACGGCTCTAGACGACCTTGAAAATGAAGCTCGTGGTGAGTCAGCGACAGTTTCCAAACACCGGGAAACCTAGTCGCGGCGGTCTAGGCTGTTTTCGGCGTCATCCTTCCGTGCGGCACCTGAGACACAAAGAGCCGGGGAAGAAAGAGGGGATGCCTGCGTGCGCATACTAAGGCGGAAAAACTCTCCAGAGGGGCGTTTCATTTCGACGGACGGAGAGGCGAGGGACTAGCCAGCTGCGAACCTAACCTCGTGTGTCTTCAAATGTCCATGTGTGCAGAACGCGGAGAGCGAAAACTTAGTTTGAGTGCATCGGAAGGCCGTCTCGTTTTCTGGAC…	MDIDIDGEHAGRIILELREDIAPKTVKNFIGLFDKYKGSVFHRIIPDFMIQGGDFENHNGTGGHSIYGRRFDDENFDLKHERGVISMANAGPNTNGSQFFITTVKTEWLDGRHVVFGKITTESWPTVQAIEALGGSGGRPSKVAKITDIGLLE*	1185	153	II	118220,118926,119547,119989	118756,119084,119664,120359	+	118932	120179	SOLUBLE PROTEIN NONE	microbody (peroxisome)[0.640],cytoplasm[0.450],lysosome (lumen)[0.202],mitochondrial matrix space[0.100]	1e-84	gb|EEB02811.1| 18 kDa cyclophilin [Toxoplasma gondii ME49]	PF00160,Pro_isomerase,1,152,3.8e-79,IPR002130,Peptidyl-prolyl cis-trans isomerase, cyclophilin-type	Molecular Function: peptidyl-prolyl cis-trans isomerase activity (GO:0003755)		41.m00001	18 kDa cyclophilin	MEMBRANE PROTEIN 1 : REGION 1-22	outside[0.681],lysosome (lumen)[0.509],microbody (peroxisome)[0.231],endoplasmic reticulum (membrane)[0.100]	1	1e-99	gb|EEB02811.1| 18 kDa cyclophilin [Toxoplasma gondii ME49]	PF00160,Pro_isomerase,24,178,4.4e-83,IPR002130,Peptidyl-prolyl cis-trans isomerase, cyclophilin-type	Molecular Function: peptidyl-prolyl cis-trans isomerase activity (GO:0003755)
	XTG02261.2	GTGCATTGTTTGAACTTTTCCATTGCCGTCTCTTTGTTTGTCTTTTCTGCGACCTCTGTTACCATTTCCTAGCCTCGACTTCGCCATGGATGTTTTCCGGTCCTTCTGGAACCGGCGGGGTGCGGCCCCGGGGGGCGCCGCCACCAGCTCAGGTCGTCCCGCGGGATGCCGCGAGGAGAACTCGTCGGTTTTGCTGCAGTCTCTGAAGGCTAACTCTCAGCAGAAAAAGGGTGAAACGCCTCTGCAGAATGTGGCCGCTGCGGACTACGTGACGCCCCAGAAATACCTCGATGACCCGGACAAAATTCCCACCTACTACGTGTTCCAGTCTAACATGGTGACAGATGAGGATCTGTTGCCGGGAATGCTCCGCAATTTGGAAGTCGACAAACGCCTGAC…	MDVFRSFWNRRGAAPGGAATSSGRPAGCREENSSVLLQSLKANSQQKKGETPLQNVAAADYVTPQKYLDDPDKIPTYYVFQSNMVTDEDLLPGMLRNLEVDKRLTLPTRTHIRFLITATDVIHSWAVPALGIKADAIPGRLQRINTFIQREGVFYGQCSELCGALHGFMPIVIEAVSPETYAAHAKKWYKD*	1352	191	XI	1366092	1367443	+	1366177	1366752	SOLUBLE PROTEIN NONE	mitochondrial matrix space[0.430],lysosome (lumen)[0.236],microbody (peroxisome)[0.153],mitochondrial inner membrane[0.109]	3e-98	gb|AAO27882.2| cytochrome c oxidase subunit IIB [Toxoplasma gondii]	PF00116,COX2,80,176,1.6e-54,IPR002429,Cytochrome c oxidase subunit II C-terminal	Molecular Function: cytochrome-c oxidase activity (GO:0004129), Molecular Function: copper ion binding (GO:0005507), Cellular Component: membrane (GO:0016020)		583.m00005	cytochrome c oxidase subunit II, putative	SOLUBLE PROTEIN NONE	mitochondrial matrix space[0.430],lysosome (lumen)[0.236],microbody (peroxisome)[0.153],mitochondrial inner membrane[0.109]	0	3e-98	gb|AAO27882.2| cytochrome c oxidase subunit IIB [Toxoplasma gondii]	PF00116,COX2,80,176,1.6e-54,IPR002429,Cytochrome c oxidase subunit II C-terminal	Molecular Function: cytochrome-c oxidase activity (GO:0004129), Molecular Function: copper ion binding (GO:0005507), Cellular Component: membrane (GO:0016020)
	XTG02292.2	AGACCTTTCCTCCATTGTGTGTCTCTTCGTTCTTTCTGTTTCTCGCGTCTGAGAGTGCAAGTCTGCTTCCTTCCCCTCCCTCTCCACAAAATGTTTTTCTCTCGACTGTCTCTCTCAGCCCTGAAGGCTGCCCCCGCGCGCGAGGCGCTGCCGGGACTCCTCTCTCGCCAGAGCTTCAGCTCTGCAGGATTTTCGCAGTTTTCTTCGCAGAAATTCTTCTTCTCTCCCAGCAGAAACTTCTCTCAGTCCCCCCTCTTCCAGAAACACACCCCCGTCCACTGCAATCAGAGAATCGCCAGTGCCCTGGTCCCCACGCAGCAACCGGCGATGACCCGCCAGAATCCGTACGCGATGCAAGTTGGAGCTCGCTACGACGCAGGAGTCGCAAGTCTTAGCGCC…	MFFSRLSLSALKAAPAREALPGLLSRQSFSSAGFSQFSSQKFFFSPSRNFSQSPLFQKHTPVHCNQRIASALVPTQQPAMTRQNPYAMQVGARYDAGVASLSAAIALMSVGGVAQGIGSLFAALVSGTARNPSIKEDLFTYTLIGMGFLEFLGIICVLMSAVLLYS*	891	166	XII	4716328,4717533	4716900,4717850	-	4716628	4717760	MEMBRANE PROTEIN 2 : REGION 102-124,141-163	mitochondrial inner membrane[0.888],plasma membrane[0.600],mitochondrial matrix space[0.439],mitochondrial intermembrane space[0.439]	4e-74	gb|EEB00165.1| ATP synthase lipid-binding protein, putative [Toxoplasma gondii	PF00137,ATP-synt_C,98,166,1.4e-16,IPR002379,ATPase, F0/V0 complex, subunit C	Molecular Function: hydrogen ion transmembrane transporter activity (GO:0015078), Biological Process: proton transport (GO:0015992), Cellular Component: membrane (GO:0016020), Cellular Component: proton-transporting two-sector ATPase complex (GO:0016469), Biological Process: ATP metabolic process (GO:0046034)		50.m03327	ATP synthase lipid-binding protein-related	MEMBRANE PROTEIN 2 : REGION 102-124,141-163	mitochondrial inner membrane[0.888],plasma membrane[0.600],mitochondrial matrix space[0.439],mitochondrial intermembrane space[0.439]	0	4e-74	gb|EEB00165.1| ATP synthase lipid-binding protein, putative [Toxoplasma gondii	PF00137,ATP-synt_C,98,166,1.4e-16,IPR002379,ATPase, F0/V0 complex, subunit C	Molecular Function: hydrogen ion transmembrane transporter activity (GO:0015078), Biological Process: proton transport (GO:0015992), Cellular Component: membrane (GO:0016020), Cellular Component: proton-transporting two-sector ATPase complex (GO:0016469), Biological Process: ATP metabolic process (GO:0046034)
	XTG02312.2	ATTGGAAGAAAAATACTTTGACTTTTGCTTTGGAGGACCAGAACCCGCCCACTTTTCCAAGTCAGACACGGTCTGAGTCTGACGGTGTCGTCTGTTCACACTGGGGATTCTTGTGCGGTGCTCCCTCTGCACCTCACAGCTGACGCCGAAACCGGGCGAGGATTCTTTGGTTCCAGCCTCTCTCGTTTTCGGGACGAAACTTTGACTCTTCATTTTGGCAAACGTATGTTTTCGTTTCCTCCTTGTCTTCCAAACGATCGTTTGCATGCAGGAAGTTTCCGCTGCTCTCTTTTGAGGTGGTCACCTCGCTGTCTTCGGCAGCCTAACCCGTAGCGAAAGATTTACGGAGACTGGCGACTCTCTGGCGACTACAAATCCCTTTTGAATCTTTCTCTTCGT…	MEAVSSSSDGLPTKRKETHAEESDPPPEPPTKKMKRERETSSDPNEWGRPIRVYADGVYDLLHLGHMRQLEQAKKLFKNVHLIAGVASDEDTHRLKGQTVQTMTERAETLRHIKWVDEVIAPCPWILTPEFIEEHKIDFVAHDAEPYQAVQKSKDKDKKERGERKKKKTAPADDDIYGWLKEAGKFKATKRTAGVSTTDLIVRILQNYEDYVDRSLQRGVTPKDMNIGFTTANAIKMKKNMQRWGEKVSDELTKVTLTDRPLGVNFDESVEKLRNSIHEKYDSWRAHSHKFLKGFARTFEPMKSFIGLHHKSPRHTSDEEDGAASDASQ*	1861	329	XI	5777994,5778516,5778788,5778965,5779142,5779358,5779769,5780121,5781005	5778423,5778635,5778865,5779031,5779233,5779485,5780020,5780283,5781535	-	5778340	5781010	SOLUBLE PROTEIN NONE	nucleus[0.700],microbody (peroxisome)[0.197],mitochondrial matrix space[0.100],lysosome (lumen)[0.100]	e-175	gb|EEB03861.1| cholinephosphate cytidylyltransferase, putative [Toxoplasma gondii	PF01467,CTP_transf_2,54,203,1.8e-29,IPR004820,Cytidylyltransferase	Biological Process: biosynthetic process (GO:0009058), Molecular Function: nucleotidyltransferase activity (GO:0016779)		35.m00014	cholinephosphate cytidylyltransferase, putative	SOLUBLE PROTEIN NONE	nucleus[0.700],microbody (peroxisome)[0.197],mitochondrial matrix space[0.100],lysosome (lumen)[0.100]	0	e-175	gb|EEB03861.1| cholinephosphate cytidylyltransferase, putative [Toxoplasma gondii	PF01467,CTP_transf_2,54,203,1.8e-29,IPR004820,Cytidylyltransferase	Biological Process: biosynthetic process (GO:0009058), Molecular Function: nucleotidyltransferase activity (GO:0016779)
	XTG02313.2	ATTTTCGTTTTTCCTGGTAGATCTCGGTGGCATCCTCCTTCAGGACTGCGTCTCTGCTGCCACCTGTTTCTCTAGAGAACAGTGACCTCGTTAGAAACAGGGCCGCGGCCGTCGCCTCCAGTCGACATTCCCACTTTTGCAGCGGCCGGTTGACAGCATTCCATGTCATTTCCCGCCCGTGTTGCCCCTCGTCGTCTACATACGTTTCGGAACTCTTTTAACTCCTGCTGTCGAGCGTTTTCGCGAGCAACAGTGTCTGTCTTCGCAAAAGTACAACTAGAGAGGACTGGGGACATTGTCTCGTGCCGCACACCGTTGCGCAGTTCTGCAACACTTTCTCTCAGTTTCTCACGCCCCTTTTTTTTCGCACACAAACCGAAGAACTACATGTCTGTGGTA…	MAGTGSGYDLSVSTFSPDGRVFQVEYAGKAVDNSGLCMAVVCQDGILFAVEKPKPSPLLLPTCLRRIAAVTETIGIAVAGLAADGRQIVTRARQEAEEYKKTFGVEISGGVLAERIGLFMHAYSLYWSVRPFGASVLIGAVQQERSEPGAPLQFKSELYCVETSGCCSKYRATALGKGRPSAKTELEKLNLETLTTKEALEALTKIFLVVDDEGSKEGKVEVEVGLIGKDSCGVFKMLPSEEVRAAVKRAREALDEMDED*	1856	260	XI	6131613,6132755,6133537,6134470	6132200,6132908,6133779,6135340	+	6132132	6134786	SOLUBLE PROTEIN NONE	endoplasmic reticulum (membrane)[0.200],mitochondrial inner membrane[0.100],plasma membrane[0.100],endoplasmic reticulum (lumen)[0.000]	e-112	gb|EEB03815.1| proteasome subunit alpha type 3, putative [Toxoplasma gondii ME49]	PF00227,Proteasome,31,225,3e-39,IPR001353,20S proteasome, A and B subunits	Molecular Function: threonine-type endopeptidase activity (GO:0004298), Cellular Component: proteasome core complex (GO:0005839), Biological Process: ubiquitin-dependent protein catabolic process (GO:0006511)		35.m00882	proteasome subunit alpha type 3, putative	SOLUBLE PROTEIN NONE	endoplasmic reticulum (membrane)[0.200],mitochondrial inner membrane[0.100],plasma membrane[0.100],endoplasmic reticulum (lumen)[0.000]	0	e-112	gb|EEB03815.1| proteasome subunit alpha type 3, putative [Toxoplasma gondii ME49]	PF00227,Proteasome,31,225,3e-39,IPR001353,20S proteasome, A and B subunits	Molecular Function: threonine-type endopeptidase activity (GO:0004298), Cellular Component: proteasome core complex (GO:0005839), Biological Process: ubiquitin-dependent protein catabolic process (GO:0006511)
	XTG02322.2	CTTTTCTTTTTTCTCTTTCTTTTTTCTTTGTCGCACATCCTCGGGTGCGTCTCCCGCGTCCATTCGGTTTCTCTTCCTTCTCACTTCTCACACTTATATGCGCTGCGCTCCACGTGACTCTGGCGGCGTGGCCAATCTCTTGCCCTCTTTTTCGATTTCTTTCTTCTCGTTTTCTTTCGTCTCGTTCTCTTTCTTCTCGGTTTCTCCGTTTTCTCAGCTCTTCTGCCAAGCGCGTCCTCCCTGGAGGACCCTTTTCTCGCTGCATTTCGGCCAACACTGACACCCGAGTTCGTCGGAGGTTTTCTCTCTTCTCCCGCGTCTTGCTTTTTTTTGTCTCTTGCCTGTGTGTCTTCTTCGTTCTTTCTCGCGGTCTTCTCTGGGCTGAATTCTCTCTCTGGT…	MATAQPRGTPREQARLLKELADIQQLQRAHDSEPAATHSTSHGVSAQIVGGDIHRWRGFIAGPLGTPYEGGHFTLDIVIPPDYPYNPPKMKFVTKIWHPNISSQTGAICLDILKHEWSPALTIRTALLSIQAMLADPVPTDPQDAEVAKMMIENHPLFVQTAKLWTETFAKEAQDSHEDKVRKLTEMGFAEDQVREALRRHDWDETLALNSLVEG*	2314	215	X	4815437,4816353,4816877,4817229,4818070,4819013	4816032,4816397,4816928,4817296,4818173,4820461	-	4815970	4819328	SOLUBLE PROTEIN NONE	microbody (peroxisome)[0.530],cytoplasm[0.450],lysosome (lumen)[0.225],mitochondrial matrix space[0.100]	e-124	gb|EEB01800.1| ubiquitin-conjugating enzyme, putative [Toxoplasma gondii ME49]	PF00179,UQ_con,15,166,8e-65,IPR000608,Ubiquitin-conjugating enzyme, E2|PF00627,UBA,176,215,2e-10,IPR000449,Ubiquitin-associated/translation elongation factor EF1B, N-terminal	Molecular Function: small conjugating protein ligase activity (GO:0019787), Biological Process: post-translational protein modification (GO:0043687), Biological Process: regulation of protein metabolic process (GO:0051246)|		46.m00017	ubiquitin-conjugating enzyme, putative	SOLUBLE PROTEIN NONE	microbody (peroxisome)[0.530],cytoplasm[0.450],lysosome (lumen)[0.225],mitochondrial matrix space[0.100]	0	e-124	gb|EEB01800.1| ubiquitin-conjugating enzyme, putative [Toxoplasma gondii ME49]	PF00179,UQ_con,15,166,8e-65,IPR000608,Ubiquitin-conjugating enzyme, E2|PF00627,UBA,176,215,2e-10,IPR000449,Ubiquitin-associated/translation elongation factor EF1B, N-terminal	Molecular Function: small conjugating protein ligase activity (GO:0019787), Biological Process: post-translational protein modification (GO:0043687), Biological Process: regulation of protein metabolic process (GO:0051246)|
	XTG02323.2	ATCTCAGAAGATCTTCGCTTCCTTGGCTAGGAATCATTTAGGTACCACAATACTGAGGAATGACCGCCTGTGGATTGCGCGGTCATTCTGTGTTATCCCTGAGGCATGCACATTCTTCTGACCAGCCGTCCCGTTGGTGTCTACAAGTCGTCTTCGGAACGAACACTTTTTCTCCACTTGGTTGCTTTTAGCCGACGAAGAGTATATTTGAGACAGTTGTTTCTGTCGTGGTCGTCCTCGAATTCTTTTCCGATACTGCTGTGAATCCTGCTGCAGTCTGTCCAGCACGTCCCGTGGAACCGTTCGCCTTGCCGCGCGGTATGGAGTCTCGTAATGCAACGCTTTGACGGGTTACCAGTGTCAAACGCGTTGCTATTGCTGGAACAAATCAGAGACTGC…	MQGVSNPGRTGTNANLGYTATAQCIARILREFREIQRTPSPHWCANPLQIEEPYEWHFTLRGPQDSHFEGGLYHGRIVLPKNYPFAPPNLVMLTQNGRFEVGKKVCLSASSYHPELWQPAWGIRTLLDALCAFFPTPAGGALHSLDRPEKVRRQLALESVNWLCPTCGKSNKELVEAACAAPTSALPDLPEPLRQQAQLRTDQESQAAPLQAADESGSRVESSRRGGTAVAAVQQRQQERSVDAAFVSSAGNAESTRPPRTSAPREDPPRHRRRPQRGHRTLMAQLLQTPFTRGEFIVAAADLVLLLLVLASVVLLADLFVNPPKVTMYGSSGAGGKL*	1804	338	XII	5904197,5905461,5905876,5906434,5906946,5907624	5904853,5905622,5905986,5906571,5907110,5908194	-	5904560	5907770	MEMBRANE PROTEIN 1 : REGION 297-319	plasma membrane[0.700],nucleus[0.350],endoplasmic reticulum (membrane)[0.200],mitochondrial inner membrane[0.100]	3e-88	gb|EEB03430.1| ubiquitin-conjugating enzyme E2, putative [Toxoplasma gondii ME49]	PF00179,UQ_con,27,158,9.9e-12,IPR000608,Ubiquitin-conjugating enzyme, E2	Molecular Function: small conjugating protein ligase activity (GO:0019787), Biological Process: post-translational protein modification (GO:0043687), Biological Process: regulation of protein metabolic process (GO:0051246)		65.m01972	ubiquitin-conjugating enzyme E2, putative	SOLUBLE PROTEIN NONE	microbody (peroxisome)[0.640],cytoplasm[0.450],lysosome (lumen)[0.292],mitochondrial matrix space[0.100]	1	e-117	gb|EEB03430.1| ubiquitin-conjugating enzyme E2, putative [Toxoplasma gondii ME49]	PF00179,UQ_con,27,156,6.9e-13,IPR000608,Ubiquitin-conjugating enzyme, E2	Molecular Function: small conjugating protein ligase activity (GO:0019787), Biological Process: post-translational protein modification (GO:0043687), Biological Process: regulation of protein metabolic process (GO:0051246)
	XTG02336.2	CTCAATAGAACCAATGTGCGCTTAGAAGTATGCACAATTTCGAGATCCCTTCCAACAATACTCGCTCTTTGTATGAAAAACCTTTGTTTTCTGCCCAACATTAATACGTCTTTGGCTTCTCTTGTCCGAATCGCTAGCATCTCCTCCGATTCTCTAGCGTCTCAGCTTTTGACCTGACTGTTGCACCTGCCCTATCTGTTACCTGTTGAGTTCCAGGCGCAAAAGCTTGAGACCAGAGAACCTCCTTCACTGTTCATGTTTAGCTTTCGACGGGCAGTGACCCGCTTTTCCCTAGACTATTTGAAACGCATGCTATTGCGTGAAAATGTATGTGCAGATGGCCAAATTACAACCACACATGTCCGCTGCTGACCAAACTGAGACAAGCGACCCGAAGGA…	MAVCAAFRRFRLDGPLCSSAFPGRSRGATWMLSSACCSKRNYSASPQTPFSFQNGRAVCNRAVVGDSSSSSSARRFFSASSKFPFAAPSLSQSPSRFSGTRRLYTYGAPAAGGVEHCAGFDRSRFTASPFVPPRHATTILCVRKGDQVCVAGDGMVSQGQMIVKPNARKVRRLQDGVVCGFAGATADCFTLLEKLEAKLEEYPGQLLRSCVELAKQWRTDRYLRHLEAVLIVADKKMSLEVSGVGDVLESHDGILGVGSGGPYAVAAARALYDIDGLSAHEICKRSMAIAASMCCHTNDRVIFEVLENEAKPMETPQSSPVSTDVRQISDSSSAQTSP*	2380	338	VIII	4126309,4127444,4127848,4128300,4128796,4129508,4129761	4127020,4127521,4127962,4128370,4128922,4129546,4130998	-	4126878	4130204	SOLUBLE PROTEIN NONE	mitochondrial matrix space[0.747],mitochondrial inner membrane[0.426],mitochondrial intermembrane space[0.426],mitochondrial outer membrane[0.426]	e-173	gb|EEA98715.1| heat shock protein HSLV, putative [Toxoplasma gondii ME49]	PF00227,Proteasome,133,306,2.2e-23,IPR001353,20S proteasome, A and B subunits	Molecular Function: threonine-type endopeptidase activity (GO:0004298), Cellular Component: proteasome core complex (GO:0005839), Biological Process: ubiquitin-dependent protein catabolic process (GO:0006511)		59.m03611	heat shock protein HSLV, putative	SOLUBLE PROTEIN NONE	mitochondrial matrix space[0.445],mitochondrial intermembrane space[0.393],microbody (peroxisome)[0.300],mitochondrial inner membrane[0.133]	1	5e-96	gb|EEA98715.1| heat shock protein HSLV, putative [Toxoplasma gondii ME49]	PF00227,Proteasome,2,152,2.4e-15,IPR001353,20S proteasome, A and B subunits	Molecular Function: threonine-type endopeptidase activity (GO:0004298), Cellular Component: proteasome core complex (GO:0005839), Biological Process: ubiquitin-dependent protein catabolic process (GO:0006511)
	XTG02341.2	CCTTTCTCATTTCTCTCCATCATTCACTTGTTTCTCAATTCGCTGCGGCCGTTGCTGCTGTGGTCTGATCTTTCTTCCACCGGTTTTCCAGACAACGCCTTACGGTCACCGACACGGAAACCTGCGGAGAGATCTCCATTGACCTCCACCATACGGTTAGAACCCGAGCGAAGTTTTTACGTCCGGTTCCCGAAGGCCAGGAGAAACCATTTTCCGTTTTCCGTGCATGCGAGTGCGGTCTTGCATTGTCTGCAGTTCCGGCAGCGCTGCCCCCGGTACCTTGGGCACACCGAAGCGGCTTTTCTCGACTCGGCGTGTCTCACATTTTCGGTGAGTGTCTTTCCGACTGTGGCCCTTATTCAAAGCCCTCCCTTTCTGTCGGCCTGTTTGTTGCAACCT…	MWLTLGRLLRFANNGAVGQTLKTEVAKEGAGVAEKLVKNASEAASKAAAKGAAEASVLASSWDYVKKYGMTTHFWGPIANWGFVVAGLSDMQKSPEIISERMTGVLCIYSLLFMRFAYMVQPRNYLLFACHFCNEGVQLTQLFRKLRYNSEQRTKTANAT*	1792	160	X	5054186	5055977	+	5054592	5055074	MEMBRANE PROTEIN 2 : REGION 61-83,98-120	microbody (peroxisome)[0.548],mitochondrial matrix space[0.457],lysosome (lumen)[0.231],mitochondrial inner membrane[0.152]	8e-76	gb|EEB01833.1| apoptosis-regulating basic protein, putative [Toxoplasma gondii	PF03650,UPF0041,67,148,4.4e-37,IPR005336,Protein of unknown function UPF0041			46.m01671	apoptosis-regulating basic protein, putative	MEMBRANE PROTEIN 2 : REGION 61-83,98-120	microbody (peroxisome)[0.548],mitochondrial matrix space[0.457],lysosome (lumen)[0.231],mitochondrial inner membrane[0.152]	0	8e-76	gb|EEB01833.1| apoptosis-regulating basic protein, putative [Toxoplasma gondii	PF03650,UPF0041,67,148,4.4e-37,IPR005336,Protein of unknown function UPF0041
	XTG02342.2	ACTTCTCCCACCTTGCTGTTTTCAAAGCTTGGAGTGTTCATGAAGTAAACGGTTTCATAGAAGAGTGTCGGTAGGTAGACCCTTGTGCTGTCGCAGTTCCTCATCCTCGTGTGTCGCCGGTTTGTGAATTGTTGTCGGGTCTTTTCGTTCTTCAATCGTTTCGTCCGGGCCGCCTTGAAGCTCTGGACGCGCCGAGTCTTTCTGTTTGCGGTGAAAAGTCGAGGAAACGGCCTAGTCGGTCTGTCGGAGGCCTCGCAGCTAGACGGTCCGGCGCTCTGGCCGACGAACTCCCTAAGCAGAGAGCCCGCCGAGTTTCGCCTTTCCCGTTTGCATTCCCCCTCCTTTTTCGCTCTGTTTCGCTTCGGGTTCCTCTCTGAGCTGGACGCTCAGCAAAATGAC…	MTISESLRGADRRAPSTVGCLYTAACASQTDDCAFSSVSASPHFASLSRLLRGCRSRKMVLFGLFACLACVILSLPSSPASPSVQVVSAASLFPGDSGLHSTCAFLSEEGRAPPRRLQAGVYFSEEDRARKGQIYLWVPLTLVGILILVVLYMLKIGNVFDPLLHTRFTPSDRNR*	1192	175	VIII	2726708,2727579,2728088,2728849	2727031,2727642,2728152,2729587	-	2726978	2729193	MEMBRANE PROTEIN 2 : REGION 59-81,137-159	mitochondrial inner membrane[0.837],nucleus[0.600],plasma membrane[0.600],Golgi body[0.400]	5e-64	gb|EEB01078.1| hypothetical protein TGME49_033690 [Toxoplasma gondii ME49]				44.m02808	hypothetical protein	MEMBRANE PROTEIN 2 : REGION 59-81,137-159	mitochondrial inner membrane[0.837],nucleus[0.600],plasma membrane[0.600],Golgi body[0.400]	0	5e-64	gb|EEB01078.1| hypothetical protein TGME49_033690 [Toxoplasma gondii ME49]
*	XTG02361.2	GTTTAAAGGGAGAGCGCCTCTTCCTGCCGAGCCTTGCCACGTTCAGAGGACGTACACTGTGGCAAGCTTTTTTCAACTTCGTTTCTAGACCAGGACGCGCGTGCACGCAGCCCAATATGAAGGTTCTTCAGCTGAAGTCGAGATAACGCCCGCCGGAAAGCCTTTTTCTTCTCCAGAGATCCCCTTTACTCGTGTACAGTTACGAGGGATTGTGCACACTTTTCCTCGTGTGGCGGGCAATCCTCGAGACGCTTCTGCTCGTTCTGTCTGGACTCCCACAGACCGCCCTGAACTTTTTTCGCCTTTGGCAGTGGAAGCGGCACTGAGAGCCATGTCAGTCTGCCAAGGCTTCGTGCTTGCCCGAGGCCTCCACGCACACTGCCGCGGAGCGGTGCGTAG…	MSVCQGFVLARGLHAHCRGAVRSVGLARSRCRSSLLRTSAVSRRLDASAESDSVASVAAPEVRNSCSEGCSQAVASQAPFAAQRNRALDRHTCISITSAGACKRVSSAAVHPCSLWSRDLRPSVFTPSGNLRQAYSSCRRTACNAGPVSKISDARQRTERENADQDKPTNTESRDSVLCASSPTSAEMKPIRDQTGGRLSSLLMLGLAGFGLGWIAQTNWEDAQNGFYPETVMRVRCLQLPGNFSETHSEEAAKNAFEEWTAFASRQKGFLSSRLYVQPGARTEDSERFGGTKFLVLDRWGTAADQRAAAEAFATPQDPKQCEAKDANSAAKTTRHSAEQREAQEQSVEEAARAPFCDKDSGQVYVFDSRKTAPLWRVFTHTQSPNATP*	1810	389	IV	542196,543907,544403	543301,544027,544985	+	542527	544676	SOLUBLE PROTEIN NONE	cytoplasm[0.450],microbody (peroxisome)[0.300],mitochondrial matrix space[0.100],lysosome (lumen)[0.100]	0.99	ref|XP_655073.2| tyrosine kinase [Entamoeba histolytica HM-1:IMSS]
	XTG02379.2	CTCAAATTTAGTTTCTTCTACTGGTTTTTGCGGTAATTTATCGAAGTGCCATTTTGCGTGTCGCTTTTTCGGTGCAAACTATCCACCGTGGCGATATTGATTCCTGCGTGGCGCGTGGGTACACCACAGATCGATACCCGAGTAGAACGTTCAGTCTTGCTGGTCATTCTAATGAATGCCAGAATGTTTTGAATTCAACAGAGTTGTCGATACCACTTCTAAGAACCAATCTGTCTGGTACGGAGGAGCAACTCTGCCGTGCGGAGGCTGAGGATTCAGTGGGCATGGTTTAACTTGTGGGGAGGCTGGATGATGAGGCGGTACTAACAGCAGTAGGGTGTCCTGTGACGAACAGGAAATTGGACTGACCCTTCGACACTTGACTGCCTTTGAGAAAGA…	MEDSTRRLFRARKTCCDMLQDRGYIVSAQEKNESWNDFLQRFKENECNRSRMLLIASHKVDPDNRVIVYFADETKKTGVKPIRELTERMEERNIQRAILVTQNVLTAFARDAISEAAPRHIIENFMESELLVNITKHELVPKHVPLTNDEKQNLLNRYRVKEIQLPRIQSADPVARYFGLSRGQVVKIIRPSETAGRYVTYRLVV*	1444	205	VI	1331958,1332761,1333085,1333411,1333644,1333914,1334218	1332448,1332835,1333168,1333470,1333725,1334021,1334761	-	1332383	1334360	SOLUBLE PROTEIN NONE	mitochondrial matrix space[0.677],mitochondrial inner membrane[0.366],mitochondrial intermembrane space[0.366],mitochondrial outer membrane[0.366]	e-117	gb|EEA99537.1| DNA-directed RNA polymerases I, II, and III subunit RPABC1,	PF03871,RNA_pol_Rpb5_N,1,90,4e-14,IPR005571,RNA polymerase, Rpb5, N-terminal|PF01191,RNA_pol_Rpb5_C,132,205,5.8e-43,IPR000783,RNA polymerase, subunit H/Rpb5 C-terminal	Molecular Function: DNA binding (GO:0003677), Molecular Function: DNA-directed RNA polymerase activity (GO:0003899), Cellular Component: nucleus (GO:0005634), Biological Process: transcription (GO:0006350)|Molecular Function: DNA binding (GO:0003677), Molecular Function: DNA-directed RNA polymerase activity (GO:0003899), Biological Process: transcription (GO:0006350)		49.m00033	DNA-directed RNA polymerase II 23 kDa, putative	SOLUBLE PROTEIN NONE	mitochondrial matrix space[0.677],mitochondrial inner membrane[0.366],mitochondrial intermembrane space[0.366],mitochondrial outer membrane[0.366]	0	e-117	gb|EEA99537.1| DNA-directed RNA polymerases I, II, and III subunit RPABC1,	PF03871,RNA_pol_Rpb5_N,1,90,4e-14,IPR005571,RNA polymerase, Rpb5, N-terminal|PF01191,RNA_pol_Rpb5_C,132,205,5.8e-43,IPR000783,RNA polymerase, subunit H/Rpb5 C-terminal	Molecular Function: DNA binding (GO:0003677), Molecular Function: DNA-directed RNA polymerase activity (GO:0003899), Cellular Component: nucleus (GO:0005634), Biological Process: transcription (GO:0006350)|Molecular Function: DNA binding (GO:0003677), Molecular Function: DNA-directed RNA polymerase activity (GO:0003899), Biological Process: transcription (GO:0006350)
	XTG02387.2	ATTTCCTGCTTTTTTTTCGCCGGCTGGACGTGAATTTTGTGTGCCTGGGCCGCCTTTTTTTGACTCCGCCTCCTCAGACCGGTACTCGGAGACCACTATGTTGGCACTTCGGCGCGGCGCAGCCACTCTGCTGGCTCCTCGTTCGCGTTTTTTTTCTTCCGTCAATTCCTTCTCCTCTTTCTCTGCGTCCTCTCTCTTCTCATGGAGACAGAGGTTTTCTTTGGGGGCTACTGGCATCCTGCAGCGACAAACGGCGACCGCCGACATCCGGAACCGCTTCTGCGGAGATTTCCAAGTTCGAACGATCGTCAACCGCGTGAAGAAGGCGGAAGATTTCCAGAAAGTGACCGACTCTGAAGAAGACTGTTCAGTGAAGGTGGTCCAGTTCTCTGCCTCCTG…	MLALRRGAATLLAPRSRFFSSVNSFSSFSASSLFSWRQRFSLGATGILQRQTATADIRNRFCGDFQVRTIVNRVKKAEDFQKVTDSEEDCSVKVVQFSASWCGPCRQVTPTIEGWSEKMPASEVQFFHVDIDECPELAEEYDISSVPTFLFFKNGKKVNTVVGGNTAKIEEAIKTSAN*	1128	178	VIII	5388026,5388698,5389433,5390279,5391050	5388338,5388814,5389505,5390359,5391593	+	5388123	5391099	SOLUBLE PROTEIN NONE	mitochondrial matrix space[0.903],mitochondrial inner membrane[0.600],mitochondrial intermembrane space[0.600],mitochondrial outer membrane[0.600]	4e-80	gb|ABP37864.1| thioredoxin-like protein 1 [Toxoplasma gondii]	PF00085,Thioredoxin,94,176,5e-29,IPR013766,Thioredoxin domain	Biological Process: cell redox homeostasis (GO:0045454)		59.m00081	thioredoxin, putative	SOLUBLE PROTEIN NONE	mitochondrial matrix space[0.903],mitochondrial inner membrane[0.600],mitochondrial intermembrane space[0.600],mitochondrial outer membrane[0.600]	0	4e-80	gb|ABP37864.1| thioredoxin-like protein 1 [Toxoplasma gondii]	PF00085,Thioredoxin,94,176,5e-29,IPR013766,Thioredoxin domain	Biological Process: cell redox homeostasis (GO:0045454)
*	XTG02395.2	ACAACTCCAGGTGGGGTGGCTTCGACCTACCCAACTGCTTTTAAGATATTATACATGGTTGACTTCATTCTTTGCTTCCGTATAAATGGTTCACTGTCCGAAATTCTACCGATCGCGTAGCACTTTGACACTGCCGTTCTCAACGCGTCGAGTGACACCGTCAAGACAGGCCAAGGGTGTGAAAAAAACGAGGGGCGTAGGGGGAGGGGAAACGCCGACTTTGGCCACTTGGAAAGACGGCGGATAAAGAGAAATGCAACCCTCCAGGATGTGCAATTAGTTACTCAGAAGTTGTTCAATAGAGATCGATGTCGCGAGCCCTGTCCTCAGTCGTAGCCCAGCCGAGCTACAAGCGGAGCAGGGTAAGGGCGGAGTGGAAGTGTGCCGGCCAGTGCAGCG…	MVHCPKFYRSRSTLTLPFSTRRVTPSRQAKGVKKTRGVGGGETPTLATWKDGG*	1096	53	VIIa	2566480	2567575	-	2567329	2567490	SOLUBLE PROTEIN NONE	nucleus[0.921],mitochondrial intermembrane space[0.808],microbody (peroxisome)[0.640],mitochondrial matrix space[0.508]
	XTG02421.2	ACTTCATTTCCGTTTGCTTCTTGTCATCTCCCTTTGCTGAAGTTGCTTTCCATCAAGATTTTCCCCCAACTACTCGTTCCGAGATTCTGCTTCGCGTAAGTTCCCGTGCGATAACGACGAGGTCTGTACGTAACCGAGAGCCAAGGTAGCGGTGTCGCGAAATACTGCTGAGCCGGCTGAACAGGAAGATCACCAGGAAAGAGCAAATCGCCCGGCTACAAAGATCGGCGACGCCGCTTTGGCTCTTTCTAATTTCTTCAGCAATTTCTCCCGGAGCAATGGAGCAGCCAACTGGTTCGGCATTTCCTTCCCAAAAGGAGCTTCCTGTGAGCGCACCGCAACGTTACATGACTACTTCGCCGGTCTACTGGTCTTACCACTACGACGCAAAGCCGGCAG…	MEQPTGSAFPSQKELPVSAPQRYMTTSPVYWSYHYDAKPAARQNLPAAVSCPCSFEEPPQEDMNALLAHALYDSIRENFHYILQTQYNYGFDAAGNVWGANGYTPVRFAPERTRAAMLNQTGQQHL*	1388	126	VIIa	3952490,3953845,3954728	3953347,3954074,3955027	-	3953219	3954749	SOLUBLE PROTEIN NONE	cytoplasm[0.450],lysosome (lumen)[0.321],microbody (peroxisome)[0.199],mitochondrial matrix space[0.100]	7e-70	gb|EEB00303.1| hypothetical protein TGME49_001170 [Toxoplasma gondii ME49]				20.m03648	hypothetical protein	SOLUBLE PROTEIN NONE	cytoplasm[0.450],lysosome (lumen)[0.321],microbody (peroxisome)[0.199],mitochondrial matrix space[0.100]	0	7e-70	gb|EEB00303.1| hypothetical protein TGME49_001170 [Toxoplasma gondii ME49]
*	XTG02426.2	ACTCATTTGCTTAGGTCTCCCTTTTCACCATATATGAGTCAAAACACTCTTCCGCCGTGGTGCTTTTTTTTAACTCTCCGAGCTCGTCGAGGTAAAACGTTCAGTTCTAGTTGTCCGGCCGTTTTGTCTTGTCGGGGTAGCTTGCTGCGGCATCCCTTGTCTTAGCGCTCTGCCGCGCATAACGAGCTGCTGCCATTCTGCATCATCATTCGATGCAGAACTCGAAGGCCGTATTGAGTATCAGGCCAGTGGGAGGTCTCGTGGCGAAACGAGCAGAGGCATGTGTTGAGCGGGCAAAATGCGTGACGGGGGCACAGATGCAGGACGAGTGTGAGAGGGTCATGGCGGGAGAGGCAGGCGGTCGACCAAGTCAAGAGTGACCGACAGAGGCCCACACCC…	MKACTSVNLSLSWKQAPKQQRHTLGCLWPPRFVRPVGDVPLVLPKIGCRTQLMLKEWAQLHSGFNGIPY*	1142	69	Ia	1418961,1420134	1419672,1420563	-	1419383	1419592	SOLUBLE PROTEIN NONE	microbody (peroxisome)[0.453],cytoplasm[0.450],lysosome (lumen)[0.289],mitochondrial matrix space[0.100]
*	XTG02438.2	CAAAAGAAATACCAGAACTCGTCTGGTGGCCATATGAATCTCGCTCCGTGCACGTCTAGACTCCTCAGCTTGTGGAATCGCCGTTTTGGCTTCGAATTCTCGCGCACCAAAAACAACAAAAAGTCCTGCAACGGACTCATGTGCCACATGCCTATCGCAATGTGCTCCGCAGACGTCACGTTGTGTTTGACTAGAAACTGCCTGAACAAAGCTAAACCTATGGTGGTGAACTCGAGAAATCGGATGTCTTTCAAGACAGGAAACGCTTCAGAAGGCGTTGTGGACTCCGAGGAGGCCCAACAGGACTCACGAGAAGAATCGCCGGTCTGCAAATCCCCGAGGAACAGGTAAGTAAATGCACACGGCAGAGGTGGACAGACAGACCACCCGCCCCGGTTG…	MNLAPCTSRLLSLWNRRFGFEFSRTKNNKKSCNGLMCHMPIAMCSADVTLCLTRNCLNKAKPMVVNSRNRMSFKTGNASEGVVDSEEAQQDSREESPVCKSPRNR*	841	105	VIIb	2630848	2631688	+	2630881	2631198	SOLUBLE PROTEIN NONE	mitochondrial matrix space[0.730],mitochondrial inner membrane[0.411],mitochondrial intermembrane space[0.411],mitochondrial outer membrane[0.411]	7.6	ref|ZP_02211155.1| hypothetical protein CLOBAR_00753 [Clostridium bartlettii DSM
	XTG02451.2	ATGTATATTATATAAAAGGCTGCATGCAAATCCGTTCCGAGTTCCGGCTAGACTCCGGTCTTCGTCTGAGCAGCTCCGTTCTCTTTTTCTTCTCTCCACCTTGCCTTCTTCTTCTTCTCCGGCTCCGTCTTCCTACCTGTCTCTCTGCTCCAGCGTCGTCTCTGTCGGTTCTCCTCGTCGCTCTCCAGTCGCTCTTCAGTCGCTCTTCAGTCTCTCTCCCTGTCGTCAGGCTGTCTTTCTGCACCGTCGCTTCCGCGCGTTCTGTCTAACGTGACTCGTCTCGGCGTCTAGCCGGTTGTCTCTCCTGCGCTTCTTGCAGGACTCACCTGCGTCGTTTCCTTGTGCTCTCCTGGTTTCCTTGCAGCATCGCATGGTACATGATGAACTTGAATCCGTCGG…	MMNLNPSATRWLWGLGFIFLQTNASISMGYLISCMCPDLEIALSVMPLLTMPLILVAGFMIILDSLPRFWIWVPYLSPFRWAFSGIMHAVWEDVELDPCPAGMNPPSCYSSGAEVLEYYCLDGDSMWLNALYLVIMVVGYRVVGLLVLLILNRRN*	1739	155	IX	3317464,3318576,3319314,3319801,3320444,3321031	3317954,3318683,3319365,3319868,3320517,3321976	+	3317841	3321082	MEMBRANE PROTEIN 3 : REGION 7-29,42-64,129-151	plasma membrane[0.640],Golgi body[0.460],endoplasmic reticulum (membrane)[0.370],endoplasmic reticulum (lumen)[0.100]	2e-78	gb|AAZ20813.1| ATP-binding cassette, sub-family G, member 2 [Toxoplasma gondii]	PF01061,ABC2_membrane,1,91,8e-21,IPR013525,ABC-2 type transporter	Cellular Component: membrane (GO:0016020)		80.m02212	white protein, putative	MEMBRANE PROTEIN 3 : REGION 7-29,42-64,129-151	plasma membrane[0.640],Golgi body[0.460],endoplasmic reticulum (membrane)[0.370],endoplasmic reticulum (lumen)[0.100]	0	2e-78	gb|AAZ20813.1| ATP-binding cassette, sub-family G, member 2 [Toxoplasma gondii]	PF01061,ABC2_membrane,1,91,8e-21,IPR013525,ABC-2 type transporter	Cellular Component: membrane (GO:0016020)
	XTG02464.2	GGATTTGTTCTGCCTTTGTTTTTCCTTCCACGCGTCTTTTTCTGCACTTTGCTCGAAACGATCGCTGCTTTCCACCCGTCTCTTGCGCCGGCCGCCGAGAAGTCTTGAACTCTGCGGGAGTCGACGCCAAGAACGAGGCGGGACTCGACGACGGGTTCCGTGTGTTTTTTTCCTGGATTTTTTCTCGCGTTTCTTCCTGGAGCGAAACGGAGCGCTTTGCTCCTTCGCTTGTATTTTTCCGAGCAAACTTCCCGCGAAAGAGGAGAGGCAGACACCATCGTTTCTGTGGTCAGAAACCTGTTTTCAGACAGGAGCGCGCATGCACTGGAAACTTTGGAGAACCCGTAGCTTCCTCGCGACCTCGCCTTTCTAAAAATGGCAGCTTCTCGCCTTTGCCAG…	MAASRLCQYLAGRGQTGLLSLSAPRLGAPKFERKMLGSYPVSPEFEMVWRDRLTAHGGYIQQTISPYQLKFIYPFWHTFFARCWCKCSAYAWPWVWPGLITFGLVKKMNHDVEEDIRDHYWY*	1006	122	X	686738,688100,688867	687357,688216,689135	+	687113	688873	SOLUBLE PROTEIN NONE	microbody (peroxisome)[0.748],mitochondrial matrix space[0.443],lysosome (lumen)[0.260],mitochondrial inner membrane[0.130]	1e-67	gb|EEA99273.1| hypothetical protein TGME49_027910 [Toxoplasma gondii ME49]				42.m07384	hypothetical protein	SOLUBLE PROTEIN NONE	microbody (peroxisome)[0.748],mitochondrial matrix space[0.443],lysosome (lumen)[0.260],mitochondrial inner membrane[0.130]	0	1e-67	gb|EEA99273.1| hypothetical protein TGME49_027910 [Toxoplasma gondii ME49]
	XTG02488.2	CTTTTCTTTTATTTCCCCTTCTCCGTTTCGGTCTTTCTTTTTTTCTCCTGTGTTCCTCTTCCCTGTGGAAGGTCTGTCTCCCCGGTGCGTCTGCGCAAATTCGAGGACTTCTCTGAATCTGTGGCCGTCCTCGTTGTCTTGGGTCTCTAAGACCTTCTTTTTCTTCTCTTTTTGCTGTGCTGCTGTCGCCTTTCTTCTTCCCTAGTTTTCAAGTCACCACCATGGCCGAAGTCGAAAAACGCGAGGAGGCGGCCGCCTCCGAACCTCAGGTCGAGGCAGAGGCGAAGCAACCGGAGGGCGAGGAAGAGGCGCCCCAGCAGTTCGACTTCGGCGAGCGTCGTCGCAGAAAAAAGAAGGAGAAGAAGGAGACAGAACAGGCTCAAGAAGAGGCACCAATCA…	MAEVEKREEAAASEPQVEAEAKQPEGEEEAPQQFDFGERRRRKKKEKKETEQAQEEAPIIDGTGELFKRGKEYSYQEMLQRIQTLIEKHNPDLSGAKRYTIKPPQVVRVGSKKVAWINFKDICNIMNRQPDHVHQFVLAELGTEGSIAGDGQLVLKGKYGPKHIEALLRKYITEYVTCQMCKSPNTTMQRDSRTRLWQQSCVACGANRSVTTIKSGFHAVGKGERRKAKLG*	1770	231	X	4873428,4875009,4875580,4875997,4876794,4877819	4874459,4875186,4875687,4876070,4876863,4878126	-	4874281	4877905	SOLUBLE PROTEIN NONE	nucleus[0.700],microbody (peroxisome)[0.300],mitochondrial matrix space[0.100],lysosome (lumen)[0.100]	e-110	gb|EEB01809.1| translation initiation factor 2 beta, putative [Toxoplasma gondii	PF01873,eIF-5_eIF-2B,83,209,4.2e-44,IPR002735,Translation initiation factor IF2/IF5	Molecular Function: translation initiation factor activity (GO:0003743), Biological Process: translational initiation (GO:0006413)		46.m00016	translation initiation factor 2 beta, putative	SOLUBLE PROTEIN NONE	nucleus[0.700],microbody (peroxisome)[0.300],mitochondrial matrix space[0.100],lysosome (lumen)[0.100]	0	e-110	gb|EEB01809.1| translation initiation factor 2 beta, putative [Toxoplasma gondii	PF01873,eIF-5_eIF-2B,83,209,4.2e-44,IPR002735,Translation initiation factor IF2/IF5	Molecular Function: translation initiation factor activity (GO:0003743), Biological Process: translational initiation (GO:0006413)
	XTG02491.2	GAAAACAATCTTTTGTGTTTTGGGCTTATTTTTCCTGGTTGCCGTTGGCCTTGTGAATTTTTTTGTTTTCCGTTGTTTGAGTTCCGTCCGCCAAAATGGGTAAGGAAAAGACTCACATTAACCTTGTGGTTATTGGCCACGTCGATAGTGGCAAGTCCACCACCACAGGGCACTTGATCTACAAGCTCGGCGGTATCGACAAGCGTACGATCGAGAAGTTCGAGAAGGAATCTTCGGAAATGGGCAAGGGTTCCTTCAAGTATGCGTGGGTTTTGGATAAGCTGAAGGCCGAGCGTGAGCGTGGTATCACTATCGACATTGCCCTGTGGCAATTCGAAACCCCGAAGTACCACTACACTGTCATCGACGCCCCGGGACATCGTGATTTCATCAAGAACA…	MGKEKTHINLVVIGHVDSGKSTTTGHLIYKLGGIDKRTIEKFEKESSEMGKGSFKYAWVLDKLKAERERGITIDIALWQFETPKYHYTVIDAPGHRDFIKNMITGTSQADVALLVVPAEAGGFEGAFSKEGQTREHALLAFTLGVKQMIVGINKMDSCNYSEDRFNEIQKEVAMYLKKVGYNPEKVPFVAISGFVGDNMVEKSTNMSWYKGKTLVEALDTMEAPKRPSDKPLRLPLQDVYKIGGIGTVPVGRVETGILKAGMVLTFAPVGLTTECKSVEMHHEVMEQAVPGDNVGFNVKNVSVKELKRGYVASDSKNDPAKGCATFLAQVIVLNHPGEIKNGYSPVIDCHTAHIACKFAEIKTKMDKRSGKTLEEAPKCIKSGDAAMVNMEPSKPMVVE…	1649	448	Ia	1144583,1146020	1145745,1146505	-	1144790	1146410	SOLUBLE PROTEIN NONE	cytoplasm[0.650],mitochondrial matrix space[0.100],lysosome (lumen)[0.100],endoplasmic reticulum (membrane)[0.000]	0	emb|CAJ20335.1| elongation factor 1-alpha, putative [Toxoplasma gondii RH]	PF00009,GTP_EFTU,5,225,2.4e-106,IPR000795,Protein synthesis factor, GTP-binding|PF03144,GTP_EFTU_D2,246,313,3.2e-22,IPR004161,Translation elongation factor EFTu/EF1A, domain 2|PF03143,GTP_EFTU_D3,320,428,2.2e-59,IPR004160,Translation elongation factor EFTu/EF1A, C-terminal	Molecular Function: GTPase activity (GO:0003924), Molecular Function: GTP binding (GO:0005525)|Molecular Function: GTP binding (GO:0005525)|Molecular Function: GTP binding (GO:0005525)		83.m00013	elongation factor 1-alpha, putative	SOLUBLE PROTEIN NONE	cytoplasm[0.650],mitochondrial matrix space[0.100],lysosome (lumen)[0.100],endoplasmic reticulum (membrane)[0.000]	0	0	emb|CAJ20335.1| elongation factor 1-alpha, putative [Toxoplasma gondii RH]	PF00009,GTP_EFTU,5,225,2.4e-106,IPR000795,Protein synthesis factor, GTP-binding|PF03144,GTP_EFTU_D2,246,313,3.2e-22,IPR004161,Translation elongation factor EFTu/EF1A, domain 2|PF03143,GTP_EFTU_D3,320,428,2.2e-59,IPR004160,Translation elongation factor EFTu/EF1A, C-terminal	Molecular Function: GTPase activity (GO:0003924), Molecular Function: GTP binding (GO:0005525)|Molecular Function: GTP binding (GO:0005525)|Molecular Function: GTP binding (GO:0005525)
*	XTG02503.2	GCAAATTTTTTATTTGGTGATTTTCTATTGCTTTCTTCAGCTGATGCTTGCATGCGGAAGCCCTCGCCTCCTGTCACATGTGATTGCACCAGCCGCCTTCACAAAAGCCTCCATGCTGGGCAATTTAGAGCGAGGGTACCTACAGAGATCTGCATTTGATTTCAGACTGCAGCGTCACTCGCTGAAGGAACACGCGTATAGATTTTGCGCGTGGTGACGACATGCTCATATCCCTGAAATCGTTATTTGTGTCTCGTAAGTGGCGCCATGGTTGAAACTCGAGGCGAGAGTAGCGTTAGGAGGTCGTTGCCTGGACGCAGCCGGACTGTGACCCTCGCACTCTGCTTCTTCGTTTGTCTACTGTGTTATTCGTCCGAAAATGTGCTTCAGATTCTCGGC…	MVETRGESSVRRSLPGRSRTVTLALCFFVCLLCYSSENVLQILGPGIFPRADASGTLKVEATGPLANTRGATEASAPKHNSTKAAVDALREAAVEEWQQLIDAERAWEEAWVRAAFENSTKSNGS*	1279	125	Ib	1863927	1865205	-	1864561	1864938	MEMBRANE PROTEIN 1 : REGION 19-41	outside[0.719],lysosome (lumen)[0.190],endoplasmic reticulum (membrane)[0.100],endoplasmic reticulum (lumen)[0.100]	1.6	ref|XP_001229615.1| hypothetical protein CHGG_03099 [Chaetomium globosum CBS 148.51]
	XTG02518.2	GCAAAATCCTGTTTTAGGACACACAGTGAATACCCCTGAAGCTTTTGATTTTCGTTCCCGCATCATTATTCGTGACTTCTACAAAATCTAGGTGAACGCTGCATACGCCGTGGACATTTAAAAGCGGGAACGAATGCTGCCTGGTGCCGGTTTTCCCGCGCATGCGTGGTGACAGCTGCTTCGTATTGAACAACAGAAACAAAGGCAATTTCGACGAATCGGAACAATCGTGAAACTGTGCCTCGAGCTCTTTTTTATGCAAAAGGCTTTCTTTGTGTCAAAGACTGGCTCTGAACTTCGCATATGGGGAGGGAACTTCCTGCTTGGCGGCGGCGGACCAGTGTCAGAGCGATACTGAAACGGTCTCTATTGGTTGATTGTTGTTGAATCTTACGGCAT…	MLPVQGQTSLLANTGEERLKRTLYVGGLAEQVEEEVLRAAFLPFGDIKQLEIPKDKTTGLHRGFGFVEFEEEDDAKEAMENMDNAELYGRTLRVNLSRSGGFAPGSRNKASKPPAFHSRTSFPGSARLGIVCTLRGANARSQCCFGLLCSVQLAPARFWIPLAVHITVRQ*	1888	170	VIII	6328638,6329982,6331148	6329461,6330530,6331662	+	6329287	6330319	SOLUBLE PROTEIN NONE	cytoplasm[0.505],microbody (peroxisome)[0.376],lysosome (lumen)[0.181],mitochondrial matrix space[0.100]	2e-50	gb|EEA98427.1| peptidyl-prolyl cis-trans isomerase E, putative [Toxoplasma gondii	PF00076,RRM_1,23,94,2e-26,IPR000504,RNA recognition motif, RNP-1	Molecular Function: nucleic acid binding (GO:0003676)		59.m03402	peptidyl-prolyl cis-trans isomerase E-related	SOLUBLE PROTEIN NONE	cytoplasm[0.505],microbody (peroxisome)[0.215],mitochondrial matrix space[0.100],lysosome (lumen)[0.100]	1	7e-72	gb|EEA98427.1| peptidyl-prolyl cis-trans isomerase E, putative [Toxoplasma gondii	PF00076,RRM_1,23,94,2e-26,IPR000504,RNA recognition motif, RNP-1	Molecular Function: nucleic acid binding (GO:0003676)
*	XTG02527.2	TTCAGAACTATCCTTTCTCTCGATACAGAAGGAAACACACACCCTTCAGATTTTTCCTCGTTTTGGAACACTCGAGAGAGTGACGCAGACGTTCGTGTTTCTTTTCAGCTGCAAGAATATCCAGTCCTCCTGCCGTCGGTGGGTGAAGCGGAAGTGTTCCGGAGCCACGTGCAGCCAGCATAACTTTAGGGAGTGTGCGTCTCTAGGAATGGGGTGAAAAAAAGACTAATGGTGCTGGTGCATCGGTTTGCTTCCGGTGTTGCCGGCGTACCTCGGTGACTGTTCGTCTCAGTGTTTTACCGGTTCTTCCGTGTCAAGCGGCCTTTTTTCGCTTGCGGTGGAAGTTGGAGATCCGTGGCGCCGCGAAGAACGAAGTGACGTCTCCCGAGACGCGAAACC…	MVSSCTNSVSLNSFRQLVLVASSIPLPELLSLEKTCLMRFKLSRGPEENHRTALPPSGATMMGHGSATVHKRR*	1355	73	X	5995785	5997139	+	5996441	5996662	SOLUBLE PROTEIN NONE	mitochondrial matrix space[0.791],mitochondrial inner membrane[0.469],mitochondrial intermembrane space[0.469],mitochondrial outer membrane[0.469]
	XTG02557.2	ACTGGATCTCTTTTCGCTATTTTAGGGGTGTCTGTGTGCTTGTGGTTTTTGTGAACAGTCGGGATACGGTCTTCCCATTTCCCAGGAGGTGGCCAAGGAGCTGGCCGAGAACGCCCGGAAGATTGCAGCGCCGGGCAAGGGTATTCTTGCAGCCGATGAATCCACTGGCACCATCAAGAAGCGCTTCGACAGCATCGGAGTTGAGAACACCGAGGCGAACCGCGCGTTCTACCGTGACTTGCTTTTCAGCACTAAGGGTCTCGGCCAGTACATTAGCGGCGCGATCCTTTTCGAAGAGACTCTGTACCAGAAGAGCCCGTCGGGCGTGCCGATGGTAGACCTGTTGAAGGCCGAGGGGATCATCCCGGGCATCAAGGTCGACAAGGGCCTGGAGACTCT…	MVDLLKAEGIIPGIKVDKGLETLPLTDDEKATMGLDGLSERCKKYYEAGARFAKWRAVLSIDPAKGKPTNLSITEVAHGLARYAAICQANRLVPIVEPEILTDGSHDITVCAEVTERVLAAVFKALNDHHVLLEGALLKPNMVTHGSDCPKPASHEEIAFYTVRSLKRTVPPALPGVMFLSGGQSEEDASLNLNEMNKMGPHPFQLSFSYGRALQASCLKAWKGVPENKAKAQQVLMERARANGEAQLGKYGGGAGGAAAASSLFEKRYVY*	1497	271	X	5190651,5191140	5190817,5192469	+	5191304	5192119	SOLUBLE PROTEIN NONE	cytoplasm[0.650],mitochondrial matrix space[0.100],lysosome (lumen)[0.100],endoplasmic reticulum (membrane)[0.000]	e-151	gb|EEB01849.1| fructose-1,6-bisphosphate aldolase [Toxoplasma gondii ME49]	PF00274,Glycolytic,1,271,4.4e-163,IPR000741,Fructose-bisphosphate aldolase, class-I	Molecular Function: fructose-bisphosphate aldolase activity (GO:0004332), Biological Process: glycolysis (GO:0006096)		46.m00002	fructose-1,6-bisphosphate aldolase	MEMBRANE PROTEIN 1 : REGION 43-65	plasma membrane[0.650],mitochondrial inner membrane[0.587],Golgi body[0.300],mitochondrial intermembrane space[0.251]	1	0	gb|EEB01849.1| fructose-1,6-bisphosphate aldolase [Toxoplasma gondii ME49]	PF00274,Glycolytic,85,433,3.5e-259,IPR000741,Fructose-bisphosphate aldolase, class-I	Molecular Function: fructose-bisphosphate aldolase activity (GO:0004332), Biological Process: glycolysis (GO:0006096)
*	XTG02559.2	ATATACTGTCCTTGTTTTTGGCTTTCGCTGGAGACACTTTGCTGTGTGCAGGAGATTTTGTACCTCAAGTCTGAGTGGAAAACAATGAAAGCGACGAAAACATGAGCTGATGTGTGGGAGTTTCCGACGTCAGCAACTTGGCCAGGCGCTGATCTTCTGCGAATCGCCGAGGAGTCGTTTTTGGCTTGGTAGTTCCGGATTCTTCAGGAAAGACCTGTGCGTCAAGGTAGGGTCATTTTGGGCCGGGCAGTAAAATTCTGTGGTTCATCCGTATCCGTCAAAAGAGGGACGATTTCTTTCTCTGCATCTGACCCCCAATAACTGGGGACGAGATGCACAGACTGCATATACTTCACCGCCAGGTCAACACTATGATGATGAACAACGACCCTAGTCCTG…	MHRLHILHRQVNTMMMNNDPSPARTGSAQKCCCSFCKKERTEAASRESGGSGVSERQEREAPPAQDSADDPYSAMLSRQGRTSAPRVGGCPFAGMMSTGVCPVTGKHA*	1126	108	XII	1867328,1867866,1868681,1869255	1867553,1868047,1868866,1869786	+	1867972	1869319	SOLUBLE PROTEIN NONE	cytoplasm[0.650],mitochondrial matrix space[0.100],lysosome (lumen)[0.100],endoplasmic reticulum (membrane)[0.000]
	XTG02560.2	AGTTGTATGGTTTCTCTAGGGCTTGAAAAGGTGTCAATCCTTTTTCGCCTTCGCATGCACACGGGTGCTCCCAATCCCAGGGGCGTCGGGGTCTGTGCGTCCCTCGCGTGACTCGTCTGGTTTCCGCAGCGAATATCTCTATTGTTAAGAAAGCATCAGTTTTTTGCCGGCGGGCACAGCAGTAATCATTTCGGCTTGTATGATGGCGATGTCTTCGGGTGCCTCAGCCCTGCGGCTGGGCTGCCGGGCGGCACCAGCCTTTTTCTGCTTGAGCCACCGCCGCTTGATGTTCGCTGCAGCGCCACTGCAGTCATTCTCTGTGACAAACAAACAGTTCCATCCAGAGGGTCTTGAAGCTCAGGCTCCGCGTCCTCACCAGGGGTTGGACATGCGCAAAAT…	MMAMSSGASALRLGCRAAPAFFCLSHRRLMFAAAPLQSFSVTNKQFHPEGLEAQAPRPHQGLDMRKIHDHKWISPFTTRVPHRSGYQYDIGKLPSLHACTHAEIASFFDVENMLQKYTLKQIGVMMIPMLNWLLMVILSILLVACPFLGFVFYEQRFEPVEHPMPRDEYFKNFKWNYWGGHLDHHAFGQYLEARRTKKWRETDVNPDDWIPPQYRGAQ*	1270	218	V	1730967,1731902,1732679	1731418,1732169,1733228	+	1731166	1732814	MEMBRANE PROTEIN 1 : REGION 126-148	mitochondrial inner membrane[0.872],microbody (peroxisome)[0.640],plasma membrane[0.440],mitochondrial matrix space[0.362]	e-128	gb|EEB02139.1| hypothetical protein TGME49_086530 [Toxoplasma gondii ME49]				76.m01664	hypothetical protein	MEMBRANE PROTEIN 1 : REGION 126-148	mitochondrial inner membrane[0.872],microbody (peroxisome)[0.640],plasma membrane[0.440],mitochondrial matrix space[0.362]	0	e-128	gb|EEB02139.1| hypothetical protein TGME49_086530 [Toxoplasma gondii ME49]
	XTG02563.2	CTTCTGAAGTTTTTGTGTTGAGATCCCGCAGGTGGATCGTATTTTAGGAAATAGAATAACGGTCGCTTGGTCCAGCGATGGGAGGCTGGGAGTCAAAAGATGCGTGTGAGTCGGGAGGGACAGCGTTTTGCGGGACAGTCGCAAATTCTGCTGGCTGCATTGCGCTCTCTAAAGAGTTCTACTGTACCTGCCTACCGGGTTTCCAGCCTGAGGGCCGGAGGATGAATTCGTCGTGCGTTGATATCGACGAATGCGCCAGAGGAATAGGGCTGTGCTTCAGCAAAATCGAGAATTCCGAGTGTGTGAACACGCCAGGAAGCTTCGAGTGCAGATGTAATGAATACCGGACGTTGAAGAATAATGTTTGTGAAGATATAAACGAGTGCTTGGACAACCGAG…	MGGWESKDACESGGTAFCGTVANSAGCIALSKEFYCTCLPGFQPEGRRMNSSCVDIDECARGIGLCFSKIENSECVNTPGSFECRCNEYRTLKNNVCEDINECLDNRGGCAEHTDCINNDGAAVTCRCLPGYTGNDGKPGRACKDINECEEPDHCPENSVCVNTPGSYRCECKTGFAKDAEGMCTGKDFCVTGENGCDPNFATCTPVVGSYACACKDGFQGSGRKGECKPLPGSEYKACELLGLHCGRYQGCASDNAGSYRCAALTKVQQVKVLLSEGPGTETPLWLWCCVALAAVIFVGAVVYGVRYFLKKWKKTNESEDDALLSGYGYDYGAAHSFRG*	1670	340	VIIb	1522092,1523578,1524171,1524608,1525268,1525886,1526391,1526791	1522705,1523637,1524401,1524862,1525405,1526017,1526528,1526892	-	1522662	1526815	MEMBRANE PROTEIN 1 : REGION 286-308	plasma membrane[0.730],endoplasmic reticulum (membrane)[0.200],mitochondrial inner membrane[0.100],endoplasmic reticulum (lumen)[0.000]	0	gb|AAK35070.1|AF357911_1 microneme protein 7 [Toxoplasma gondii]	PF07645,EGF_CA,55,97,0.00025,IPR013091,EGF calcium-binding|PF07645,EGF_CA,99,143,0.00025,IPR013091,EGF calcium-binding|PF07645,EGF_CA,145,184,3.7e-11,IPR013091,EGF calcium-binding			55.m00014	microneme protein 7 (MIC7)	MEMBRANE PROTEIN 1 : REGION 286-308	plasma membrane[0.730],endoplasmic reticulum (membrane)[0.200],mitochondrial inner membrane[0.100],endoplasmic reticulum (lumen)[0.000]	0	0	gb|AAK35070.1|AF357911_1 microneme protein 7 [Toxoplasma gondii]	PF07645,EGF_CA,55,97,0.00025,IPR013091,EGF calcium-binding|PF07645,EGF_CA,99,143,0.00025,IPR013091,EGF calcium-binding|PF07645,EGF_CA,145,184,3.7e-11,IPR013091,EGF calcium-binding
*	XTG02580.2	ACCTCAAACAACAGCTCGCAGCCTGTTTCTTCTTGCGGCTCGTCAAGAACAGCTGAAAGCATTTACAGGAAAATGGAGACGTCGCCAGTCGAATCTGCAGTAGAAAGGAAACGGAAGAAAACCACTAGAATGTGGCTAGTCGTTTTCCCGGTAATGAACGCGATTTCCTGTTTCCTATTGCCACTGTGAAATCTTCTGGTCAGATCCCAAGTAAGTAGTCAGGTATAGAAGGAAACATTATACAAATCCGATCCCGAGACCTCTCGTCGGGGCAACCTCACCAGTGGCTCTGTTTTACATCGAAAGACAGAAAGAGTTCGTGCACAGAAACAATAAAGAGGAAGGAACCATAGGAGGAGCTGCAGAGATTAGATTTGGCTTATGGGCAGTTTTTTTGAG…	MFILGLRTRQTELPDHTGRTSYSFWVVRFSSTHARRSHPATGSVLCTSRQSAVTRGKTTGKDGFLRQRREALSQKWVNMVFLSKQNVGETCVGLSTRSTDKRKVPFVRLFQDRCTFFLLDIERHDNTSSHSWKLQP*	1263	136	XII	2756447	2757709	-	2756705	2757115	SOLUBLE PROTEIN NONE	microbody (peroxisome)[0.640],cytoplasm[0.450],lysosome (lumen)[0.164],mitochondrial matrix space[0.100]
	XTG02583.2	ACACAAACAGCTCCGCTTCCTTTTGTTTCTCTGTTTTCGATTTCCCTATGAAGGGATGCCAATGCCGGGCATAGCTATTTTGCCTCCAAGGAGACACGCTCGTGCGCAAGTCCGCAGACAGGAGTGTGTCATAGCCGCTCGCGACAGCTGAAGCTCGTGGAGGGAAGACTTTATTGGCGAAAGTTTTCTCTTCCATTCAATTCAGAAGCCGCAAACAGAGAGAGAAACGCGTATTTCAAGCCTTGTCGGCAGAGTCGGGTGGTCAGAGAGAAGCAGAAATTCTAACTGATGACCGGGCCTAGTGGTTGCGCGTAGTCACGCGTCGCAGCAGGGGAAGGCAGAGAATCTCTGTCCGTGCCTCCATTCTTCTTTCGAGTCTTCCAATTACGAAGACGGTTG…	MPAKKGKKGKKKSYRPEVARFLQTHQYKCMRSLLDLPGGVPSVHQPSVDAETENATAALLSVLGRIGISMKVKIHFSRPSDRQSLSGFCRGLLSRR*	1329	96	VIII	4556826	4558154	+	4557658	4557948	SOLUBLE PROTEIN NONE	cytoplasm[0.650],mitochondrial matrix space[0.100],lysosome (lumen)[0.100],endoplasmic reticulum (membrane)[0.000]	4e-28	gb|EEA98659.1| hypothetical protein, conserved [Toxoplasma gondii ME49]				59.m07736	conserved hypothetical protein	SOLUBLE PROTEIN NONE	cytoplasm[0.450],microbody (peroxisome)[0.216],lysosome (lumen)[0.153],mitochondrial matrix space[0.100]	1	e-104	gb|EEA98659.1| hypothetical protein, conserved [Toxoplasma gondii ME49]
	XTG02587.2	AACTTTCTCGTTTGCATTCTTTTTGGCAATATTGATCAATGCAAGCTAACATCGTGGTGAACTCGGACCGAAACGTTCGCTGTGTCTCGTTCCCTAGTGTGGGCCTCGGGGAGTTCGGTGTTGGAAGGAGGTTGCGGCTGGTCGCCCGACCCGAATCCCTCGGCATTGTTTTGGTTGTGGAGTAGGATAAAAAGTTGCGACGAGCTTCTTTTCGGTACAATTTTCCACAGAGTAACGTTTTGTAGCGTTGACGTTTTTCGCTTATTTTCGAGTGAAGTGAGTGTGGTTAACACCTCGGGAGGCGTCTGTTTGCTCTCTCCAGATCTTGCCGTTTCAACAGCACTCAACGTGGTGGCAACGATGTCAGAAGCTGAGCGCGGATACACAATGGATGTGGCG…	MSEAERGYTMDVAEEPQIQATADRVADPSLHHLVGESKAGPQERDPQSKDGDSHSEKRKVPMPGAVRLIGDRTLDAEFQQKVAEREQRRASQMSAC*	957	96	Ia	537547,538470,538760,539257,539548	537914,538565,538831,539325,539899	+	537907	539593	SOLUBLE PROTEIN NONE	cytoplasm[0.650],mitochondrial matrix space[0.100],lysosome (lumen)[0.100],endoplasmic reticulum (membrane)[0.000]	7e-49	gb|EEB03036.1| hypothetical protein TGME49_093740 [Toxoplasma gondii ME49]				83.m02720	hypothetical protein	SOLUBLE PROTEIN NONE	cytoplasm[0.650],mitochondrial matrix space[0.100],lysosome (lumen)[0.100],endoplasmic reticulum (membrane)[0.000]	0	7e-49	gb|EEB03036.1| hypothetical protein TGME49_093740 [Toxoplasma gondii ME49]
	XTG02689.2	CACAATTATAATATCACCTTATTTAATGTTAGATCATCCCGAACGCTCACGCAGAGGCAATACTGTGCAAGGTACGCGTCGAGTAACCAGTGAGGATCCTCTGCAAATCTTGGAACCCGCAGGCTTGGTCACTTGCGCTGAGTAACAATGGACCGTACCATATGTCCCTTTTTTATACAGAGTTTCACAATGTCAACTGCTTTGAAGCGGCTCATTCCATTTCTAGTTCCCTTTGTGGTTTTCCTGGTCGCTGCTGCCTTGGGAGGCCTTGCGGCGGATCAGCCTGGAAATCATCAGGCTCTTGCAGAACCAGTTACGGGTGTGGGGGAAGCAGGAGTGTCCCCCGTCAACGAAGCTGGTGAGTCATACAGTTCTGCAACTTCGGGTGTCCAAGAAGCT…	MDRTICPFFIQSFTMSTALKRLIPFLVPFVVFLVAAALGGLAADQPGNHQALAEPVTGVGEAGVSPVNEAGESYSSATSGVQEATAPGAVLLEAIDAESDKVDNQAEGGERMKKVEEELSLLRRELYDRTDRPGLKRAVILSLGTTDAFCEKHRQQ*	1284	156	X	992121,993265	992821,993847	-	992787	993700	MEMBRANE PROTEIN 1 : REGION 22-44	mitochondrial inner membrane[0.860],plasma membrane[0.650],mitochondrial intermembrane space[0.458],mitochondrial matrix space[0.301]	3e-57	gb|EEA99230.1| dense granule protein 3 [Toxoplasma gondii ME49]				42.m00013	dense granule protein 3	MEMBRANE PROTEIN 2 : REGION 22-44,157-178	mitochondrial inner membrane[0.860],nucleus[0.662],plasma membrane[0.650],mitochondrial intermembrane space[0.458]	1	e-102	gb|EEA99230.1| dense granule protein 3 [Toxoplasma gondii ME49]
	XTG02812.2	ACACTTTCGTCTTTATGCGCAGTTTGTCTCGTCTTTTCTTCGCTGTCCACGGCCGTTGTTCCTCCATTTCTCCAGGGAGTCTCCCCAAAGTCCGAGAGCTCCCCTCGCACTGAGAATACACCTCCCGGTTTTTCTTTCTGCGAGGAGAAAGCAGACTTTTCAGGTTGACCGCGTCGCAAAAATGAGTAAACTCAGTGCGTTCTTCGAGAAGAAGAAGAAAAAGTCTCTCAAATCTTCCACCCCCGCAGGTCTCGGAGAGAAATCCAAAAAAGATGAAGAACCTGTGCTCGTCGAGGAGGACTCCTCGGAGTGGGTGGTGGATGACCAGCCGGCGAAACCTGCGTCTCCGCAAGAGGACTCACTGGCGACATGGTTGAAAGTCAGCGTCGTGGACGCAGC…	MSKLSAFFEKKKKKSLKSSTPAGLGEKSKKDEEPVLVEEDSSEWVVDDQPAKPASPQEDSLATWLKVSVVDAASVKKKEPEKTWIAYGDGDVEGPESDGERGQSACSPEDSPEAASLSAEKAEAPAAKKWVPPSLRGKRATGGGAGACINFDDDQDLATAAQLGFYSGKGVQKKKATPTQAAKETKKEKEKKSGEGEEKQAVEELPPVPEFDVWKYVQIDGGSLGSKAPQNDEAVRAKYQNRKRLPSRSA*	1461	250	Ib	1206498,1208439	1207693,1208703	-	1207025	1208522	SOLUBLE PROTEIN NONE	nucleus[0.980],mitochondrial matrix space[0.431],microbody (peroxisome)[0.300],mitochondrial inner membrane[0.111]	9e-74	emb|CAJ20631.1| hypothetical protein, expressed [Toxoplasma gondii RH]				25.m01863	hypothetical protein	SOLUBLE PROTEIN NONE	nucleus[0.980],mitochondrial matrix space[0.431],microbody (peroxisome)[0.300],mitochondrial inner membrane[0.111]	0	9e-74	emb|CAJ20631.1| hypothetical protein, expressed [Toxoplasma gondii RH]
	XTG02815.2	ACTTTTTTATGTTTTCGTCTCGCACATTGCTTTTTTTGTCTTGCGTGTCGGCGGCAAACATTTCTTTCTCTCCGTACCTTTTGCGTTTCGCGGGTTTGCGCGCGCTCCCAAGCGTCCACCTCTTCCGTGTCGCCCCTGACAGCACCAAGCTGCAGCCTGCTGCTACCCGTGGTGGAATCGTCTTAACACGATGGCGCCCAAGAAGACGATTGTCAAAAAGACCAAGGCGAAGAAGGACCCCAACGCGCCGAAGCGGCCGCTGAGTGCCTTCATTTTCTTCTCCAAGGACAAGCGCGAGGAGATCATTCGCAAGAACCCGGAGCTCAAATCCAAGCTCGCTGAGGTTGGGAAGATGGTCGGGGAAGCGTGGGGGAAGCTCTCAGACGCGCAGAAGAAGCC…	MAPKKTIVKKTKAKKDPNAPKRPLSAFIFFSKDKREEIIRKNPELKSKLAEVGKMVGEAWGKLSDAQKKPYESKAVADKARYEREMIAYKKGGK*	1380	94	IX	4976339	4977718	-	4977244	4977528	SOLUBLE PROTEIN NONE	nucleus[0.720],microbody (peroxisome)[0.300],mitochondrial matrix space[0.100],lysosome (lumen)[0.100]	2e-39	gb|EEB04713.1| high mobility group protein [Toxoplasma gondii ME49]	PF00505,HMG_box,20,90,8.1e-27,IPR000910,High mobility group box, HMG1/HMG2	Molecular Function: DNA binding (GO:0003677), Biological Process: regulation of transcription, DNA-dependent (GO:0006355)		26.m00246	high mobility group protein	MEMBRANE PROTEIN 4 : REGION 23-45,66-88,119-141,155-177	plasma membrane[0.600],Golgi body[0.400],mitochondrial inner membrane[0.393],mitochondrial intermembrane space[0.335]	1	e-149	gb|EEB04713.1| high mobility group protein [Toxoplasma gondii ME49]	PF00505,HMG_box,228,298,8.1e-27,IPR000910,High mobility group box, HMG1/HMG2	Molecular Function: DNA binding (GO:0003677), Biological Process: regulation of transcription, DNA-dependent (GO:0006355)
	XTG02817.2	CTTTCGGTCGACTTTTGTGCCACAGATGATGGAAGAGAAATATTTTGTTCCGTCAAGTCTTCAGTAGACACCGCGTTTCCAAGGAGAGGCTTTTCGGTTCCTTTTTTTTGTTTTATTTGCTCTTTCTAAATTCCACTTAACACCTGCGAAAAGATGTCGAGCCACGCGAGAAAACGCTTGATTCGTGATTTTCGCAAGCTACAGACAGATCCTCCCCATGGCGTCAACGGAGCGCCGGTCGGCAACGATATCATGAAATGGAACGCCGTGATCTTCGGTCCGGAGGATACGCCGTGGGAGGGAGGCACCTTTCAACTAGAAATGATCTTTAGTAACGAATATCCGAATCGGCCTCCGCTAGTCAAGTTCCTGTCAAAACTCTTTCATCCTAACGTCTAT…	MSSHARKRLIRDFRKLQTDPPHGVNGAPVGNDIMKWNAVIFGPEDTPWEGGTFQLEMIFSNEYPNRPPLVKFLSKLFHPNVYNDGNICLDILQTQWSPIYDISAILTSIQSLLSDPNPSSPANQEAARLYAENRREYNRRVQQCVNESWAAVPSEPPNETAQQSPAATSSQTAPATDGPSATQSGATGGRFGSVDGASDQRPGEPTLTIRNSGEAPSSPPPPADSMA*	1031	227	XI	6381225,6382111,6382536,6382970,6384044	6381772,6382199,6382625,6383105,6384211	-	6381419	6384058	SOLUBLE PROTEIN NONE	mitochondrial matrix space[0.475],microbody (peroxisome)[0.300],lysosome (lumen)[0.191],mitochondrial inner membrane[0.180]	e-113	gb|EEB03783.1| ubiquitin-conjugating enzyme E2, putative [Toxoplasma gondii ME49]	PF00179,UQ_con,8,145,9.1e-75,IPR000608,Ubiquitin-conjugating enzyme, E2	Molecular Function: small conjugating protein ligase activity (GO:0019787), Biological Process: post-translational protein modification (GO:0043687), Biological Process: regulation of protein metabolic process (GO:0051246)		35.m00006	ubiquitin-conjugating enzyme E2, putative	SOLUBLE PROTEIN NONE	mitochondrial matrix space[0.475],microbody (peroxisome)[0.300],lysosome (lumen)[0.191],mitochondrial inner membrane[0.180]	0	e-113	gb|EEB03783.1| ubiquitin-conjugating enzyme E2, putative [Toxoplasma gondii ME49]	PF00179,UQ_con,8,145,9.1e-75,IPR000608,Ubiquitin-conjugating enzyme, E2	Molecular Function: small conjugating protein ligase activity (GO:0019787), Biological Process: post-translational protein modification (GO:0043687), Biological Process: regulation of protein metabolic process (GO:0051246)
	XTG02830.2	GGTTTCCACCTTTTTTTCAAACTGAGACGGCATTGTTCTGGTGTTGGACCTAAAATTAGCATCATCTTCTGTATCGTTCGTCTCACGGCGTAGATATGAATAGAGGAAAGACGAGCTCACTATGTACGCCTTTGGCTTTGACTGTCGCCTGTCGCATGCACCGTCCCTCCTACTACGAGCCTGCAAGATTCCTCTTCCCTTTGTCACGCCCGCTGCAGCGTTGTCCCGCCTACAAAGACACGTCACACAATCACCCGTATCCACCTGCATAAAGTTGAGAAACTGGGGCGTTATGTGTGGGAACAAATCTTCGTTTCTTTCCGAAAACGACGCCGTCCACCGGACGTTTGAGTAGTGTCAGTCGCAGCTGCCTACCTTGATCCCGACATTTTGTCGTCC…	MAADSTKAGQEEVKQAASQQSTLLHASNGAEEQDTFDEPDDELEEFDEIGGGDGVVDTEVAQWDEDWDAAGWDDEDVNDDFCKRLQQELEAFKQRHPNAAKTQPQAKTAAA*	1719	111	X	5510571,5512112,5512575	5511642,5512174,5513158	+	5511495	5512699	SOLUBLE PROTEIN NONE	cytoplasm[0.450],microbody (peroxisome)[0.112],mitochondrial matrix space[0.100],lysosome (lumen)[0.100]	2e-29	gb|EEB01903.1| hypothetical protein TGME49_036920 [Toxoplasma gondii ME49]				46.m01719	hypothetical protein	SOLUBLE PROTEIN NONE	cytoplasm[0.450],microbody (peroxisome)[0.112],mitochondrial matrix space[0.100],lysosome (lumen)[0.100]	0	2e-29	gb|EEB01903.1| hypothetical protein TGME49_036920 [Toxoplasma gondii ME49]
	XTG02854.2	AGTAGTGCTTCAGTCTGACAGCGAGGACAACAGAAACTAACATGGAAAACGCCGAAGGAAACGGCCCATGAACAAGTGTCGAGTGAGCGAACTGGTGCTGTCGAGGCAGTACAGCCCTACAGAGACGCAGGTTGCGGCTGCCGTTCCCGATGTCACAAGAATGGGACGTGCGGGAGATTGCAAGTGGTTCCGATAATTTACATGGAGTACCTTCTTTAATCAAAACGATACAGTTTAGTGGTAAGTGTGCAACTAACTAGCCTTTATCATTCATATTTTCATGCATCAAAAAAACTCGACCCACTCTTGACATTCTGCTTTATGGATGTCCTGTTTGCGGTGCCTGTTTTTTTAACCGGTCACGCCGTTTAAACCCTAAACGGATTGGAACGGAGCCCT…	MKVGISRYVGRFTVLIGVVTLLVSSGPQRVTSTIFGGASLKGRNPVATLLWRVRNAPFAEGIVAKYRVLTSDDVASLDALVDKINMLGTGVHFFCQYVSSLNKHQRAFVWGVAESTDAAQRFINKYYRAQELVGTGVASGDILLRIQYVLNGYTALPVLEGYSRFITEQFYNFRKGFLIFSGDVSDALLKHETQRLYRIFRDGLPLVATCLKSLIAMSLQTDDRQVREARVTAARGIDKLFHLDSTLLALSPNAPRELLEARRGLLTQALLFAPDASKRTEMPVSSALPLSPFRCTNKKQT*	1434	301	XI	782788,783583	782885,784918	-	782825	784427	MEMBRANE PROTEIN 1 : REGION 7-29	outside[0.585],endoplasmic reticulum (membrane)[0.100],endoplasmic reticulum (lumen)[0.100],lysosome (lumen)[0.100]	e-162	gb|EEA97082.1| hypothetical protein TGME49_109760 [Toxoplasma gondii ME49]				583.m05303	hypothetical protein	MEMBRANE PROTEIN 1 : REGION 7-29	outside[0.585],endoplasmic reticulum (membrane)[0.100],endoplasmic reticulum (lumen)[0.100],lysosome (lumen)[0.100]	0	0	gb|EEA97082.1| hypothetical protein TGME49_109760 [Toxoplasma gondii ME49]
	XTG02952.2	ATCGTAACAAGCCTTGCGACCTCCCAACGTTTGAAACGAAAGCATGCAGCTGCGGCGAGACAAATCCGGTGCCTTCGGAGGGAACGACTCCTGGTGCGCCTGGCGCCACCGGTCCGGAACAGCCAAACCAGCGCCCACTTCCTGAAGGTTCTGATGAAAACGAGACGCCGACGAACGAAGAGGGAGAACAGTCCAAGAAAGAGTCAGGCAGTGGCATAGCTGGGGCTATTGCGGGTGGCGTCATCGGCGGTCTGATACTGCTTGGCGCAGCTGGAGGAGCCAGTTACCACTACTATTTGAGCTCCAGTGTCGGATCCCCATCCGCGGAGATAGAGTACGAAGCGGACGATGGGGCGACCAAAGTGGTCATGGAAGAGGAGAAGGAAACGCTGGTGCCCG…	MQRKGNSPVKRNLYLQICIKGLRTAARIHHVGNYARLYSVFTQFVSVRVHQFLASLVYHCQAKCVTICHIVSTLPILRHIAPAELRRLPTVLQLV*	1081	95	VIIa	3756250,3757405	3757029,3757705	-	3756507	3756794	SOLUBLE PROTEIN NONE	lysosome (lumen)[0.850],cytoplasm[0.450],microbody (peroxisome)[0.300],mitochondrial matrix space[0.100]	7.1	ref|XP_001607943.1| PREDICTED: similar to ubiquitin protein ligase E3 component				20.m00002	microneme protein 2 (MIC2)	SOLUBLE PROTEIN NONE	plasma membrane[0.730],endoplasmic reticulum (membrane)[0.640],endoplasmic reticulum (lumen)[0.100],outside[0.100]	1	0	gb|AAB63303.1| micronemal protein MIC2 [Toxoplasma gondii]	PF00092,VWA,76,259,1.1e-51,IPR002035,von Willebrand factor, type A|PF00090,TSP_1,274,310,2.6e-11,IPR000884,Thrombospondin, type 1 repeat|PF00090,TSP_1,343,399,0.0012,IPR000884,Thrombospondin, type 1 repeat|PF00090,TSP_1,407,467,7.1e-08,IPR000884,Thrombospondin, type 1 repeat|PF00090,TSP_1,474,528,1.4e-07,IPR000884,Thrombospondin, type 1 repeat|PF00090,TSP_1,535,556,5.8e-10,IPR000884,Thrombospondi…
	XTG02960.2	GTTTGATTCCGAAAGCTCCTCCGACGGCTTCTTCATACCTCAGCCGCGAAGCCCCGCAGCAGGCGTCGCCGGAGGCGCGGACGCGTCGCAGAGAAGGTCCTGCCCGCGCCTGCGCCTCTTCGAGTCTCCGGAGCACCGCGCGCCCGACGAAGCGCCTCCCGGTGTGTTTCTTGGTGGAGACAGGAGCGATTCGAGAGGAGACGCAGAGATTCCTGGGGCTCCTGAGGAGGTTGCTGTCGCTGCTGCGCCGGCCTTCCCTCCCGCAGAAATGATCGCGGCCAGAGAGGGAACAGTCTCGGCAGACCGGAGCAGCTCTTCCAGTAGGCCGGGAGCGAGAGAGACTGCGCATGCGGGGTCTCTCCAGCCGAGCCGAGCTAGGGGCTTTCGGGCGTCCTTCGC…	MIAAREGTVSADRSSSSSRPGARETAHAGSLQPSRARGFRASFAGLLEAVRNSLNVGRFFRAGAGNAQNPLKSLASLAGCTAITVFVTPSWIIVGNVGDSRCVLCRGDEAVELSRDHKPQLPEERIRIYAAGGYLEMGRVNGNLNLSRALGDLVYKQDSTLPPEKQIVSAVPDVVSVHRDAARDEFLIIGCDGIWELLSSQEVVDFIRKRIEETPDLSQILQDLLDSLLSPNPAVFEYGCDNMTAILVDLKPNMRSYRSSTMDSGSQISRLHSFRRRGSSVATLAASTSRLKEADCCAEAVSSANPTSSSWSPSSASSFERHEREELPPLRKQVMCVRQVEETERETGPGGDQLKKDDASPAEAGQLRGREEGEGDAAAGETQAETDGGA*	2077	390	IX	878128,878787,880099,880511,881227,881727	878488,879598,880173,880696,881337,882258	-	879062	881990	SOLUBLE PROTEIN NONE	mitochondrial matrix space[0.605],mitochondrial inner membrane[0.310],mitochondrial intermembrane space[0.310],mitochondrial outer membrane[0.310]	e-180	gb|EEB01649.1| protein phosphatase 2C, putative [Toxoplasma gondii ME49]	PF00481,PP2C,12,243,3.8e-50,IPR014045,Protein phosphatase 2C, N-terminal			57.m00030	protein phosphatase 2C, putative	SOLUBLE PROTEIN NONE	nucleus[0.980],microbody (peroxisome)[0.300],mitochondrial matrix space[0.100],lysosome (lumen)[0.100]	1	0	gb|EEB01649.1| protein phosphatase 2C, putative [Toxoplasma gondii ME49]	PF00481,PP2C,245,302,3.8e-08,IPR014045,Protein phosphatase 2C, N-terminal|PF00481,PP2C,481,762,1.5e-52,IPR014045,Protein phosphatase 2C, N-terminal
	XTG02964.2	AGGACTAAATATTCTCGAAACAAGGAACAGTATCTCGGTAGAAGCCGTCACGAAGGAGGATTTGAGCATCGGAGCCAGACACTCCTTGCCTAAAGTGGAAGGGAAATCAGGCCTTGCAGTGTGCAGTCGCAGTGTTCCCAAATTCAACTCATTCTTTCCCGGATTTTGCCTGTTAGGATCTCGTTGTTTGCTTTCTGTGCACTCGCTGTCAGCATCTTCCCTCCCTTTCCTGCTGCCACCAAACACTCGCCACTCTGCATCCTCCCTGTCTCGTTCCTGCCTCCGTCTCTGTCGTTACGGCGACAGTCGTTTCTCATTTTGAGCGAAAATCTCCGATTCCACCCCTTTCTTTTCGTTGTTTTGTCGTTCGTTTCCAAATTCTCAAGGGTCCGCTGACTG…	MATPPLQDGAPTNGGAATKPSCGARLQNFARMAIKGPSVPHSILFGVGAGCCAYAGYYLYRAMRLTFFDTESVALQSRLRYAEKQKLFHQELDRELAAGHIASLVAEYDPVATRLPFQPMQDRYRV*	1065	126	XII	3287312,3288060,3288599,3289351	3287570,3288270,3288706,3289837	-	3287549	3289390	MEMBRANE PROTEIN 1 : REGION 37-59	cytoplasm[0.450],microbody (peroxisome)[0.418],lysosome (lumen)[0.339],mitochondrial matrix space[0.100]	3e-60	gb|EEA99967.1| hypothetical protein TGME49_047410 [Toxoplasma gondii ME49]				50.m00057	hypothetical protein	MEMBRANE PROTEIN 1 : REGION 37-59	cytoplasm[0.450],microbody (peroxisome)[0.418],lysosome (lumen)[0.339],mitochondrial matrix space[0.100]	0	3e-60	gb|EEA99967.1| hypothetical protein TGME49_047410 [Toxoplasma gondii ME49]
	XTG02968.2	AGTGTCGGCTAATTTGAAAAGTGTCCTAACTTTGCTTTGAATACATTAAGATATCTGAAAGCATCAAAGCTTACTGGAGTCATGTGCGTGTTTGAGATGCCAACGGCGCTTCCAAGTCGTGAATCGGGGGTCCCGAATGCAAGACCGCCACGGCGTTCTGATCCTTATCACTTCCATTGTCACAACTTGTATTATGAAATTACACTTTTCTAACGCTTATGCGATGCGGCATCATCGTCCACTATTGCTGAGGACGGCTAACTTCTTGTTTCCCAGTGCCTTCTCCACGCGGTACACCCCCGCATGGCAGGGTACCTCCGGCCCGTCCTGGAACAACCTGCAAAATTTTGTTTCAACAGGAGTGGAGGCCACTCCGCACCGAACTCATTTCTGTGAGAT…	MQDRHGVLILITSIVTTCIMKLHFSNAYAMRHHRPLLLRTANFLFPSAFSTRYTPAWQGTSGPSWNNLQNFVSTGVEATPHRTHFCEISPFLADHCEANKRQRHHLPRAFSILPSQLTAPIVGQHRSNQRWITTDTGVERGLLTLKIDEDDGNWTTLIIGRTAEQNERVSLVVARPTDLWFHVRDFPGAHVILRGQGCSWKPTKHHMQLAADCACYFSKGRGKSEQMAVTFTTAKNVSKVKGAPVGTVHVASPQTTMGRPSAVEELVKKIMEERVELNNKKKHRPKTTAPSSARAETPQKTTMPQKTG*	1309	308	II	1296515,1297172,1297871,1298275	1296911,1297452,1297987,1298788	-	1296761	1298652	MEMBRANE PROTEIN 1 : REGION 3-25	endoplasmic reticulum (membrane)[0.820],nucleus[0.210],microbody (peroxisome)[0.192],plasma membrane[0.190]	0	gb|EEB02940.1| hypothetical protein TGME49_022930 [Toxoplasma gondii ME49]	PF05670,DUF814,147,239,6.6e-12,IPR008532,Protein of unknown function DUF814			41.m02365	fibronectin-related	MEMBRANE PROTEIN 1 : REGION 3-25	endoplasmic reticulum (membrane)[0.820],nucleus[0.210],microbody (peroxisome)[0.192],plasma membrane[0.190]	0	0	gb|EEB02940.1| hypothetical protein TGME49_022930 [Toxoplasma gondii ME49]	PF05670,DUF814,147,239,6.6e-12,IPR008532,Protein of unknown function DUF814
	XTG02983.2	GCGAAAACATGTCTTTACTGAAGTACATTTTTGTTTAGGTAGCAGTTTACCTTTTTTCCTTAAGGGTCTTTGTGGTCTTGCTCGACCTTTTTATCGTCAATCCGGGCGCGGCCACCGCAAGTGCTCGGATTCTCGTCGCTTCCTCGCAGATTGAAAGGTGATAAAGTTCGTTGAGACGTTCTGGGTGTCAAGATGAGCAACGTCGTTCGACCTATCAAGCTCCAAGAGCAACATCTCCGTCTCATTTACGACGACTTTCGTCTTCTTGACGAGAACCGTGACGGCTACATTGACCACAGCCAGTATGCCACACTGGTACGCGCTCTAGGTCAGACTGTGTCTGACAGCGAAATTGATCGATCTTGGAAAATTGCACTTGAAGAGCAACGCAAACAGAAT…	MSNVVRPIKLQEQHLRLIYDDFRLLDENRDGYIDHSQYATLVRALGQTVSDSEIDRSWKIALEEQRKQNEETKAALEKKEALAKKEAAGTLGLPKKQPPSGPVAPPPNEINFQVFTKVFADNYNPVVSEKVLRQAFQLFDPKNTGKLSVQQLQEIVTHRAEPLSKAEFDELLLLAGLDGQRNFDYSQLAKKLLTGPAGVATVNATR*	1391	206	XI	4985473,4986253,4986838,4987047,4987667,4988395,4989001	4985622,4986350,4986892,4987113,4987810,4988644,4989627	+	4986295	4989049	SOLUBLE PROTEIN NONE	cytoplasm[0.650],mitochondrial matrix space[0.100],lysosome (lumen)[0.100],endoplasmic reticulum (membrane)[0.000]	5e-93	gb|EEA97615.1| myosin regulatory light chain, putative [Toxoplasma gondii ME49]	PF00036,efhand,17,45,0.0037,IPR002048,Calcium-binding EF-hand|PF00036,efhand,131,159,0.00077,IPR002048,Calcium-binding EF-hand	Molecular Function: calcium ion binding (GO:0005509)|Molecular Function: calcium ion binding (GO:0005509)		583.m05709	myosin regulatory light chain, putative	SOLUBLE PROTEIN NONE	cytoplasm[0.650],mitochondrial matrix space[0.100],lysosome (lumen)[0.100],endoplasmic reticulum (membrane)[0.000]	0	5e-93	gb|EEA97615.1| myosin regulatory light chain, putative [Toxoplasma gondii ME49]	PF00036,efhand,17,45,0.0037,IPR002048,Calcium-binding EF-hand|PF00036,efhand,131,159,0.00077,IPR002048,Calcium-binding EF-hand	Molecular Function: calcium ion binding (GO:0005509)|Molecular Function: calcium ion binding (GO:0005509)
*	XTG02985.2	TGTCTAAAATCTTGATGCAGGTTTGTGTTTGCTGAATGGGCTTCAAGTGCGTGTGTTTGATTATGACGATCGAATCATCCGAGGCAGGTTTCAGCGATTTGCTAGCTGGACGTTGGTTTCTCTGGCGGTGCCGGTACCATTCGCGATTCTGTTTGTTTTACACCGGGTACGCGAGAGCACATGGAGAAGGAGGTACAGTGGGTTTGCTTCTTGGCAGTGTAACTCGTTTGCGCTGAGGACGCACAAGAGAGAACATGAGAACACTGCGAGCGCGTGGTTTGGTGGACAACCCAGTTGGCTTCTCGAATATGCAGTGTTTGTGTTTTTACCGGGAGTGTAGCGGTCGGGGCTGATGACGCGACGTGGGAATACAGCGACGATGGCTTCTTTTCCTGTTGT…	MGFKCVCLIMTIESSEAGFSDLLAGRWFLWRCRYHSRFCLFYTGYARAHGEGGTVGLLLGSVTRLR*	1012	66	XII	4679213	4680224	-	4679989	4680189	SOLUBLE PROTEIN NONE	outside[0.370],microbody (peroxisome)[0.320],endoplasmic reticulum (membrane)[0.100],endoplasmic reticulum (lumen)[0.100]
	XTG03003.2	AAAAAATGTCTAACTTCGTCAATGTTCTTCTTGCTCGCTTCGTTTCTGCTTCTGTCGCGGCCCCTGTCTGTGCATGGTTCTGAAGAAGCATCTACCTTAGATACCCCGGAAGGCAGAGACGCCTCCTCCGGAGTCCTGGACGAAAATGGGGTAGAACCGGCGCAAGAAAACTTGCTCGGTTCGTCTGTCGTGTCGCAGAGCGACCAGGAAAATGATGCGCTGCCTGGGGACCTACACGAAAACCACGATGCCGGCCTGCCCTCCCCCGCGCCACGAGAGGCAGCGGGAGAATCTGGAGTTCGTGACCTAGAGAAAGTCATTGCGGAGGATCTTTCCTTCCTCTCTTCCCTCGCGACTATGAAAGAGCTCACAGCGCTTTCCGATGTCGCTGCTGAAGCT…	MFFLLASFLLLSRPLSVHGSEEASTLDTPEGRDASSGVLDENGVEPAQENLLGSSVVSQSDQENDALPGDLHENHDAGLPSPAPREAAGESGVRDLEKVIAEDLSFLSSLATMKELTALSDVAAEANSDAGSLVDRRVSMLNTDGEDRKEDAAEGEETGDAANRKQADLSNLLAVDGYSEMAARALPESLLEALEVGGAVHGPRDETEENNQAPAADQEDRLGFQQEDMELTPGNTFESGKGAALRGVRYGVSDGSGAGERHPLPKTTEKQRKPPDSETRTDDSTAEELVVRSFLHGFPELTALLEDPPLNQQSHSDAAASFYADVGEHASTLSTTTAAEDAQDELGANDPENAVLDSEAGERGEAGNAETAAAQAEVLHEALEKTESTAVVEENAVEE…	1653	472	VI	3314978	3316630	-	3315191	3316609	SOLUBLE PROTEIN NONE	plasma membrane[0.460],endoplasmic reticulum (membrane)[0.280],lysosome (membrane)[0.200],endoplasmic reticulum (lumen)[0.100]	0	gb|EEA99801.1| hypothetical protein TGME49_044530 [Toxoplasma gondii ME49]				49.m03419	hypothetical protein	SOLUBLE PROTEIN NONE	plasma membrane[0.600],Golgi body[0.400],endoplasmic reticulum (membrane)[0.300],mitochondrial inner membrane[0.100]	1	0	gb|EEA99801.1| hypothetical protein TGME49_044530 [Toxoplasma gondii ME49]
	XTG03007.2	AGAAGACTCGAACCACCTTCCATCGCCTTCTTAAACACAAGGGGTCGATTCATTGCTCGTGACTTACCATTCTTGTCTCTGCGCGTGTGGGATACTCTTTCCGGGTTGCGCTGCACGCGATTGTATTTTCTGTGCACCGTATTTCTCGTCGAGTTTGTATTCGCTGTTAGAGACGGGTTTTTTTGTCGTTCCGAAAGGTCTTCTTCCGGCCGCTGTATGCTCTGACATCCGAAACGCGAAGTTTCTCCGCGTTTTCCCCAGTCCTCCGTTCTGCTGGGTCGAGTTCGCTGGACTGCGTTTCTTCCCCGTTCTCCTGATAACTCTGCGGCGTTTTCCTGGAGAATTCCTTTCTTTCAAGGACATCAGTGGATTCTGTTGCGTCTGGCTCGCGCATTTTCT…	MFALQDAEQLQLQRMMQEKFVKRLRAFAVFVAALRALPIVVSIFSETPSGQA*	991	52	IX	2501432	2502422	-	2501852	2502010	MEMBRANE PROTEIN 1 : REGION 25-47	endoplasmic reticulum (membrane)[0.850],microbody (peroxisome)[0.481],plasma membrane[0.440],mitochondrial inner membrane[0.100]						80.m05020	conserved hypothetical protein	MEMBRANE PROTEIN 1 : REGION 25-47	endoplasmic reticulum (membrane)[0.850],microbody (peroxisome)[0.481],plasma membrane[0.440],mitochondrial inner membrane[0.100]	0
	XTG03011.2	CTCTTTTCATACTGTAACATGTAGTGTCGGGCGAACAGGTGAGAACCTGGTCACGGGGAAGAATTGTCCGCGCCCCTGCATTATCGATGTTTTTTCTGAACAACCAACGACTTTGGTCTCCGAGCACTGTGTCTGTGAGTTTCACTTGTTTGTTGTGGCTTTGGAAAGAGGTTTGCCAGACGGTTAAGAGAACAGACCTGTAGGGCGGGACCGTCTTCCAGACGTCTGTTCATGCTGCTCAGAACCCGTTCGTTGTTCGCACTGAGTCTTTGTGCTCCTTGTCTTAAAACTGCTTCATCCGTTCTCTAATTCGAAATCCAAAAGAGATCGCTTTAATTCGACTTCTTAGTCGGACAGACCTCGGCCCTAGAAGACATCCCTACTCCTTGTGGGCTTGTA…	MAPPAVTQSPGQRAGGSGGRRVVTAPTAAGDVPPNQTLYCNNLNDKLHKQDLQACLYEFFSAYGLVLEVVVRGTNMRGQAFVVFADLGSATAALRAAQGKDFLGKPLRLQYAKTKSDAILKLNDQFKPRKPNAPRNKVDAGAGSATKAKDGKATGETGQFSLFIENLPPKATKTSLDILFGQYRGHTESRLIEGRGVAFVDFSTQAQAAVAMQGMQGFKVDPSHPIKISMVEK*	1674	233	Ib	1400012,1401884	1401252,1402316	+	1400812	1402144	SOLUBLE PROTEIN NONE	nucleus[0.460],microbody (peroxisome)[0.372],lysosome (lumen)[0.277],mitochondrial matrix space[0.100]	e-124	emb|CAJ20656.1| Rnp (Rrm rna binding domain) containing protein, putative	PF00076,RRM_1,56,109,2.3e-09,IPR000504,RNA recognition motif, RNP-1|PF00076,RRM_1,162,228,2.1e-10,IPR000504,RNA recognition motif, RNP-1	Molecular Function: nucleic acid binding (GO:0003676)|Molecular Function: nucleic acid binding (GO:0003676)		25.m01882	u2 small nuclear ribonucleoprotein (snRNP), putative	SOLUBLE PROTEIN NONE	nucleus[0.460],microbody (peroxisome)[0.372],lysosome (lumen)[0.277],mitochondrial matrix space[0.100]	0	e-124	emb|CAJ20656.1| Rnp (Rrm rna binding domain) containing protein, putative	PF00076,RRM_1,56,109,2.3e-09,IPR000504,RNA recognition motif, RNP-1|PF00076,RRM_1,162,228,2.1e-10,IPR000504,RNA recognition motif, RNP-1	Molecular Function: nucleic acid binding (GO:0003676)|Molecular Function: nucleic acid binding (GO:0003676)
	XTG03016.2	ACTGTAAAACCTTTCAACTCTCTCCTTCGTTAAGATGGCACCTAAAAAAAAGGAACAAGCCGAGGAGAAAATCCTTCTCGGGAGACCGAAGAACACGTTGAAGATGGGTCTCGTTGGCTTGCCAAATGTCGGGAAAAGCACAACTTTCAATCTTCTTTGCAAGCAGGCGGTGCCCGCGGAGAATTACCCTTTCTGCACGATCGACCCGCACGAAGCGAGAATGAACGTTCCGGATGATCGTTTCAAGTGGCTCTGCACGCACTTTCATCCGAAAAGCGAAGTCTCTGCGACACTGGCGATCTTCGACATCGCCGGGCTGGTTCCAGGCGCCCATAAAGGCGAGGGTCTCGGCAACGCCTTTCTCTCTCACATTCAAGCTGTCGACGGCATCTACCATGT…	MAPKKKEQAEEKILLGRPKNTLKMGLVGLPNVGKSTTFNLLCKQAVPAENYPFCTIDPHEARMNVPDDRFKWLCTHFHPKSEVSATLAIFDIAGLVPGAHKGEGLGNAFLSHIQAVDGIYHVVRAFEEADIVHSEGEVNPVKDLETISDELRMKDVERCEKLIEELDRLVGKGQVPKDKQKKVHLDVLKVVLEHLNNKRWVSQVDWKASEVEVLNEYQFLTAKQVVYLVNMSEKDFIRQKNKWLAKIHGWVEANVSGPIIPYSAQFESKLAELPDDAAREKYIKDVGASRSQLDKIVTTGYHALHLIHFFTCGEDEVKCWTIRQGTKAPQAAGVIHTDFERGFICAEVYKYEDLVAAGSENAVKAAGKYLQKGKDYVVEDGDIIFFKFNVTNSGKK*	1572	396	X	6199675,6200446,6200964,6201551,6202127,6203156,6203655	6199758,6200588,6201136,6201794,6202489,6203300,6204074	+	6199709	6203727	SOLUBLE PROTEIN NONE	microbody (peroxisome)[0.388],nucleus[0.300],mitochondrial matrix space[0.100],lysosome (lumen)[0.100]	0	gb|EEB03628.1| GTP binding protein, putative [Toxoplasma gondii ME49]	PF01926,MMR_HSR1,22,157,4.4e-28,IPR002917,GTP-binding protein, HSR1-related|PF06071,DUF933,306,389,3.1e-58,IPR013029,Protein of unknown function DUF933	Molecular Function: GTP binding (GO:0005525), Cellular Component: intracellular (GO:0005622)|		33.m01280	GTP binding protein, putative	SOLUBLE PROTEIN NONE	microbody (peroxisome)[0.388],nucleus[0.300],mitochondrial matrix space[0.100],lysosome (lumen)[0.100]	0	0	gb|EEB03628.1| GTP binding protein, putative [Toxoplasma gondii ME49]	PF01926,MMR_HSR1,22,157,4.4e-28,IPR002917,GTP-binding protein, HSR1-related|PF06071,DUF933,306,389,3.1e-58,IPR013029,Protein of unknown function DUF933	Molecular Function: GTP binding (GO:0005525), Cellular Component: intracellular (GO:0005622)|
*	XTG03018.2	CAAATCTCCCTTTTCTCGTTGTTTCTTCCTCACCACATTCTCACCCAGCGTGCCAAGTCGTACAGGAGCTGCTTCTTGTGGTCTGCCATGGATTCGTCACCCGCTTCGTCCGCCGACCGGCGCAAGCGGCTTCCAGACTCACCGGGCTCAAGTCCGTCGCAATCAAGCCGCCTTTTTTTTCGCGAAACAGAAGAGCCAACCTCTCCGCCGCCCCAAGACCAAAACGAAAATGAAGAAGTTGACCGTCAGACTCTGCGTGCTACAGACGCCTCACCCACCGGGGATGAAGAGAGTGCTCGAAGGCGCTGGTCCGACGATGACGCAGATGCTGTTGAAGACCCGTTAGCGTCTGAGCAGACAGCCGCTGCTGTGAAGCCAACGCAGAGGCGTCAGCCACCA…	MDSSPASSADRRKRLPDSPGSSPSQSSRLFFRETEEPTSPPPQDQNENEEVDRQTLRATDASPTGDEESARRRWSDDDADAVEDPLASEQTAAAVKPTQRRQPPMNLDTFYMPGDSGEKGGVEKDGFFDLYCRLNFLRTQERKFGTINHGFHRKKQIAELEREVCELRNVVAEKRRRSEGSEPRANTEVTPEEPSLRALAVQLELKSKRLACLKARRCRDLRLDLNLLLKSMGDQLSDLYPYNESLDRMAQRLDQFSWKAPTWIGYRPLLLQKHKAGVYKQWIDAGCPEPPHSVLQKIAHQTHVEENMDDLYGDTTFSGSPQTENAKANSSSPFEEPEGHSPADAGKVRQDENKQPETPHRKEESRTTQ*	1302	369	IX	3599062,3600341,3601122,3602603	3599169,3600417,3601931,3602909	-	3599167	3602822	SOLUBLE PROTEIN NONE	nucleus[0.700],microbody (peroxisome)[0.300],mitochondrial matrix space[0.100],lysosome (lumen)[0.100]	e-122	gb|EEB01274.1| hypothetical protein TGME49_089890 [Toxoplasma gondii ME49]
*	XTG03035.2	AACAGAAGTGAATGATGACCGAACGCCGTTTCCCATTAAGCTTGTGGGTTTGCACGTAGGGCCGGCAGTGTAGTGCTTCCACAAATTGCTGTTGGGGAAGGATGACACGGCGGCGGCGAGAGAGCAGCCGTCAAAGGCAGCGCCCAGCATCTGGCCGCGACTACTACCTGTATTCTAGCAAGAAACACGCCCGGTTTTCCCTCTAGTCATATGTCATGCCGCGAACGGCGGTTACAGCTCCTTTTCTGTGTGCACGTTCAGCCACAAACACGGAAGCGGCACCTTCTACGGTTCCGCTTCCAGTTCTTGCTCGGGTACCGCAACTGTCTTGGGCTGAGTTTCATGCGGCGTAAGGCTCTCTCCCCATCGCGTGACACTTTGCAGTAACTAAGCGTGTTA…	MYACTGKSKGNSSQIRLSKKCVCVNAFLLKYLSCQIDISKLSNHMYAVLMVSEKETDRSEEWTLAHFSPFPSISSAFSFLVRNVERVFLKSTSEYLQS*	1229	98	IX	4863601	4864829	-	4863777	4864073	SOLUBLE PROTEIN NONE	cytoplasm[0.450],microbody (peroxisome)[0.303],mitochondrial matrix space[0.100],lysosome (lumen)[0.100]
	XTG03039.2	AGAAGGAATCTGTAAATTGAGTAGAGAGGACTTCTTATCGAGGGTTCGTTCACCCTTAGGTGTTCGAATCAAGGAGACGTTTCATCGACTCAAGCGTCTGCCACTCTCTAGCAGCTGGCATCAGCCACGTTTGTTGTTCCATTCAAAAGATCATGCGAGGCGAGATTTTCCCCGAAATTCACGCTTTTTTGAAGAGCAGGAAGTCTGGTCTCTCTTTCAGAACCCACGGTTGACGGGGCGGGTCGACTCTCGCAGACGCGCGAGAATTAACTTGAACTGCAGCGAAATTTTGTGGAGTCAGTGGACAAAACGCCACAATGTCGAGCGGAAACTTGTCAGTTTCCAGATCCCGCACGTTGAGAAAAGTCCTGGCCGGCCCGCCTGGAGAAACAGACGAAT…	MSSGNLSVSRSRTLRKVLAGPPGETDEYQGRQLDELQKALLRLAYNHGALKFGEFKLKSGRTSPFFFNAGMFGNGQAMELISKAYATEIVRSGVEYDVLFGPAYKGIPIVACTAMSLNRVYSQPAPFIYDRKEAKDHGEKGVLVGALNQLEPKQIPGTTDKYRPARVLLLDDVLTSGTAIRGNMKLLQELQHTVEVAGIFVLLDRQERVSEDADLSAAEQLEETYKTKVFSVLNIMDLLLFLEELISSGDHLEPRETLQKARNDILEYRRKYGVTDELPTDVM*	1581	283	VIIb	2718641,2719748,2720511,2721541	2719270,2720066,2720901,2721781	-	2719053	2720825	SOLUBLE PROTEIN NONE	mitochondrial matrix space[0.743],mitochondrial inner membrane[0.423],mitochondrial intermembrane space[0.423],mitochondrial outer membrane[0.423]	e-163	gb|EEA98019.1| orotate phosphoribosyltransferase, putative [Toxoplasma gondii	PF00156,Pribosyltran,68,216,5.2e-20,IPR000836,Phosphoribosyltransferase	Biological Process: nucleoside metabolic process (GO:0009116)		55.m04838	orotate phosphoribosyltransferase, putative	SOLUBLE PROTEIN NONE	mitochondrial matrix space[0.743],mitochondrial inner membrane[0.423],mitochondrial intermembrane space[0.423],mitochondrial outer membrane[0.423]	0	e-163	gb|EEA98019.1| orotate phosphoribosyltransferase, putative [Toxoplasma gondii	PF00156,Pribosyltran,68,216,5.2e-20,IPR000836,Phosphoribosyltransferase	Biological Process: nucleoside metabolic process (GO:0009116)
	XTG03070.2	ATTTCTGAACAGATGCCGAAGCCCACCCACCTCGGGTGAAAAGCTGTCTTTTGCTTTTTTCGGTGTTTTTCTTTTCTGTATTTCTCGAGTCTCCCGCACCGGAAAAAGCAAATCAAAATGGGGCGCGTCATCAGAGCTCAGCGTAAGGGTCGCGGAAGCGTTTTCCGTGCCCATACGCACAAGCGTAAGGGAGAGGCGAAGCTCCGTCCTTTGGACTTCGCAGAACGCCGTGGCTACATCAAGGGTCTGGTGAAGGACATCCTCCACGACCCCGGCCGTGGCGCGCCTCTCGCTGAAGTCTCTTTCCGTGATGCTTACCGCTACAAGCTGAACAAGCAGCGCATGGTTGCCGTTGAAGGCATGTACACCGGCCAGTTTATCTACTGCGGCAAGAATGCG…	MGRVIRAQRKGRGSVFRAHTHKRKGEAKLRPLDFAERRGYIKGLVKDILHDPGRGAPLAEVSFRDAYRYKLNKQRMVAVEGMYTGQFIYCGKNAALTIGNILPLNKMPEGTVVSNVEEKAGDRGTLARTSGTYATIVGHSDDGSKTRIRLPSGARKTVSGYSRGMVGIVAGGGRIDKPMLKAGNAYHKYKVKRNCWPKVRGVAMNPVEHPHGGGNHQHIGHPSTVSRMAAPGQKVGLIAARRTGLLRGGRKTKLAGKSQE*	1138	260	VIIa	2010954,2011803,2012595,2013269	2011089,2012063,2012825,2013778	+	2011071	2013540	SOLUBLE PROTEIN NONE	nucleus[0.674],mitochondrial matrix space[0.569],microbody (peroxisome)[0.304],lysosome (lumen)[0.291]	e-136	gb|EEB00544.1| 60S ribosomal protein L8, putative [Toxoplasma gondii ME49]	PF00181,Ribosomal_L2,11,90,8.6e-22,IPR002171,Ribosomal protein L2|PF03947,Ribosomal_L2_C,96,231,5.8e-67,IPR002171,Ribosomal protein L2	Molecular Function: structural constituent of ribosome (GO:0003735), Cellular Component: intracellular (GO:0005622), Cellular Component: ribosome (GO:0005840), Biological Process: translation (GO:0006412)|Molecular Function: structural constituent of ribosome (GO:0003735), Cellular Component: intracellular (GO:0005622), Cellular Component: ribosome (GO:0005840), Biological Process: translation (G…		20.m00388	60S ribosomal protein L8, putative	SOLUBLE PROTEIN NONE	nucleus[0.674],mitochondrial matrix space[0.569],microbody (peroxisome)[0.304],lysosome (lumen)[0.291]	0	e-136	gb|EEB00544.1| 60S ribosomal protein L8, putative [Toxoplasma gondii ME49]	PF00181,Ribosomal_L2,11,90,8.6e-22,IPR002171,Ribosomal protein L2|PF03947,Ribosomal_L2_C,96,231,5.8e-67,IPR002171,Ribosomal protein L2	Molecular Function: structural constituent of ribosome (GO:0003735), Cellular Component: intracellular (GO:0005622), Cellular Component: ribosome (GO:0005840), Biological Process: translation (GO:0006412)|Molecular Function: structural constituent of ribosome (GO:0003735), Cellular Component: intracellular (GO:0005622), Cellular Component: ribosome (GO:0005840), Biological Process: translation (G…
	XTG03081.2	GACAGACACACTATTCTGATGATTTTTGAGAAGTACTTTTCTGAGAAAGTTGAAAAGAAAATGAATTTTGCCTCCTGTCACTCGGGTCCCTTGTGTTGATGGAGTTGGAAATTGAGACGGTTGACTTCTACTGTCTTCAGCCCTACCGGTACGGCTGGTAGTCCACGGCGGCTGCTTCGCCTTTCCCATCGAATTGGTTTGTGGATTTCGGTGGTTTCACCGAGTTTCGCGCCGGTGAAAGAGACAGAGCAGAGCGAGTGTACGAAATCTGTCCCTTCGCGTTCTGAGATTGTTACTCATGTCTTGCAAGCTTGTGGTGATGTCCTTATGACTTTTCTAAGCGTGCCACGCGCCAAGATCACGGTGGTGATGCAGTGACCGCGTTTCCACATTGTTCAG…	MGLHSPRLPDDPVVTVLRRHSREMWMASMMEAESTVHDGNEKQGNQEVANRGGNSSTGVAESRKSRRPGGAVKSGTCEHSEKVEKGDSMETKDFHASTVDSLSSIGDVDITKAPSFGSSASNQDDVVRALRSWSRGQWSLNAQDSITASAPSSSQDMPSSPVLDEDSVLDVIEEHVGSARVVKDLRRTAARPAHTHRRN*	2213	199	XI	1714118	1716330	-	1715233	1715832	SOLUBLE PROTEIN NONE	cytoplasm[0.650],mitochondrial matrix space[0.100],lysosome (lumen)[0.100],endoplasmic reticulum (membrane)[0.000]	1e-84	gb|EEA97204.1| hypothetical protein, conserved [Toxoplasma gondii ME49]				583.m11412	conserved hypothetical protein	SOLUBLE PROTEIN NONE	cytoplasm[0.650],mitochondrial matrix space[0.100],lysosome (lumen)[0.100],endoplasmic reticulum (membrane)[0.000]	0	1e-84	gb|EEA97204.1| hypothetical protein, conserved [Toxoplasma gondii ME49]
	XTG03142.2	ATATTTTTTTGCTTCCTGTGTATTCTTTCGCGAGCAGACAAGATGACGAACTGTTTGAGTAAATTGCCCTACGTTTCCGCTGCGTGCGGAACGGCTTCGCTGCTGGTGTATTTCTTCCCCTCGACTCTCCTATCATGCGTGCCTCAGTTAGCGGAGACGTCTCCTGCGTTGCTAAGGCTTTTGTCGACTCTCGTGAACACGAGTTTCAGCTGCCTTTTCGGCTCGGCAACATGGGTTTTCTTCGTCATGTCGCCTGTTCTTCGGAAAACGTTGAGCAGGTGCAAGCTGGCTGAAGTACAGTCGATCCACTACCCAATTTTTTTCTGCGCGTCGACCGTGCTTTCTTCGACGCTTCTCTCGACTGTCTGCTACATGGGCGTCGGCTACAGCAAGTTGCAC…	MTNCLSKLPYVSAACGTASLLVYFFPSTLLSCVPQLAETSPALLRLLSTLVNTSFSCLFGSATWVFFVMSPVLRKTLSRCKLAEVQSIHYPIFFCASTVLSSTLLSTVCYMGVGYSKLHMAAAVNVIGNLVNSCYLAPRQVSLLERRRELEEQLGIDTADTAVNAAEVARRAARGGDGDQAAAGLEYQDVVKAFKLHHSLGMAVGFVSFAALLPFLVS*	1026	218	Ib	1409471,1410141,1410776	1409759,1410313,1411339	+	1409513	1411012	MEMBRANE PROTEIN 5 : REGION 11-33,47-69,89-111,118-140,197-218	plasma membrane[0.919],lysosome (membrane)[0.300],microbody (peroxisome)[0.152],endoplasmic reticulum (membrane)[0.100]	1e-90	gb|EEB02581.1| hypothetical protein TGME49_009720 [Toxoplasma gondii ME49]				25.m01884	hypothetical protein	MEMBRANE PROTEIN 5 : REGION 11-33,47-69,89-111,118-140,197-218	plasma membrane[0.919],lysosome (membrane)[0.300],microbody (peroxisome)[0.152],endoplasmic reticulum (membrane)[0.100]	0	1e-90	gb|EEB02581.1| hypothetical protein TGME49_009720 [Toxoplasma gondii ME49]
*	XTG03145.2	ACTCGATCGATCAAAGCAGGTTGGACGTTGAGGCAGCGGGGATCGAGTGTTTTTCAGATCCGTTCTCGTCTTGTTTTGCTGTGAAACGCACCTCCGAAGAGAGACCAGTGTCGCCGTGCTTGTGGCGGACCTGGAGAACGGGAAGAAAGAAAGACACAGGGTCCTTCTCATGTTAAAACCTGCCTCGAGACTGGTGAAAAGGCTGGGGAAAGAAACTCCCCGCCGTAAGCGTTTGGTGGCGACGAGACGTCGCGCGAGCTTGGTGTTGCGCGGGATTTTCGACAACTGGAATTGTCGCTGCGTTCACGGAAAAGATGCAGGAAAGAAAACGGCAGCGGTGAAGAGAATCGCGAGTGTTATAACCAGCCAGAGGGAGAAAGACAGTTCCATTTTGTCACT…	MLKPASRLVKRLGKETPRRKRLVATRRRASLVLRGIFDNWNCRCVHGKDAGKKTAAVKRIASVITSQREKDSSILSLLDSKNVCVPAAARALQ*	1263	93	XII	2019104,2019468,2020501	2019315,2020399,2020619	+	2019273	2019706	SOLUBLE PROTEIN NONE	nucleus[0.954],mitochondrial matrix space[0.446],microbody (peroxisome)[0.300],mitochondrial inner membrane[0.134]
	XTG03148.2	TGTGGACTCGTGAGTCCAGAAACGACGCTCGCCGCCGGAATTTTGTCCTCGTTTCCCGCGCTCTCCAACGACAGTCCCCCGTTCTGTCAACCCAAGAAGGACTGGGCCAGACACCACGCACTGCCTTGGCACGCGGCGCGCGCACCTCTGAGTCACTCTCCCTCGCGTGTAGCCCGCGCCTCGCTCTGAGAAAAGGCATTTCGATCTCTTTCGTCGCGGAAAGGCCTTCCGATCGGCAGGTTACCTCGTGGACTGTCTTGCCTTTCTTCCCTCCCAGTCTTAGTCTTCTTCAAAGCAGCTCTCGCACACTGCTGCTCTGCGCCTGCTCTCCTCGTCGCCCCGACTGCTGTGTAGAGGCTTGTTGGAGTACTGGCGTTCTTCTTTGATGCCGACTATTAA…	MMTSPSTASPPPTRDSMADSPASSESPAGPQKRASLQEGSSLAEAAGAAKKRTPAPSPSAAAVSAPQTKQLRRTCPYLGTIKRHLLDFDFEKVCCICLSNQHVYACLVCARYFQGRGKNTYAYMHALQEQHYVYLNLKDCRVYCLPENYEVKDASLDDIIYNLHPTYTKEDVAQLSTRIIYGKALDGADYIPGCVGLNNLKRTDFCNAMIQSLCTVVPLRNWLLLLDLSHVQNYDPVLQTLGELMRKIFNARNFKGIVSPHEFLQAVGVASKKKFRIGEQADPLQFFCWLMTRVHQSAKHKKLNSNVVNDCFQGEVEVRTTTAEGEATGQPPSVSRVPFLFLTLDLPQAPIFKDSLDRNMIPHIPIFDLLQKFNGEQIQEATPGTLKRYSLWRLPKYLV…	2518	571	Ia	837099,838425,838934,839489,840332,841154,841725,842367,843056,843669,844257,845339	837962,838561,839086,839650,840449,841259,841794,842414,843209,843787,844329,845852	+	837620	845571	SOLUBLE PROTEIN NONE	nucleus[0.300],mitochondrial matrix space[0.100],lysosome (lumen)[0.100],endoplasmic reticulum (membrane)[0.000]	0	gb|EEB03075.1| ubiquitin carboxyl-terminal hydrolase, putative [Toxoplasma gondii	PF00443,UCH,192,501,2.9e-36,IPR001394,Peptidase C19, ubiquitin carboxyl-terminal hydrolase 2	Molecular Function: ubiquitin thiolesterase activity (GO:0004221), Biological Process: ubiquitin-dependent protein catabolic process (GO:0006511)		83.m01263	ubiquitin carboxyl-terminal hydrolase, putative	SOLUBLE PROTEIN NONE	nucleus[0.300],mitochondrial matrix space[0.100],lysosome (lumen)[0.100],endoplasmic reticulum (membrane)[0.000]	0	0	emb|CAJ20366.1| ubiquitin carboxyl-terminal hydrolase, putative [Toxoplasma gondii#gb|EEB03075.1| ubiquitin carboxyl-terminal hydrolase, putative [Toxoplasma gondii	PF00443,UCH,191,500,2.9e-36,IPR001394,Peptidase C19, ubiquitin carboxyl-terminal hydrolase 2	Molecular Function: ubiquitin thiolesterase activity (GO:0004221), Biological Process: ubiquitin-dependent protein catabolic process (GO:0006511)
	XTG03169.2	GTTCCTAACTTTTTTGCCTTTCGGCAGTCAAAGCGTCTAAACGAGTTACGTGTGACATGAAAGCATTTGTTCCAAACACACTCGGCTGGACATCTGATCTTGAACAATAGCTGCGCGACAACAGCTCTGGACACACTCACCCTCGTGCGGCTCCTCGAAGGACTGAGTGAAACGCTGAGGTGCGCGTCTCGTGAAGGCCACTGTTGCTTGTCCTCACGGTGAAGGTCGGCCAGCCAGCTTTTGACGGTACGGAGATTCTTCTGTTTTTGACCCCGAAGGGAAACGTGCACGCCGTCAGCGAAAATGACTCAGGTTCCGCCCGTAACATTCCAGCAGTATGGACCGGTTATCACGACCTCTGCTGGGAACCCAGTCGATGACAACCAAAACTCGGTAACT…	MTQVPPVTFQQYGPVITTSAGNPVDDNQNSVTAGPYGPAILSNFHLIDKLAHFDRERIPERVVHAKGGGAFGYFEVTHDITRFCKAKLFEKIGKRTPVFARFSTVAGESGSADTRRDPRGFALKFYTEEGNWDMVGNNTPIFFVRDAIKFPDFIHTQKRHPQTHLHDPNMVWDFFSLVPESVHQVTFLYTDRGTPDGFRHMNGYGSHTFKFINKDNEAFYVKWHFKTNQGIKNLNRQRAKELESEDPDYAVRDLFNAIAKREFPSWTFCIQVMPLKDAETYKWNVFDVTKVWPHGDYPLIPVGRLVLDRNPENYFQDVEQAAFAPAHMVPGIEPSEDRMLQGRMFSYIDTHRHRLGANYHQIPVNRPWNARGGDYSVRDGPMCVDGNKGSQLNYEPNSV…	2498	502	VIII	1971499,1972638,1973365,1974374,1975270,1976310,1977354,1977612,1978172,1979332,1979856	1972295,1972742,1973588,1974629,1975441,1976705,1977421,1977671,1978412,1979372,1979993	-	1972185	1978288	SOLUBLE PROTEIN NONE	microbody (peroxisome)[0.748],lysosome (lumen)[0.255],mitochondrial matrix space[0.100],endoplasmic reticulum (membrane)[0.000]	0	gb|EEB00955.1| peroxisomal catalase [Toxoplasma gondii ME49]#sp|Q9XZD5.1|CATA_TOXGO RecName: Full=Peroxisomal catalase	PF00199,Catalase,17,403,6.9e-271,IPR011614,Catalase, N-terminal	Molecular Function: catalase activity (GO:0004096), Biological Process: response to oxidative stress (GO:0006979)		44.m00005	peroxisomal catalase	SOLUBLE PROTEIN NONE	microbody (peroxisome)[0.748],lysosome (lumen)[0.255],mitochondrial matrix space[0.100],endoplasmic reticulum (membrane)[0.000]	0	0	gb|EEB00955.1| peroxisomal catalase [Toxoplasma gondii ME49]#sp|Q9XZD5.1|CATA_TOXGO RecName: Full=Peroxisomal catalase	PF00199,Catalase,17,403,6.9e-271,IPR011614,Catalase, N-terminal	Molecular Function: catalase activity (GO:0004096), Biological Process: response to oxidative stress (GO:0006979)
*	XTG03178.2	TCTTTCTTCGCTCTTGGGTCTGCTTCTTCACCTCTGTTTATGTCTCGTCAATCCCTGTGCCGTCTTGACTTGTTTTTATATATACCTTTTTAACACCGCCCCGCCGTTCACTACTTGCACTTTCGCTCGAGCGTCGCCCAGCAGGCCGCATCCGAGGCGCGCTCCCTACGCAGCAAACGCACTTATAGCAGTCAAGGGGGGCGCTGCATACTGATCGTCCCACCAATCAAAACACTTTACTTGCAAACGTAGCAGGCTTAACAAACCTGTTGAGCCGCGGAAAGGATTGCATCGGTTTATGCGTGTTGTTAAGTGGTGCCTAATGCTTTGTTTTCGTGCTTTTCCTGTCACAGAGGCTGCGGTCCAAGCGACTTGCAGTCTGGCACCGCGACCTTCTGT…	MSLPSFPLLCDMFCISESGVFLRSVKWIGPFSPSRPQQGAHQSFGDGPAHNSLFRKTYS*	1342	59	IV	474165	475506	+	474639	474818	SOLUBLE PROTEIN NONE	microbody (peroxisome)[0.640],cytoplasm[0.450],mitochondrial matrix space[0.100],lysosome (lumen)[0.100]
	XTG03186.2	ATTGTTAGTACGCTCTCTCTGTGTCTACCGCTGAAAATATCAAGTGCGAGAGGCTGGCGGATGCTACTTTACAGGATGAACGAAGATGAATACTGGCAATATGCGCGATGTACGTTTTGTCCAAAGGTGTGAGAACTTCGCCGGGATGAGACCCATGCGGCGTCGCAAAAACTCGGGAAACAATTTCTAAAAGCGAGAATCATGTTTCCACATGCGTTTCAGCAGGCGAATGGGAGATATGATGTTTCCGGAAGCTTCTTCGCCGCTAGGGTTTGTTGTGTCCCCGCTCCGACTGATGTGTCTACGTGCTCTTTTCTGTTCTGTTTCGAGTTCAATAAGTGTCACACACAATGGTCTCATGGATTTCTATCAGGCAGCCCGAAGAGCAATTTTTAGGTG…	MRHVFNSSAWRVDLSGSANVGRVAEEFDRQEGPDALIGQPTHADNQESLSNLCHTQNDTSTEPAGPVSNTSRRKAFRWRVHHVNTRVFSTLHRYLRCTPLCSRAKYDIRKNGLAFAQLDEHRGRSDIMAVLRWVDVEACVYKQDKGAIAAAVAVDSLVSNGSHFTLDVLDKECQPLRMVRGRYLGVGGNGIVFEASTAHSGELDSLALKLLFLDRTFLQSPQSDISKALAVSKRMEMRIRLLLRSVTSAQLYFRDRFAVPLFCGRIRGLPDLFDIGSRGAGCSIVVLYKRLYCSLADLLSACASLSYQARLFLTKQMIEVVHNLHCKGLVHRDIKDSNFFLDEQGNIYLGDFGLSVPNGSTEALVYTPKLTDPSDVGIVLAGWDRRRAIFAQVTEAADL…	2311	490	IX	1400289	1402599	-	1400546	1402018	SOLUBLE PROTEIN NONE	mitochondrial matrix space[0.514],microbody (peroxisome)[0.457],mitochondrial inner membrane[0.241],mitochondrial intermembrane space[0.241]	0	gb|EEB01569.1| ropthry protein, putative [Toxoplasma gondii ME49]	PF00069,Pkinase,292,368,2e-14,IPR017442,Serine/threonine protein kinase-related	Molecular Function: protein kinase activity (GO:0004672), Molecular Function: ATP binding (GO:0005524), Biological Process: protein amino acid phosphorylation (GO:0006468)		57.m01774	protein kinase domain-containing protein	SOLUBLE PROTEIN NONE	mitochondrial matrix space[0.514],microbody (peroxisome)[0.457],mitochondrial inner membrane[0.241],mitochondrial intermembrane space[0.241]	0	0	gb|EEB01569.1| ropthry protein, putative [Toxoplasma gondii ME49]	PF00069,Pkinase,292,368,2e-14,IPR017442,Serine/threonine protein kinase-related	Molecular Function: protein kinase activity (GO:0004672), Molecular Function: ATP binding (GO:0005524), Biological Process: protein amino acid phosphorylation (GO:0006468)
	XTG03189.2	AGTTCCTACGGCACTTTTGCTTTTTCTAGCGAGTCTCGAGTTCCTGCGTTTGTTGCTTCTCGTCCGACTTTGTACCACTTCAGGAACTCCCGTCCTGCGCTGTAGAATCGCAGTGCATGTGTGGCCTGTCCAAAACCCATTTGTAGCAGCCGTGCGACCCGCTTGCCTCAGGTTTCTCTGTGCGTCTGTCAAGGAGGAAGTGATTTCACGTGCCGTATCCTGAATATTTTCTTCGCATACAGCTGCGTCGTGCGACTCTGGCCTCTGCATTGTCTGTCCTTGCTGTGAGGCGCCAGGAACGATCGCTCGGACGGCATTGCCTTCGGCACAATCTCGAAGGGGAATTGCTTGCGGAAGCACCCAGGAAGACGGAAGTTCTTGCAGTATGCGATTGGCAGG…	MSAAAPKATSAPATSGVVSGGPSYLPLALVDKCIGSRMWIIMKGDKELAGTLRGFDDFVNMVLDDVTEYTFTPTGVKKTKLQSILLNGNSITMLVPGGDPEEAQQAESVAETGEAKTSE*	1357	119	XII	3404194,3404925	3404567,3405907	-	3404391	3405107	SOLUBLE PROTEIN NONE	cytoplasm[0.450],mitochondrial matrix space[0.360],lysosome (lumen)[0.100],endoplasmic reticulum (membrane)[0.000]	2e-54	gb|EEA99987.1| snRNP protein Lsm5, putative [Toxoplasma gondii ME49]	PF01423,LSM,28,96,1.1e-21,IPR001163,Like-Sm ribonucleoprotein, core			50.m03185	snRNP protein Lsm5, putative	SOLUBLE PROTEIN NONE	cytoplasm[0.450],mitochondrial matrix space[0.360],lysosome (lumen)[0.100],endoplasmic reticulum (membrane)[0.000]	0	2e-54	gb|EEA99987.1| snRNP protein Lsm5, putative [Toxoplasma gondii ME49]	PF01423,LSM,28,96,1.1e-21,IPR001163,Like-Sm ribonucleoprotein, core
	XTG03207.2	GTGACTCATTCCTGCTTCGGGGGAATACTTTTTTTTCTTTGGCTCCGACAGGTGAGCTCGCCGAACAGCGGCGGTGGTTGCTGTCAAGATCTTTAGGGACGCGCTTCCAGTTGTGGACCTGTGTTTTCCCAAGCCGGAAAGCGACCGTCGCAGAGTGAGAGGGGACCTGACCTCTGCGATTCTTTTCAGCGTGTCGTTGCAAACTGCCGGCGGGATATCTCGGCAAGAACAATCAGCTGTACGGAACGCGTGGCACAATGGGAAGGAGGGAATCTCTGGTTGGCTTTGAAACGGGCAAGTTGGACAGTGGCGTGAAACATTCACAAGAAGACAAGGCATCGGATGATACGGCCGCAGATGCTCTCGAAACTAACGACTCATCCGACAACTATGGACCCC…	MGRRESLVGFETGKLDSGVKHSQEDKASDDTAADALETNDSSDNYGPRPPKSEDAARLRKIYDQAHEGRKRQRKANFQALLTSFGLVAYVAVSGFLVLRYATPRSKRPQQVGGGSDYGLHDGYPVRHDNWYIRDKPNPPGIATIATASEFGRVAPFRSKFYPQTVPADIDAALDLVYGPLPGNVPPHRRTRW*	1925	192	X	5737708,5738348,5739937	5738082,5739461,5740372	-	5739062	5740115	SOLUBLE PROTEIN NONE	endoplasmic reticulum (membrane)[0.850],nucleus[0.740],microbody (peroxisome)[0.519],plasma membrane[0.440]	1e-76	gb|EEB01935.1| hypothetical protein TGME49_037230 [Toxoplasma gondii ME49]				46.m01745	hypothetical protein	SOLUBLE PROTEIN NONE	endoplasmic reticulum (membrane)[0.850],plasma membrane[0.790],nucleus[0.600],microbody (peroxisome)[0.300]	1	e-122	gb|EEB01935.1| hypothetical protein TGME49_037230 [Toxoplasma gondii ME49]
	XTG03228.2	AAAGACTCCCTTATGTCAAATGTTTGTTTAATTTATTGTCGCTGTCAAATCCCACAGTCGCTTATAGCTTGGTGAGTGGATGGCACTGGCAGCACGCCGGACTCTTGTTTCTCGTTAGCGCGTAGGGCTCGTTGTGCGACTGTTTTCTTCCGCCTCTTCAGCGCAGGTGAAACGAGCACGCTGTTTGCGTGTCTTGTCCAGTCCTCCTCGAGGCCTTCGCCTTCCTTTGTAGAGAAAGGAGTTCTTCCAATTTTAGGGTGGGCCAAATGACGCACCCAAATCCCCTTCAAACACGTTTTTCGCGCAGTGCTTCCCTCGTTTCTCGGATGCCGCTGGTTCGGCTCTTCTTCACCATCGCCGCGCCACTTCTCTTCTCCCCCTCCCCCTGTCCGTTTCTGC…	MTHPNPLQTRFSRSASLVSRMPLVRLFFTIAAPLLFSPSPCPFLPLKTHCLAIQLGKPQGSPPASQKEAIRDTGVSHQKGEPSDSSSEPKPQGTVAETPGAASAAAAEVGRPSRSSAGPGKKKRGPSLFTEETMGPSKRHPCLKTLAAAVERFQAQHLTGRDAAKAFVDAIQECGIQVVASDYDRTAISVHSGGSARRDDLSVLGALTPDFKLLGEELTRRNIPIYFVTFSDKGENRGDRIAAGPLVEATLKASNANFEAQGVFGYYPPFYSEPEDYAPLGLSAPMPTDKSFHIQQVSKASGVPEDKILLLDDDRANCVNFCRSGGAAIHVSGHEGFDFGAVRVVVKPSLIMQ*	2269	353	VI	2789297,2790404,2790777,2791525,2791934	2790139,2790520,2790888,2791606,2793048	+	2789563	2792107	SOLUBLE PROTEIN NONE	mitochondrial matrix space[0.563],mitochondrial intermembrane space[0.496],mitochondrial inner membrane[0.280],mitochondrial outer membrane[0.280]	0	gb|EEA99731.1| p36 protein [Toxoplasma gondii ME49]				49.m00048	p36 protein	SOLUBLE PROTEIN NONE	mitochondrial matrix space[0.563],mitochondrial intermembrane space[0.496],mitochondrial inner membrane[0.280],mitochondrial outer membrane[0.280]	0	0	gb|EEA99731.1| p36 protein [Toxoplasma gondii ME49]
	XTG03232.2	TTCACTTACCGAACTGTTTGCATGTTGCTCTATTTAGGCTCCTGTTGCTTTCTGGTCGTTCGCAGTTTCCACCGTGTCTTTCCTTGAAAGTCTGTACATACATCGTGTTGCCTGTGATACCCCGGCGTCAACTCAAGGCCGCGTGCTGTTTCAGAAGACATTTTTGTCGAAAACTCTTCCATTTTTCAGAGCAGAACGGTCCAAAATGGCGTCCCTCGTCCAACCGGCTCGTTTCTTGGATGCCGCGGTCATGGGGCTCTTCGCCATGGTGCTTTCTGCTCTGATGCTGTACATGTTCGGCGAATTCTGGAACCTGTCTCAAGATCCGCGGTTCAGTCAGTGGAAAATTGGTTTTTTCATGCAAAAACTCTTCCCCTTCAAGAGAAATTTCGACTTCAA…	MASLVQPARFLDAAVMGLFAMVLSALMLYMFGEFWNLSQDPRFSQWKIGFFMQKLFPFKRNFDFNLTHILLFTVCVLLLSFRPDYELLPPEQQAQYRGHGCCSLNAGSSEEPQQQAEGSHYAKEGKKKH*	1103	129	VIIb	3150004,3151215,3151700,3152474	3150656,3151282,3151839,3152715	-	3150512	3152510	MEMBRANE PROTEIN 2 : REGION 12-34,63-84	endoplasmic reticulum (membrane)[0.685],plasma membrane[0.640],Golgi body[0.460],endoplasmic reticulum (lumen)[0.100]	5e-71	gb|EEA97955.1| hypothetical protein, conserved [Toxoplasma gondii ME49]				55.m00101	conserved hypothetical protein	MEMBRANE PROTEIN 2 : REGION 12-34,63-84	endoplasmic reticulum (membrane)[0.685],plasma membrane[0.640],Golgi body[0.460],endoplasmic reticulum (lumen)[0.100]	0	5e-71	gb|EEA97955.1| hypothetical protein, conserved [Toxoplasma gondii ME49]
*	XTG03243.2	ACAAAATTAACAACGGGAGCCCGTTGGGTTGGCTCGCCATACGAAGAAACGGACGACAGTCCACCACGCATATTAACGTTCGTATTACCTGTTTTCACTAGCTTGGACTAGAGAGGCGTGTGTTTCCCTTAGAGATTCTGTATTGCGTTTCTTCGCGGCCAGGAGATCAAAGGTATTGAGGCAGACAGCAGAAGCGCCCTGCTTTGGAGAAGTTTGTCTCCCCTACAACCGGAGCAGGATGCGCAAATACAGGTGCTTTGTCGAGACGTGCGAGGTAGTAGACGTATGCGCGGCAACATGCTTAGCGTGGTAAAGATGGCACGTGGGACAGATTTACCGTAGGACACCGGTTGCTCCGGCAAGGGCATTACGCACTGTCACCCACATGACGTGGAAATT…	MEGVCCLLRLQALMDGGDPAAIITVSEALGALFTGTITSVAAFRHYYFVSLKMEAIIGKFSIWSAVELEIVVGVVVSCMAFQGLAHGPRAVLSLAVSICRHTTRPFG*	1394	107	VIII	2609867	2611260	-	2610005	2610328	MEMBRANE PROTEIN 2 : REGION 19-41,52-74	plasma membrane[0.700],microbody (peroxisome)[0.495],endoplasmic reticulum (membrane)[0.200],mitochondrial inner membrane[0.100]
	XTG03244.2	TTTGAAGAAACGCTTCGCTCTCGTAGGCCTTGCGGAGGCAGCTTTCCGCGCACCTCTCGCTTCCTCAGACGAGGAAGACCTTCCAGCCGTGTCGGGGAAACCTGATGGCGCCTCTCGGTGTTTCGACGCCTCACCGGAAACCACGAGAACAAGCAGGCGAAGAGCGCGCCCGTGTGAAGCAGGTAGTTCAGCGCCTCCGTCGGACACCATTCTTTTGAAAGACAGACAGGCGGGATGGTGCGAGGGGAGACGGTTTCTTCATCGCAGCAGCAGCACTCAGCAACCGCAAGAGAGGCCAGCCAAGCCGAGGAAAACAGGCAACGAAAACTGTCTCCGAGGGACAGCCTGGAGTGTCGATGGAAGTGCATTTCTCACGTGGAGTGAGGACGCTGTTGTTCG…	MDFKASGPGANKLFACGSYSQSVCVYTEDCGGRRGALPYTAPTHCLLDTATSWGGVTQVKFVGENLLVSGHRQDGVMRCWDLRKPDTPLARLGRATTQSSQKFAFDSRPLTDEDEGEITALVTGDELGQISFFSLSSWKCIYAHANAHHGDHINPAAVVAAAFHPRRSLLLTAAGSRRFHDFAASTCSSPAVSPDPSDVSDIEEKYFRGDRTNAACLSDMQQSDGRHQPLRDHSSSEVEREINSKKKRRTDCIEEDKHATESIEEGCSAKIWQWGY*	1772	276	XII	5879539,5880669,5881452,5882167,5882681,5883273,5883930	5879981,5880808,5881631,5882397,5882876,5883432,5884351	+	5882224	5884230	SOLUBLE PROTEIN NONE	nucleus[0.600],microbody (peroxisome)[0.497],mitochondrial matrix space[0.100],lysosome (lumen)[0.100]	e-153	gb|EEB03436.1| hypothetical protein, conserved [Toxoplasma gondii ME49]				65.m01187	guanine nucleotide-binding protein-related	SOLUBLE PROTEIN NONE	nucleus[0.700],microbody (peroxisome)[0.336],mitochondrial matrix space[0.100],lysosome (lumen)[0.100]	1	0	gb|EEB03436.1| hypothetical protein, conserved [Toxoplasma gondii ME49]
*	XTG03263.2	ATCAGTTCTGTTGAACGAATGCGATGGCAACCCAGGTGATGATTCAAGACTAGATGAAAACTGTCGCAGATGGTTAAGGAGGAAAAACCAGTCAATGTTTTCATCGAGAGACCGTCGGCGGAACGATTTGCTCGAACCGATGCAACTCGAGCTTGGCATCTGTTTCGCGTGCGTAGTAGCATACCAGCCGAAGGCCGTCTGTCTAGAACGAGCTGTCTGGCTACATCCAGCTGACTAGAGAGTCTTAATCATACTGTACCTGTGTTCGTGTTTATCCGCTTGTTCGTCGTTCCTTCTTCAAATAGAAACTTGCCAAAGGTCTCTCCTGTCTCAAGCGCGACAACAGTACCGAACCGTAGATGGGCAATGCGCACCTGAACAGTTCTCGTGAAGCTTCCA…	MEPIVGGTMLSEKLGILITSFRYGICVSRHQPCYFLITRHTASEYIRIRFLPWMRHFFPAYVSCNVAHPLRYKYRVQLLIRYPKKTEHDIPVHNK*	1333	95	X	6214310	6215642	-	6214330	6214617	SOLUBLE PROTEIN NONE	microbody (peroxisome)[0.640],cytoplasm[0.450],lysosome (lumen)[0.303],mitochondrial matrix space[0.100]
*	XTG03275.2	ATGCATTTTTTTCCTTGAATCACCAGGTTACCATAATGACTAATAATGTAGATTGTGAAGCGTACCGCGCGTTGATCCTGCCGCCGGTTGCTCCGCATATACCCGTGAAAATCGGAACGCCGAAACGGGGCTGCGTTTGCGTGCTTGCTACAGAACCGGGACGTCGGAGGCTGAAGATACGAATCTAGATCAGCTGGTACAGAATATAAAGCCCAGTGTCGATAGCAAATGCGTCACAGGGACGAACTGTGTGATTATAGCTTTGCTACGGTTCTACCGCAGCCCATTAATTTTACGGAGTTACACATCGCAGGAGCTATACCTCACACCACAAGCAAGCATTAGTGTCCTCGTCAAGGTTGCGATCATCCGCAGGTGTCAACGTGGTGAGATATGCTG…	MTTTVTHMITRLSVAHKSNCTRIYTELFEPEKTMFTFCPQHGVCLWVNSPRDTKSVFYMNRGI*	1152	63	XII	6689407	6690558	+	6690132	6690323	SOLUBLE PROTEIN NONE	mitochondrial intermembrane space[0.830],microbody (peroxisome)[0.631],mitochondrial matrix space[0.616],mitochondrial inner membrane[0.318]
	XTG03305.2	CTAAATCTTCTTTCTACTTCATGGAGTGGGCGGTATTCCTTAAAAAAGCTGGCTTTTCGGCTCTCCTTCCTTCCATCCGTAGTCTCATTTTTCTGCCTCGAGTGTCCTCGTTTCACAGGACGCAGCGCGCAACGTGACTGAGGTGACGCTGTGGCGTAACCGCATGCGCACGATCACCAGCTGACGTTTTTTTCTTTCGTATTATGTGTTCCTCCGAGAGTTTAGACTGGCCACCTGTTCTCTCGAATGGGCGCAAACCGATGCCAAAGAGGGAACGACAGCGGTACCACCCGCAAACTGCAAAGAGCAACGTGACCTCGAAGTCAACGCATTAGCGCTGCATGACGCAGGCGGAAGCGGTTCGTTGAAAGTTGCGGCAGATCCGTGCGGAGATTTCCT…	MREGKAPDGDPLLSPGDSHDTSSVVHLKPFPRSNSAGASDSSSYRASPPEARAASYFGSVADVEDAPMETDSSHGDFRYDEQEDVDIFSDIGNFMPGNLTDRASNLWNYFARRSSVAIDSFLQQHRLQQPDAGQMPACQEELLSDRTPRLASAEIKNLSYPKYMLLLCFSFFSTDVVKQKLSRITLMEALEHFDMVNDLFFLVRVAWAIHRGFHWRENKSAKFVMAWLVTTYIISCCAYALRRFLIYNRISKKSSGLFYPLVVFKEIRRAGEESPEDLFMFERLCWTYQLLMRVIEDLPQVLLSILFLINEGRDTYAMVMIAYSSTMFFITTIRMGLRYPFKGTLYLLLSSEPPVDDPVALEAAPTTYYMTLFMSGVFALWSVTYLFTLRYVNKVWRVL…	2748	456	XI	831843,833167,833615,833992,834533,834946,835373,835954,836418,836726,837424,837928	832589,833232,833679,834107,834652,835013,835540,836167,836502,836801,837562,838811	-	832414	838005	MEMBRANE PROTEIN 5 : REGION 192-214,221-241,318-340,368-390,397-419	plasma membrane[0.700],microbody (peroxisome)[0.640],endoplasmic reticulum (membrane)[0.200],mitochondrial inner membrane[0.100]	e-132	gb|EEA97090.1| hypothetical protein TGME49_109850 [Toxoplasma gondii ME49]				583.m00609	hypothetical protein	MEMBRANE PROTEIN 4 : REGION 1-17,94-116,144-166,173-195	endoplasmic reticulum (membrane)[0.640],plasma membrane[0.496],microbody (peroxisome)[0.320],Golgi body[0.190]	1	e-131	gb|EEA97090.1| hypothetical protein TGME49_109850 [Toxoplasma gondii ME49]
	XTG03317.2	ACTTTTAGTTCCGCGTTTTTTGTCTTTCGGAAGTCTCGCGATCTGCGGCCGACTTTCACTTTCGGAACAAGCACTGGGTGTCTGTACAGTTCCCATCTCGGCGACGCGTTCGGGGACTGCAACACAGAACAGGGGAAGAGGGTCGGTTCGGTCGCGCGCTTCTGCAGTCCCGTTCCACTTTTTTGTCTGGTCGTTAAACGGACCTTTCTCTCCTTTCGTTTCCCCGTCGAACGGCATTTTTGCCTTGACTTCTCTTTGCACTTTTCCCAGTGCCTCGCTCCGGAACCCCGTGTCCGGCAGTGACCTCTGGTGTGGTTCCCTGTCTTCTGGTTCGCCGGCTCGGCGTTACCTCGTTTCTCGCCGCTCCCCGTCCGTAATTTCTGTCTTCAACTTGCGTAG…	MTAAKKLSLFSLAALFCLLSVATLRPVAASDAEEGKVKDVVIGIDLGTTYSCVGVYRHGRVDIIPNDQGNRITPSYVAFTDDDRKIGEAAKNEATINPTNTLFDVKRLIGRRFNEKEVQKDKDLLPYEIINKDGKPYIRVMVKGEPKVLAPEEVSAMVLTKMKETAEQFLGKEVKNAVVTVPAYFNDAQRQATKDAGAIAGLNVIRIINEPTAAAIAYGLDKKNEKTILVYDLGGGTFDVSVLVIDNGVFEVLATSGDTHLGGEDFDQRVMDHFIKLVKKKYDKDLRTDKRGLQKLRREVERAKRALSSQHQAKVEVENLMEGVDFSETLTRAKFEELNSDLFQKTLKPVKQVLEDADLQKSQVDEIVLVGGSTRIPKIQQLIKDFFNGKEPNRGINPD…	2752	668	XI	2215540,2216674,2217570,2218108,2219148	2216474,2217317,2217791,2218545,2219660	-	2215881	2219256	MEMBRANE PROTEIN 1 : REGION 7-29	outside[0.820],lysosome (lumen)[0.190],nucleus[0.108],endoplasmic reticulum (membrane)[0.100]	0	gb|AAF23321.1|AF110397_1 heat shock protein 70 precursor [Toxoplasma gondii]	PF00012,HSP70,41,643,0,IPR013126,Heat shock protein 70			583.m00009	heat shock protein 70, putative	MEMBRANE PROTEIN 1 : REGION 7-29	outside[0.820],lysosome (lumen)[0.190],nucleus[0.108],endoplasmic reticulum (membrane)[0.100]	0	0	gb|AAF23321.1|AF110397_1 heat shock protein 70 precursor [Toxoplasma gondii]	PF00012,HSP70,41,643,0,IPR013126,Heat shock protein 70
	XTG03322.2	GATTTTCTTTTCTGTGTTCTTTGGAGTTGTCTTGTCTCAGAAATCGGTCATCTTCTTGCTGTTTGTCTGCGCGGCGCGTTTTATTTCTACCAAGAGAGAGTGTTGTCGAATGAACGCCCCTCCGTCCGCCAGCCAGCTCGCTTGTGCCGTAGGAAGAAAGCAACGTTCCTGAAACACGTCAGACGACTACGTGCGTTGGGGCCCTGTTCGTCGTTGAACAAACACACATTTCCTTTTGTGCACGCTCTCGAAACTGACCGGGACCGCGTCCTTTTCGGCTTCCCCGACTTCGTCTGTCTCGCGGTGCGTGTGTCTTGAGCCTTCCCCGCCTTCGACTTTTCTTTTCGTCAAGATGTATTCCCTCGGCGTCGAAGGGGATGAGACCCTGCTGGCTCAGAA…	MYSLGVEGDETLLAQNQLSMSSRQGTGYMVGHHTMSSTMGGAAPAVFVDEDAEPSPRGEEHTPIIHFLTTKLLRFSLSLKSVSMALMCIFFLAFGGRWVFTFHAYPDMSNGFHLSMVVLMTIYLIGTLFLALFQAFVADDSKWTKGFRTGSKILSAAVTLDGLAAMLRLVQYLYLYNYLSVVWWTKFNVSKSEWILFTVSNVLDGLSLLSYGWAFFYMEVYHDEGTYEELAWGMFGLFSLSGVLMILMVFAGFGAVFMLLTVAGAYATACYWAYLFEPLLDKWSPELHCRDINTDIMPTEGSQQAATCASPTGTGYYGTNQTIGSAPGAVYQPLQTGLSPDALGRMGSMGNYVAQPEGGMEIPTQYDYSQLQQQVSREVEMGVVNPNYQ*	1963	389	XII	967120,968121,968605	967896,968428,969482	+	967472	969041	MEMBRANE PROTEIN 4 : REGION 74-96,114-136,150-172,240-262	plasma membrane[0.600],Golgi body[0.400],endoplasmic reticulum (membrane)[0.300],mitochondrial inner membrane[0.030]	0	gb|EEB03551.1| hypothetical protein TGME49_019270 [Toxoplasma gondii ME49]				38.m01114	hypothetical protein	MEMBRANE PROTEIN 4 : REGION 74-96,114-136,150-172,240-262	plasma membrane[0.600],Golgi body[0.400],endoplasmic reticulum (membrane)[0.300],mitochondrial inner membrane[0.030]	0	0	gb|EEB03551.1| hypothetical protein TGME49_019270 [Toxoplasma gondii ME49]
	XTG03331.2	ACAAGCTGTCATTTCCCCTATTTCTCTTTCGCCTGTACATCACATTCTGTATTCAGTTGCTGTTGCGAATTTTGTCCCAGTTACTGCGTCTCTTGTAGTCGTACGAATTTACGGCTTCGGTTAGTGCTAACCCGTCGTAAAAATGGGAAAGAATCCTCTTTTGTTTCTTGCCGGAGTTCTGGTTTGTTCGTTCAGCGTAGCTGTGTTTGCTTCGCCCGAAACGAAAGTTTGTTCTTGTCCGCGCAATCTCGAATTAAACTGCGGTGGGGATCACGTGACCTACGCAAACCACTGCATCCGGGAGTGCCACGGCGTCGGCCTGTTACACGACGGGCCTTGCGCTGACCAAGAAGACCAAGGTTCGTCTGTCAACGAACCATCCGAAGTAGCCGATACAAC…	MGKNPLLFLAGVLVCSFSVAVFASPETKVCSCPRNLELNCGGDHVTYANHCIRECHGVGLLHDGPCADQEDQGSSVNEPSEVADTTEQPSITPSGEEDRPPKDAPKERKRLRGCACTRELRLNCGVDGVTYSNHCVRKCERVKLLHEGPCRGGPGRTLFSQQDDESENDALEEEEQRLQSCPCPLNLMLNCGVDGVTYDNHCLRRCRRVELKHEGPCEADEQKQLPVQHGDNEIDVPERRIEDLKDCACPLILTPNCGTDRKTYPNNCVRECAGVKLLHEGPCEGDTEEIWDDQ*	1362	294	Ib	710701,711332,711811,712274,712659,713031,713493,713924	711184,711406,711933,712354,712778,713159,713615,714150	-	711036	714008	MEMBRANE PROTEIN 1 : REGION 4-25	outside[0.820],endoplasmic reticulum (membrane)[0.100],endoplasmic reticulum (lumen)[0.100],lysosome (lumen)[0.100]	e-160	gb|EEB02488.1| serine proteinase inhibitor, putative [Toxoplasma gondii ME49]	PF07648,Kazal_2,29,66,6.2e-05,IPR011497,Protease inhibitor, Kazal-type|PF00050,Kazal_1,115,150,1.6e-06,IPR002350,Proteinase inhibitor I1, Kazal|PF00050,Kazal_1,191,217,2.5e-06,IPR002350,Proteinase inhibitor I1, Kazal|PF07648,Kazal_2,246,283,6.6e-07,IPR011497,Protease inhibitor, Kazal-type			25.m00003	serine proteinase inhibitor, putative	MEMBRANE PROTEIN 1 : REGION 4-25	outside[0.820],endoplasmic reticulum (membrane)[0.100],endoplasmic reticulum (lumen)[0.100],lysosome (lumen)[0.100]	0	e-160	gb|EEB02488.1| serine proteinase inhibitor, putative [Toxoplasma gondii ME49]	PF07648,Kazal_2,29,66,6.2e-05,IPR011497,Protease inhibitor, Kazal-type|PF00050,Kazal_1,115,150,1.6e-06,IPR002350,Proteinase inhibitor I1, Kazal|PF00050,Kazal_1,191,217,2.5e-06,IPR002350,Proteinase inhibitor I1, Kazal|PF07648,Kazal_2,246,283,6.6e-07,IPR011497,Protease inhibitor, Kazal-type
	XTG03334.2	AGGCTTTCTCGCTCTGCGCGTTGTTTGCGGATGGTTCATTCGGGAACCCCCTCGGCGCCTCAGTAGAGATTTTCCCTCCTTTCGGGTACTCGTTCATCTCCAGGTTGCCTCCCTTTCAAAGGTTCCACGTTGCTTCACTCCCCACGCGCAGAGAAGTTACTTCCCCGCGAGGCGCGACAGCCAGGTAGTCACCCGCGAGCATCGAACCGTTTCCTGCAAGACCTCTCGACCAACATGGCGAGTCTCCTCCAGAGTCTTCACCGCCTCACCTTCTGGCTCGTCGGAGGAACGGACACGACACCACCCCCGGTTCCTGTGCCTGCCAAGTTCCAACCTCTCCTGGGAGAGGTTCTCGTGTTCCTGAACTTGCGCGGCACTGTGCCAAGCGACTGGACCCGC…	MASLLQSLHRLTFWLVGGTDTTPPPVPVPAKFQPLLGEVLVFLNLRGTVPSDWTREQIMSYVDSSVTDKELQAHAIKFLKETGRLRADAKFTTTKTVSTDVGAATGDFESGM*	991	112	X	6060165,6060909,6061324	6060447,6060995,6061944	+	6060399	6061526	SOLUBLE PROTEIN NONE	microbody (peroxisome)[0.640],mitochondrial matrix space[0.433],lysosome (lumen)[0.239],mitochondrial inner membrane[0.115]	5e-52	gb|EEB03615.1| hypothetical protein TGME49_014220 [Toxoplasma gondii ME49]				33.m02666	hypothetical protein	SOLUBLE PROTEIN NONE	microbody (peroxisome)[0.640],mitochondrial matrix space[0.433],lysosome (lumen)[0.239],mitochondrial inner membrane[0.115]	0	5e-52	gb|EEB03615.1| hypothetical protein TGME49_014220 [Toxoplasma gondii ME49]
*	XTG03362.2	ATCTTATATTCACTGACTGCCTAATGACTGTAAAGTACCGGAAAGTCGTGACAATCACGGGTACCATTACCCTTAACACAGCGTTTCACTGATGTCTGCTTCGGAGACACGGTGGAGAGCAGCATGGCAGGATGTAGTGATTCTCTTGACGCGTTTATTGGAACTCTGATGTCTGTCGACAAACCTTTTATCGGGGCCCTGCCAACACGAAATACCCGCCCCCTCAAGTCAGCGGTAAGCAGATAAACGTATAGAGAAAGAGTTCATATTTGCCTTCTACAATGCATCCGGTGTTTGCAAAAGACTGGGTGGAAGCAAAGTTTACAGAGGGAGTTGTTATCACGAGTAGGTGCCTGAGCAATACGTATAATAGGAAGGACTCGCTGGATGTTATGACCG…	MFETAIYACIASMRSVVSSKAEPLVSHMEGNPNSVCKTSPQRLTPLYCQNHSGFSKASHENQDGWKSDLLKAKCTQVDTTVIVCQDSLSR*	1157	90	XI	6485423	6486579	-	6485643	6485915	SOLUBLE PROTEIN NONE	mitochondrial matrix space[0.750],mitochondrial inner membrane[0.429],mitochondrial intermembrane space[0.429],mitochondrial outer membrane[0.429]	1	ref|NP_302050.1| hypothetical protein ML1495 [Mycobacterium leprae TN]
	XTG03373.2	AATTTTCTTTCTTGTGTGCACACCAGCCAGTGGAGTGGATGCGAGCCTGTGATTTCTGCCCCTACCGCAGCCCGTCGCAACACGCTTGGATTTTCCTTTCATGTCTCCGCTAGGCTTCGGAGCGTTTCTTTCCCCTCTGCTTCTCTTTTGTGTGTCTCCTCACTTGCGGACGGGAGTTTCCCGATCTTTCTCTTCTTTCTTGAAGCCACAAAAGCTCCAGCGTTTTGTTTCTCGCGAGTATCCCCGTCGCCGTTGTCTGCCGTCTCTCCATTTCACGTCTCGGTGTTTTTCCACGCGTCTTTCCTCGAGAAAAATGGCAGTCAAAGTGCTTGTTCCCGTCGCTCACGATAGCGAGGAAATTGAGGCAGTCTCCATCATTGATACCCTTCGACGAGCCGG…	MSPLGFGAFLSPLLLFCVSPHLRTGVSRSFSSFLKPQKLQRFVSREYPRRRCLPSLHFTSRCFSTRLSSRKMAVKVLVPVAHDSEEIEAVSIIDTLRRAGAEVVVASVEDTEIVRMSRGVCVKADKLISAVENETYDCIAIPGGMPGAERCRDSAALTAMLKTHKAQGKLIAAICASPAVVLQTHGLLQGEKAVAYPCFMDQFPADMRGEGRVCVSNKIVTSVGPSSAIEFALKLIEVLYNKEQAKKIAAQLLYAY*	1071	256	X	6155960,6156724,6156902,6157775	6156299,6156781,6157261,6158087	+	6156060	6157887	SOLUBLE PROTEIN NONE	endoplasmic reticulum (membrane)[0.550],lysosome (lumen)[0.190],endoplasmic reticulum (lumen)[0.100],outside[0.100]	e-146	gb|EEB03622.1| intracellular protease, putative [Toxoplasma gondii ME49]	PF01965,DJ-1_PfpI,102,240,8.6e-36,IPR002818,ThiJ/PfpI			33.m02668	intracellular protease, putative	SOLUBLE PROTEIN NONE	endoplasmic reticulum (membrane)[0.550],lysosome (lumen)[0.190],endoplasmic reticulum (lumen)[0.100],outside[0.100]	0	e-146	gb|EEB03622.1| intracellular protease, putative [Toxoplasma gondii ME49]	PF01965,DJ-1_PfpI,102,240,8.6e-36,IPR002818,ThiJ/PfpI
	XTG03387.2	ACGAATAGTTGTTTTGATTAGATATTGCTTCTTCTCCACATATCGCCTCACAATGTTCGCCGTAAAACATTGTTTGCTGGTTGTTGCCGTTGGCGCCCTGGTCAACGTCTCGGTGAGGGCTGCCGAGTTTTCCGGAGTTGTTAACCAGGGACCAGTCGACGTGCCTTTCAGCGGTAAACCTCTTGATGAGAGAGCAGTTGGAGGAAAAGGTGAACATACACCACCACTCCCAGACGAGAGGCAACAAGAGCCAGAAGAACCGGTTTCCCAACGTGCATCCAGAGTGGCAGAACAACTGTTTCGCAAGTTCTTGAAGTTCGCTGAAAACGTCGGACAGCACAGTGAGAAGGCCTTCAAAAAAGCAAAGGTGGTGGCAGAAAAAGGCTTCACCGCGGCAAA…	MFAVKHCLLVVAVGALVNVSVRAAEFSGVVNQGPVDVPFSGKPLDERAVGGKGEHTPPLPDERQQEPEEPVSQRASRVAEQLFRKFLKFAENVGQHSEKAFKKAKVVAEKGFTAAKTHTVRGFKVAKEAAGRGMVTVGKKLANVESDRSTTTTQAPDSPNGLAETQAPVEPQQRAAHVPVPDFSQ*	998	185	X	816804,817842	817600,818042	-	817192	817990	MEMBRANE PROTEIN 1 : REGION 1-23	plasma membrane[0.685],endoplasmic reticulum (membrane)[0.640],Golgi body[0.370],endoplasmic reticulum (lumen)[0.100]	9e-84	gb|EEA99254.1| 28 kDa antigen [Toxoplasma gondii ME49]				42.m00015	28 kDa antigen	MEMBRANE PROTEIN 1 : REGION 1-23	plasma membrane[0.685],endoplasmic reticulum (membrane)[0.640],Golgi body[0.370],endoplasmic reticulum (lumen)[0.100]	0	9e-84	gb|EEA99254.1| 28 kDa antigen [Toxoplasma gondii ME49]
*	XTG03388.2	ATTGTGGTTTAAGATATTGTTACGGTCAACCGCCCTGGGAATGATCGTGTTCGTTCCCACCGTGGGTCCGACGTACGTAGCAGCAGCTATCCGATGTTATGTAGTGTTCTTTTTCCCCCGGAAAGTGACAGAAACAACAGAAATCCGGACGGGTTTGTCAGCGTGGTAGGTGTAACAGTTACAAATGCTGGAGTGCAACAACTTTCGGTTTTCTTCGGGATTTGTGTCTCTCCTCCAATGTGAACCATGGTGCTGTTTCAAAACTCTTCGACGGTCGTTTGAGAGGCGATGTAAATACGAGAAAGCGCTGTTTACTTGCAACTTCCGTCGAGTGACATCATGTCAGCATTGTTTTTGAGCGAGACTGATAGACCCACATGAATATACAATCGATCGCAT…	MLECNNFRFSSGFVSLLQCEPWCCFKTLRRSFERRCKYEKALFTCNFRRVTSCQHCF*	1046	57	VIIa	459459	460504	-	460147	460320	SOLUBLE PROTEIN NONE	mitochondrial intermembrane space[0.778],microbody (peroxisome)[0.640],mitochondrial matrix space[0.431],mitochondrial inner membrane[0.111]
*	XTG03421.2	ACTCAGTAATGAAAAGAAACGATTCGCTACCTGCCGCTGCAGCAGAAGACATGAACAGAACGGCAGGCTGATCAGTGCAATGGGCTACGTAGTTCGCTAGTCTTCCAGGATCCCTGCGGCCGTAGAACAAGGGGAATCTTCCCAGAAAACGATCGGAGGATGTGAAATTGCCCATTCCAACTGACTCAAAAAACAAGAGACCCGGTGCATGCCCACTTCACCCTTCCACGTTTCGCTGAAGACTGGTTTAACGACATTACCCCGAATGATGTGGCAATCAGAAAAGGAACAGGGGGACGTGAGAGTGGCAACAAACAGCGTAGAAGCCTGACGATGGTACAGAAGCTCCAGGGATCGCAGCGTAGCTGCCGGCCGAACAAACTTCGTCTTTGAACAGCC…	MAFWPIRLAHLQILPGATEQQQHRLTVHKVSANYMVSEPCVVVHSTVFSWHVERPAGPKKAETSPFRFPNVQPFDLSNHLRSSTVPLVFFA*	1204	91	VI	1684268	1685471	-	1684622	1684897	SOLUBLE PROTEIN NONE	microbody (peroxisome)[0.748],lysosome (lumen)[0.306],mitochondrial matrix space[0.100],endoplasmic reticulum (membrane)[0.000]	5.4	ref|XP_002226017.1| hypothetical protein BRAFLDRAFT_88412 [Branchiostoma floridae]
	XTG03443.2	TTTTTTCCTGCATCACCTCTTCCCCCGGAGAATATTCTTCGCTCTCTAAAATAGTGAACACCAAAAAGTGTTGGCGGCAAGACACAATAGACAGTCTCAGCTTTCCGCTTTTGCACGAGACACGACTGTTCCTAAACAGAGAATTGCACGGAATTTTCAAGGTCTCTGGAACGAAGCGAGTAGTTGTAGCTGTTGCCTTCGTTGTCTTGCCGGTCTCCGGTAATTTCTTTTGTTTTCGTAAGCGGAAGGTAAGCGGGTCCTTTTGTTTCCTTTTTTTTACTGATATTTTGACAATTTCGTCCACTTCGGGTGCTCCAACCTGGTTTTTCTCCCTCCTGCGTCATTCCCCAGAATCGCCCTCGCGATGGGTGGAGGAGTCAGCCGGGACCGGCAAGAGCC…	MGGGVSRDRQEPSSRLSYGPQQVVFIPASQNPNVGGRAGTSNVPLQQPTDPRFDPQSEVPVPNPEAVPRLSVQQTCVVKNPVNLHKHSLKCFHDPSYPDRLFVSFLLDSTTEVDISVHYYAQQLTDAATGAPTFVSRLSRPTSESSRRFPAAMNQHFCTTAEEALLLSELHQQQAVLDSEDEDEDGGVYPITVCLRSVPPAQSSGAYQPTMVKNQYTFARILRAPRGGPATGTDPAAADASASSSAGNFGTSSPGQDWRAQIVKQKIQFGTRTFEVQEIFGIERGNSTEMQRLPSGTRGGNVGASSGGDESDSRNSGDCQVDNLAGRECVICLAEERNTAVLPCRHMCLCSGCANIMRMQSNKCPICRQRGNTLHSGFRTGLTPCTHAMVVCSTCGCLQ…	1772	400	IX	753116,753918,754343,754774,755511,756374,757083	753415,753969,754418,754922,755854,756581,757725	-	753321	757361	SOLUBLE PROTEIN NONE	plasma membrane[0.685],cytoplasm[0.450],microbody (peroxisome)[0.300],lysosome (lumen)[0.150]	0	gb|EEB01672.1| zinc finger (C3HC4 RING finger) protein, putative [Toxoplasma	PF00097,zf-C3HC4,329,367,0.0024,NULL,NULL			57.m01858	zinc finger (C3HC4 RING finger) protein, putative	SOLUBLE PROTEIN NONE	cytoplasm[0.450],microbody (peroxisome)[0.300],mitochondrial matrix space[0.100],lysosome (lumen)[0.100]	1	0	gb|EEB01672.1| zinc finger (C3HC4 RING finger) protein, putative [Toxoplasma	PF00097,zf-C3HC4,329,367,0.0024,NULL,NULL
	XTG03450.2	GCAAGTTTTCCGCAACGGAGATCGCCCTGCTTTTTGCGGGGTCGAAAAACTGTAGACTGACCGCCAGTCCTTCAGCACATCTGCACATCTCGGTGCGCGTTCCCGTCGTATCCCAAGGCTACAAAGACACACGTGGCCGGCACTTTCGGTGTCCTGCGCCGTGTGTTCTTCCTCCTTGACTTTTTCTCTCGAATTCCCAAACTCTGATTTGTCTATCTTCTTGGAAACTGTTTCTTTGTCTTTCTGTCTCGTTTCTGTCTCCGCGCGTCGCCGGCGCGTGCCCCGTACATCGCGATCAAGGTGTACGGGCGATTCAAAAAGCCTTTCTGGGTCGTTTTTTCTGTTCTCTATCTGTTTTCTCGACAAGATGGCGCTGCCACGGTCGACGCGGACGCCTCG…	MALPRSTRTPRGSTACRLAFFVAFFWASFAGVPTLTGDRNASVLPQPLGASAAYFYVQESQDKCFVESVPVGVALTVTYKNPENPGVTCSIIFKDPSGRSVYSKEVLPTEPQGKISHMTATAGEYKVCISCASSKWFNTQLLKWSISIELGDTEINLDELAKKDQVDSLQLKLQAIAKRLEAMQAENEYERVQEERFQRTHESINSRVLWFSVLQLLLLCATTLVSVFYLIRYFHSQKII*	1570	240	VI	63360,64606,65562,66044	63983,64710,65779,66666	-	63840	66299	MEMBRANE PROTEIN 2 : REGION 14-35,208-230	plasma membrane[0.460],endoplasmic reticulum (membrane)[0.370],lysosome (membrane)[0.200],endoplasmic reticulum (lumen)[0.100]	e-127	gb|EEA99361.1| emp24/gp25L/p24 family domain-containing, transmembrane protein,				49.m00018	emp24/gp25L/p24 family domain-containing, transmembrane protein, putative	MEMBRANE PROTEIN 2 : REGION 14-35,208-230	plasma membrane[0.460],endoplasmic reticulum (membrane)[0.370],lysosome (membrane)[0.200],endoplasmic reticulum (lumen)[0.100]	0	e-127	gb|EEA99361.1| emp24/gp25L/p24 family domain-containing, transmembrane protein,
	XTG03481.2	GTTTTTCGTCGAGGAAATTCCAAGGTCGATGGCTTATCTCGTTCCTTGCGTCACCATTCTGAGAGCTGTAACCCCGCGTGGCCACATGCTTGCTGACATTTTCTCCGAGTGACGGAGAATTGCTCCCGTCTCTTCGCTGCTTTCGTAGCCACACCCGCGACCACCATGCCGCAGACAAACATCCCTAGTTGGCACTTTGCCAACGACATAACAGCGAGCGTTGTTTCCACTCTCGGAGGAAAGGCAGGTTTTCTGTGACGTCTTTCAAGGGCCATAAGCTGGCTTGCATCGTCGACATAAAGTACCCTGAATGCAATAAAGTCGCGATTCTATGTCCAGGGTTGTATGCGAGCAAATGCCACGTCCTTCTGACTACTATAGCAGAGGGTCTGCCTGTCA…	MFDDVPLVVSLAGRYDMRQGLEKHLSPEKLKAFSVLTAGTGMGKQADVLSSSLENDKDILKKQGTEVDEKVEFVSPDGRRRVITKKCVLDRLTLDLRQYFSQIKHTKKILIIHGSEDRTVPCEDATQLANALPQNKTKVVIIERASHSLVDSQAIKTQVVQTIENFIVENGLSCKKA*	1568	177	IX	905171,905555,906092,906481,907245	905376,905586,906193,906544,908408	+	907431	907964	SOLUBLE PROTEIN NONE	endoplasmic reticulum (membrane)[0.550],lysosome (lumen)[0.190],endoplasmic reticulum (lumen)[0.100],outside[0.100]	3e-98	gb|EEB01644.1| hypothetical protein TGME49_067050 [Toxoplasma gondii ME49]				57.m03110	hypothetical protein	SOLUBLE PROTEIN NONE	cytoplasm[0.650],mitochondrial matrix space[0.100],lysosome (lumen)[0.100],endoplasmic reticulum (membrane)[0.000]	1	0	gb|EEB01644.1| hypothetical protein TGME49_067050 [Toxoplasma gondii ME49]
**	XTG03505.2	AGATCATTTTTTATTATGCTGCATTTGTTGCATGTTTTCGTGCGAGTGTCACTTTTGTTGTGCAAACCCAAATAAATCTCTGCCTGTCATTGAACAAGTAACTGCATACACTTGTGCCAAAGCTACCGCAGCCATGGCTTCGTTAAGAGTGTTGGCGCTGGCATGCCTTCCGCTCTTCGCAGTGCTCCATGCGGACGCCAAGACATTGCTGGTAAGGTTAAAGGCAACAGGGATGGGAGTGGGAGAAGGTCCTTCAGTTGCCAAAAAGCCGAAATACACAGCGACGGTCCCAGGATTCACTCCACCGTCTGGCGATCAGCGGATGAATGAATTCATGGCTGTGGACACATCAGGGGAATTCATGCGTCATCTCTACATCGAAGAAGGGCGCACAGTGTG…	MLRGRPETRVHAMFDGFQGRHSAMWLAQNVMNYLNDLRDVNEEEITRQFERMDGDLRAANLPGGSSALIIFVRYEKKPTEARVVGRQIVPEGAKEFTSVAEALGGPLMPVVAMNFRRDPRAAKGIYTIHVASLGNSRCVLKSGRTAIHLSTPHTASSHKERHRVQAAGGVFTTVNGELLLGGVVPMTRAFGSFDFKKGGQGKLQQDLVSAVPDVTTFFAYPGDDIVAGTAGAFAHFRSHAAIAAAIALYPVSPETVLDAAKAMVVNAKRRKVTKNISTFVRHLPESRTRSQKMLEGTSGENGEEDFSIDRTNELTQALQAGFFSFLLYYP*	1749	330	VIIa	4326800,4327350,4327947,4328497,4329193,4329790,4330047,4330375,4330795,4331054,4331661	4327158,4327562,4328058,4328675,4329393,4329885,4330178,4330584,4330806,4331069,4331879	-	4327070	4330149	SOLUBLE PROTEIN NONE	microbody (peroxisome)[0.384],nucleus[0.300],lysosome (lumen)[0.279],mitochondrial matrix space[0.100]	0	gb|ABO31335.1| protein phosphatase 2C [Toxoplasma gondii]	PF00481,PP2C,10,276,1.4e-06,IPR014045,Protein phosphatase 2C, N-terminal			74.m00766|74.m00767	hypothetical protein|hypothetical protein						[][]	[][]
*	XTG03543.2	GAAAAAGTGCTTTACTCCGTAAGCGCCATACAACTGCAGTTCGCTTGGCCGAGATACCTCTCAACAGTGGCCAACGCTGAGAGCCGTCTTCCCTCAATACAAAACATGTTTGCCAGCCCGCCAGCGGTGTTGGCAGCGGGGATTTTTCGTGACTGTGTGGACGGGGTATCACACTGGAAGTGTTGTTGCTTATGAAAACCGGCGCTCAGATATGGAACACCACGAAGTCCTCTTGTCTGAAGATTCTCACGACTCTCTGCCATGCCGCGTGCTGCTCAAGTGGCTTGTCATTTATTAAAGACATTGGCAACAGGCTTCCGCTTCTCCTCAATCTCCAACCAATACAAAAGCGGCTGCAGAAGGTTTAATTTAGATCAGCGACGCTAGGGACAAGTAGAG…	MQSALALLRWYAQEHATILSAFCPRIIRASAALKAFHRKQRTTVHVRLPNSDVEATLGMVREAESTGGKSASTPRPSNSPVLSESSHCSSRGSDCFYGFHRRVWCGGHRRCGRPHCHGFGTTCEQARNLLVCSVTECCGGCHQT*	1414	144	X	5414973	5416386	+	5415480	5415914	SOLUBLE PROTEIN NONE	mitochondrial matrix space[0.495],cytoplasm[0.450],mitochondrial inner membrane[0.211],mitochondrial intermembrane space[0.211]	1.8	ref|YP_001353355.1| two-component hybrid sensor and regulator [Janthinobacterium sp.
	XTG03561.2	AGTTCAAAAGCATTTGCCTTTGAGGTTTATTCGCTACCATTTTCATTCTCGATTGTGTCTTCGCTTCGCCATTGTTTTCGTCCGCTTCCCCAACACAATGGCACGCCAAAGAGGTGGCGCGAGGAGGTCTTCATCGAGCGGCGGCAGCGGCTTCTTCAGCAAGCCGTCTTCTTCCCAGCCTGCCCCAGTTCACCATGCACCCCCCCCGGTCCCGTCCAGCGGAGGCGGCGGCTTCATGGCCAACATGGCGGCGAATGTTGCCGGAGGAATGGCGTCTGGAGTCGGATTCGGAGTCGCGCAGCGCGCAGTCGACGCAGTGATGGGCGCCCGCCAGGTGGAGGTTGTTCACACCAACGCATCTGTGCCTGCTGCGCCAGTTGCTCCCGTTGCAGCTCCGGC…	MARQRGGARRSSSSGGSGFFSKPSSSQPAPVHHAPPPVPSSGGGGFMANMAANVAGGMASGVGFGVAQRAVDAVMGARQVEVVHTNASVPAAPVAPVAAPAAAAPRAFGACQQLNEELNQCIQRHSDLSLCQHHFEALKQCQLANGGSA*	817	149	V	1396764,1397893,1398491,1399452	1397123,1398071,1398613,1399606	-	1397034	1399509	SOLUBLE PROTEIN NONE	mitochondrial intermembrane space[0.788],mitochondrial matrix space[0.457],cytoplasm[0.450],lysosome (lumen)[0.304]	1e-30	gb|EEB03991.1| CHCH domain-containing protein [Toxoplasma gondii ME49]	PF06747,CHCH,104,144,4.1e-08,IPR010625,CHCH			31.m00902	CHCH domain-containing protein	SOLUBLE PROTEIN NONE	mitochondrial intermembrane space[0.788],mitochondrial matrix space[0.457],cytoplasm[0.450],lysosome (lumen)[0.304]	0	1e-30	gb|EEB03991.1| CHCH domain-containing protein [Toxoplasma gondii ME49]	PF06747,CHCH,104,144,4.1e-08,IPR010625,CHCH
	XTG03566.2	ATTCATTTTCAGTACTCTGAACTCCTTTTCCCGTGAGAAATCCCCTTTTGTTGGAAGCCAGGTTCTTCCTTACCCGTCTGATTTCGCGTCACGTCAAGCGTGTCTCTATAGGAAGCCTCAAACATACTGCATCTCTTGTTACGTGGGAAGCTTGCGGGTGTTTGCCCACCACGCGGAAACTGGAGTGAATGCTTTCCGCCTTGTCTAGCTGTTGTTGACGGGCCGCGAAAATCATGACCATGGAATCTGTGAGTGGTCCCCCGTTTCTCCCTTCCACTGGAGTAAACGGATACTCTAATCAGCCTGGAGTGCATCAGTCAGCGTCGGCTCCATCCAGTCCCATGGCTTGTCCGTCTCAGAAAGGTAGCCAACAGAAAGACCCTGTTTGGCTTATTGGAG…	MTMESVSGPPFLPSTGVNGYSNQPGVHQSASAPSSPMACPSQKGSQQKDPVWLIGDSRFTSHAGARVNVERLYPGYVVHSAGRVVFPDESGYLTAEAGATYELKDCLSTPVRSMVTAYSSIAAGSCLTPY*	1503	130	XII	1927639,1929288	1928686,1929742	-	1928516	1929509	SOLUBLE PROTEIN NONE	cytoplasm[0.650],mitochondrial matrix space[0.100],lysosome (lumen)[0.100],endoplasmic reticulum (membrane)[0.000]	5e-62	gb|EEB04191.1| hypothetical protein TGME49_017640 [Toxoplasma gondii ME49]				37.m00761	hypothetical protein	SOLUBLE PROTEIN NONE	cytoplasm[0.650],mitochondrial matrix space[0.100],lysosome (lumen)[0.100],endoplasmic reticulum (membrane)[0.000]	0	5e-62	gb|EEB04191.1| hypothetical protein TGME49_017640 [Toxoplasma gondii ME49]
	XTG03584.2	ATTATTTCTGCAGCAGTGAGGTGAACACAGAAAGATCAGTCCGCAAGATCCCTTATATTCGGCATGAGTTGAGACGCTAATATCGCGGTCATAACTTTATCTAACATGTGAGCCCGTTTCCCTTAATTCGTGCAGCTACTCTGTTGGCTTACTGCGTGCTGGTGGTCGATAAACTGGGCTCTCTGATTGTGACGCTAAATCAGGTGCCAACCCTCGTTAAAATCTGTCCCCATGGATCTCTTCTGTCTGCTTATTGGATCTTTTTTTTTCTTAAGCACTTCGGCTTCCGCCAGACAAACTCAGGGCGGCTTGTCTGTGCTCCAGGCGGAGCCACTGCTTGCTCCCGATTCGACGGCGTTTGAAATGTTTCGCGAGGAACGTCGCGGTGATCGAATGAGA…	MDLFCLLIGSFFFLSTSASARQTQGGLSVLQAEPLLAPDSTAFEMFREERRGDRMREEVEFSQIQLGERDGDDDDDPEDEIGEEEYEEGGEGDSSRGSSRGHGGDASQASEVNRDESYEAEDEREPSQKDAKATRSAPIGHEAFTMKLMSDSPRVGYADGQEACSALGCPRVAAGGAPRNPISGTNWIRL*	1572	190	X	2257961,2259161,2259526,2259878	2259064,2259287,2259772,2259971	+	2258192	2258764	SOLUBLE PROTEIN NONE	outside[0.561],endoplasmic reticulum (membrane)[0.100],endoplasmic reticulum (lumen)[0.100],lysosome (lumen)[0.100]	1e-61	gb|EEA99064.1| hypothetical protein, conserved [Toxoplasma gondii ME49]				42.m00061	conserved hypothetical protein	SOLUBLE PROTEIN NONE	outside[0.561],endoplasmic reticulum (membrane)[0.100],endoplasmic reticulum (lumen)[0.100],lysosome (lumen)[0.100]	0	e-168	gb|EEA99064.1| hypothetical protein, conserved [Toxoplasma gondii ME49]
	XTG03587.2	GTAAATACGACTTCTTCTGTGCGATCTTCCTTCCAAAGCGATTTCTGACCACGCGGTTGACCCCCTACTTTTCTTGAATGGCTAGAGACGCCAGCTTCATCGGTATTTGACCGCGTCAGTCTTCTAGTTGACGTCCCAACGCGTGCCAGGATGTCTGACAGAACAGGAACAGACGAGGCGAAGCCAAAGGGGTCTGCTGGAAAACCTGTCGGCGGGCCAAGCAAGGTCCACGCCCAAGTTCAGCAGCTCTTCGCTCGAATGCAGCAAGAAATTGAAGACGAGAAACCAGCGAATGTCATTTTCTTCATCGTTGACTTCCTCTGCAAGCATTACCCTGAGCATCTATCGGGTTTCGCGGCAATCTGGAATGCAGACCCCGACCTAGAGAAGGAGAGGCAG…	MSDRTGTDEAKPKGSAGKPVGGPSKVHAQVQQLFARMQQEIEDEKPANVIFFIVDFLCKHYPEHLSGFAAIWNADPDLEKERQGVVEFFRAQKLPTEIAAHFTNAGFDTLETLCTLTSESLDDIEKFNQVRWLPGHKVRLQQTFADIAGRVRTFTEDKENLVRAMRASMYCQHSQLMNKPNFVPSHPVTVIQGSSPSASPPCYFAPQSSSPLTLPASTTHRSNLYSPVYQ*	1380	230	IX	713948,714447,714738,714947,715166	714214,714552,714841,715042,715972	+	714098	715435	SOLUBLE PROTEIN NONE	cytoplasm[0.450],microbody (peroxisome)[0.284],mitochondrial matrix space[0.100],lysosome (lumen)[0.100]	e-116	gb|EEB01678.1| hypothetical protein, conserved [Toxoplasma gondii ME49]				57.m00038	conserved hypothetical protein	SOLUBLE PROTEIN NONE	cytoplasm[0.450],microbody (peroxisome)[0.284],mitochondrial matrix space[0.100],lysosome (lumen)[0.100]	0	e-116	gb|EEB01678.1| hypothetical protein, conserved [Toxoplasma gondii ME49]
	XTG03588.2	CCATTATTTTGTTAAGTAGAAGTGGGACCTTTGTTGCTTCCCGGTGTTATGACTGACGCGGTGAGAGAGAGGAGTGGGAGAAGCTCCAGCAAGATACGTGTGGCAGCAGCAGACTCTGCGACACAGCAACAACAGTCGACGGCAGGAAAATTTGGTAAAGCGAGTGCTTTCTGCTGCTTTACTCCAGTCGGATCGTAGACTCGGTGACGGCCAGCGACACGTGAAACGTTGTCGCGTGAAAGCTTGAGGAAAACTGAGGCAACGCTATCATGGCGGATGACGGTGCGGGAGGAAGCTCTTGCGGAGCTTCCTCCAGTCCGTCTGGAAAAGCGTGGACAGCGGGTGTCCACGAGCAGGAGGCTTGCAAGGCCTCCCAGTTGACCTTTACCCTTACTGGCG…	MADDGAGGSSCGASSSPSGKAWTAGVHEQEACKASQLTFTLTGEDHTLGNTIRSILVRKPGVEFAGYSVPHPTQPEMNIRLQTTGESAMQLLRESFDDLASICDHLDTLYDEALEDFMKKQGESSEMTS*	1363	129	VIIb	1654617,1655317	1655138,1656157	+	1654886	1655453	SOLUBLE PROTEIN NONE	cytoplasm[0.650],mitochondrial matrix space[0.100],lysosome (lumen)[0.100],endoplasmic reticulum (membrane)[0.000]	3e-60	gb|EEA98146.1| DNA-directed RNA polymerases I and III subunit RPAC2, putative	PF01193,RNA_pol_L,33,108,5.7e-12,IPR011261,DNA-directed RNA polymerase, dimerisation	Molecular Function: DNA-directed RNA polymerase activity (GO:0003899), Biological Process: transcription (GO:0006350), Molecular Function: protein dimerization activity (GO:0046983)		55.m00281	DNA-directed RNA polymerase, putative	SOLUBLE PROTEIN NONE	cytoplasm[0.650],mitochondrial matrix space[0.100],lysosome (lumen)[0.100],endoplasmic reticulum (membrane)[0.000]	0	3e-60	gb|EEA98146.1| DNA-directed RNA polymerases I and III subunit RPAC2, putative	PF01193,RNA_pol_L,33,108,5.7e-12,IPR011261,DNA-directed RNA polymerase, dimerisation	Molecular Function: DNA-directed RNA polymerase activity (GO:0003899), Biological Process: transcription (GO:0006350), Molecular Function: protein dimerization activity (GO:0046983)
*	XTG03609.2	AGACTTTCTTTGGCGGCGGTGCGTAGACTTTCTTTGGCGGCGGTGCCTTCTTCTGGACGGGCACGTACTTCTTGGCTGGTCGAACGACTTTTTTCGGAGGTGGAACAACCTTCTTCTCGTGCACTTTCAGTGGAACCTTTACTGGAGGAGCTTTTTTGGGCGCGGCAGCAATCTTCTTTGGCGGGGGCTGGGTTTTTTTTGGTGCCGCGTAATAGTATCTCCTCTTGCCAAGGATTCGTTCTTCCTCGGATTCTTCTTCCGTGGACCCGGTCGACTCGTTTCCAGGTGCTTCCAGATCTGTGAGCTCATTTTCCTTTCCTTCCAGCATGAAGCCGACACCATCCACCTCGTTGTCGACGTCACCATCCGGATCCTTGTCATCTGATTCTTGGGCAGCAC…	MPAGPLAIFQAHLERQADSCHRCILLPIFEAPPEARHCQHQSQNWHWRH*	1456	49	VIIa	1699097	1700552	+	1699877	1700026	SOLUBLE PROTEIN NONE	microbody (peroxisome)[0.715],lysosome (lumen)[0.295],mitochondrial matrix space[0.100],endoplasmic reticulum (membrane)[0.000]
	XTG03621.2	AATTTTGATAGAAAACATGCAGACGTTGTCAAGGCCATGTAGACCGCCTGTCGAAGGAAAACGACTGTGAATTCGCTGACTTCCCAGGGGGTGCATGCGAAGTGTTTCTAGCGGGGGTGCAAACGGCTCAGTGGCTACCGGTCTAAATTGTTCTTCTTTCCAATTTTCTTGACTTACATTACACAACGCGTTGACCTCATGTTGAATTCTCCGCTCCACTGCTTTCTTCGTGGAACGCGTTCCACGTGTCATTTCGTGTAATCAGCGATTCCCTCTCCCGAGGCGGTCCTCCCGGGCCCCTATTTTTTTTTGAAAGCCCGGTTTTCAATTTTGCAGTCTCTCCTCGGTCTCCAAGAGAGGCCGACCCTCTCAGGTGGAGCCTCCGCCCACAGGGGCGTT…	MRRLPSCLVLGEINLLSTTSGFSGPGALPLTRGVLCTPPIHRRRAPDYSYHFYRACYRETGGQRPGRVLPVGWVTGAEATRIVGRNSESETEALTRRKPAFPRARSLPQPGIWEADSPLDTRGIDSKDSIGFVAPPFLLFFTCSPGSLAHAPQSAMCLQSIPSSTQLPALCSPYQALCGPRVATPADRDSVNVFRFPKKGDIRGRLTCCSNQTRSVLYRELSGLASKSASPGSALGSFGNPITHSLGGFAAQGSRRGFAHRSWQTNKRLRSYKAKRRKRYIRRGETLLRVS*	1610	291	IX	1301756	1303365	+	1302201	1303076	SOLUBLE PROTEIN NONE	nucleus[0.880],mitochondrial matrix space[0.596],mitochondrial inner membrane[0.304],mitochondrial intermembrane space[0.304]	e-154	gb|EEB01585.1| hypothetical protein, conserved [Toxoplasma gondii ME49]				57.m03968	conserved hypothetical protein	SOLUBLE PROTEIN NONE	nucleus[0.880],mitochondrial matrix space[0.596],mitochondrial inner membrane[0.304],mitochondrial intermembrane space[0.304]	0	e-154	gb|EEB01585.1| hypothetical protein, conserved [Toxoplasma gondii ME49]
*	XTG03665.2	ATCCATGTCATCGTTCAGCTCGCTCGCTTCTGCTTGGTCTTTGTCAGAGTTGTTTTCCGAGTGCTCTGCACCGCTGTCGTCTTCGTCCGCTTGTTCACTCGGGTCCTCTTCCCCGAAAAGGTCGGCAAGCTTTTTTTTGGCAGAGACAAGAGCTTGTTCAAGCTCGTCTGAATTCGCAGCCGGATCCAGGGGGTGCGCCTCCACGTGCTTCTTCTTCAAGAGCGGGTTCTTCTCGTTGTCCGGCAGACTCAAAAAATTGACGAGGTGGTGCTGGAGGTCGGCGTGTGCGGCGTCCAACGTCGAGAGCGGAACCAAGGTCTTGTCCGCGAAAAGGTATCGGTCGATGGTGTGCTGCGCGAGTTTGAGAGAGAGCAAAACATCCGGAAATGTTCGAATGAA…	MSSFSSLASAWSLSELFSECSAPLSSSSACSLGSSSPKRSASFFLAETRACSSSSEFAAGSRGCASTCFFFKSGFFSLSGRLKKLTRWCWRSACAASNVESGTKVLSAKRYRSMVCCASLRESKTSGNVRMKYLPS*	1489	136	XII	1915956	1917444	+	1915960	1916370	SOLUBLE PROTEIN NONE	mitochondrial matrix space[0.705],mitochondrial inner membrane[0.390],mitochondrial intermembrane space[0.390],mitochondrial outer membrane[0.390]
	XTG03679.2	GTGCTTTTTTCGTTTTTACGGGTAGAGCAATGGTGTGGAGAGTTTCGATAGGGTGTGCTGTACTTGCCACTGTGCTCGTGGCAGGCCATGAGCCAGTTGCTTCGGCGCCGTACAAAGCGTACGGAATTCCAGCGGAGTCGACAGACACGACCTCGGGAGACGATGTCGAAGAAGCGTTCAGGAAACGAAGCAGGGGAAACGTGCTGAAGGATGCTGCCAAGGAAGAAAAAAAACTTCCTCTTTTCTTTATCGACGTGGAAGATAACAAGGGGCAAGGCCGAAATTCGGAGAAGGGAGCTACAGACGACGACGTCGCCGTCGACAAGACGAAGCGCAGTTCACCTTCTGCACCGTGCACTCGCCTCGCAGGGAAAGAGAAGAAATACCCCTGCGATCGAT…	MVWRVSIGCAVLATVLVAGHEPVASAPYKAYGIPAESTDTTSGDDVEEAFRKRSRGNVLKDAAKEEKKLPLFFIDVEDNKGQGRNSEKGATDDDVAVDKTKRSSPSAPCTRLAGKEKKYPCDRYVVKGKMSFLEAIGAFFLASVIHAAVSEQLRARSTGGDIWRPRLAGSVMQAALAATTLWMALRRRLPTFYLLQRRESSEEKKKAKENSTRAASAV*	957	218	VIIa	2581943	2582899	-	2582214	2582870	MEMBRANE PROTEIN 1 : REGION 2-24	endoplasmic reticulum (membrane)[0.685],plasma membrane[0.640],Golgi body[0.460],nucleus[0.108]	e-105	gb|EEB00471.1| hypothetical protein TGME49_003290 [Toxoplasma gondii ME49]				20.m03784	hypothetical protein	SOLUBLE PROTEIN NONE	nucleus[0.600],plasma membrane[0.600],mitochondrial inner membrane[0.443],Golgi body[0.400]	1	e-174	gb|EEB00471.1| hypothetical protein TGME49_003290 [Toxoplasma gondii ME49]
	XTG03684.2	GTAACATTTCCTTTTAGGTTTCCTACTTTTTTGAAGTTCGTCTGTAGAGTTTCGTCTCCAAGGGACTGGGCAGCTCTACGCAGTGAAGGCCTCTCCTGGGTTCATAGGAGGGTTGACCTTGCCTCAACTAGTCAATCGGACTAACTTACCCTCACCTCTTCAGCGTTTTAAATAGGCAATATGGGCAACCAACAAGCAGGCTGCTCGGGAGTCCGAGGCAGGGGATGGGACATGGAGCGAAGAGGCTTACGGGGCTTCGACGGAAAATACCGTCCTCTTCGTGTTTTGGGCAGCGGCCAGTTTTCAACGGTTTATGAATGCGTGAGGGTCGAAGACCCGAGCGAGCGCTACGCCATGAAAGTCATGTCCTGTTGGACTTGGGATTCTCGAACACTGCGT…	MGNQQAGCSGVRGRGWDMERRGLRGFDGKYRPLRVLGSGQFSTVYECVRVEDPSERYAMKVMSCWTWDSRTLRRIEEEISIMQELGQSHSCLVRLVDSYKERICLSQTSRSRGEPNSFPFDNLPTSSMPRATGVPVSDTQPPLPSSGPSTTVIEQSFQSTDDSRMRCIWRIALVLDFCGGGDLADYLNRHGALDENQARSIIFKICHGLAFLHERGIIHRDIKPENILIAKDDGNTLDIKISDFGLAKKMSGRFHRSLSLCGSDFYLPPEMLQQRPYDTQADMWSVGVLGFAVLFGCSAFCSMELTTLYQQIIERRLSIHPSSPKSTVSAGAWKFLLDLLQVQPYKRLNAHQALKHRWLRGSLSAEELCGLPALSVDGLPNSSLPHGGNKESIDVDKAV…	1879	500	VI	1342530,1342885,1343093,1343752,1343976,1344175,1344511,1344968,1345176,1345736	1342728,1342978,1343594,1343805,1344055,1344265,1344644,1345040,1345313,1346249	+	1342710	1346053	SOLUBLE PROTEIN NONE	plasma membrane[0.730],microbody (peroxisome)[0.300],endoplasmic reticulum (membrane)[0.200],mitochondrial inner membrane[0.100]	0	gb|EEA99541.1| myosin light chain kinase, putative [Toxoplasma gondii ME49]	PF00069,Pkinase,30,359,4.8e-69,IPR017442,Serine/threonine protein kinase-related	Molecular Function: protein kinase activity (GO:0004672), Molecular Function: ATP binding (GO:0005524), Biological Process: protein amino acid phosphorylation (GO:0006468)		49.m03223	myosin light chain kinase, putative	SOLUBLE PROTEIN NONE	plasma membrane[0.730],microbody (peroxisome)[0.300],endoplasmic reticulum (membrane)[0.200],mitochondrial inner membrane[0.100]	0	0	gb|EEA99541.1| myosin light chain kinase, putative [Toxoplasma gondii ME49]	PF00069,Pkinase,30,356,2.1e-59,IPR017442,Serine/threonine protein kinase-related	Molecular Function: protein kinase activity (GO:0004672), Molecular Function: ATP binding (GO:0005524), Biological Process: protein amino acid phosphorylation (GO:0006468)
*	XTG03720.2	GATGCAAAAAGGAAGGCAAAGAGTGTAACCTCACGGATCCAAACATGCTTTCTCGCGTATTTTCGCCTCCTAGACGCCAACCTGAGATATCCGATGTCTGTTCACCTTCTGCCCCCCTTCATCACGGCGCCCGTCTCGTCTAGAGAGACCAGACGCATGGATATCAGCTGGATCACGAAAAGACTGTCGCGATTGAGTCAAGAACGCCAGGATTTTTACCTGTGGACGTGTTCAGGTATAACTACGGTGTATTCCGTTTTATGGAGAGCATTAGAATTGTGTGTATCTAGACGTATCCTGGTTCTTACTGTTCAGGTGGATCACACGGCCAGAGCCTCTCTTTGGACCGTTAGGTTTGGTCGGGTGTACCAGCTTTTGAGAACGCATATCGGCGTCAAC…	MSVHLLPPFITAPVSSRETRRMDISWITKRLSRLSQERQDFYLWTCSGITTVYSVLWRALELCVSRRILVLTVQVDHTARASLWTVRFGRVYQLLRTHIGVNAQGEGVCREKNPYVRPPSSRVVTTTLPAPSWAPLICISWTG*	1371	143	VIIb	842396	843766	+	842489	842920	SOLUBLE PROTEIN NONE	microbody (peroxisome)[0.674],mitochondrial matrix space[0.439],lysosome (lumen)[0.286],mitochondrial inner membrane[0.123]	1.3	gb|ACD44700.1| gag protein [Simian foamy virus]
	XTG03728.2	ACATTCCGTTCGGTACCTGACGGTTGAAACGCGTAATTGTGTCTACTGCTTCCGGCTTTTCCACATGTTTTGTAGTTGTAGACTGTCCCCTATTTTCTTTTTACATCAGCCATGGCAGACTCAAGCGGGCCGGGGGACGCGCGTGTCGCTCAGCGCGTTACTACGATTCCTGGCGGAACAACAACAACAACAAAAACGACTACTTACACCATCCGTAGCGTCCCAGTAACAACGACTACCAGCTCTTTTGCGGCCAGTTCGTGCGGAACCACCACCGGACCCACAACATCAGCGACAGACTTCGCCTTCGACGATTTAAAACGCTACTTGGAAGATCACGGCAAGATGATATTGGAAGATCCTCGAACCAAACACCTGATTGCATCAGGACAGGCTACC…	MADSSGPGDARVAQRVTTIPGGTTTTTKTTTYTIRSVPVTTTTSSFAASSCGTTTGPTTSATDFAFDDLKRYLEDHGKMILEDPRTKHLIASGQATWEDVKRYLDSRAPPTHLAEGSSVVYSTTGGYWYPVVAGMPGVAAPSTIFEVGPGSAEICNKISFRPRLDAYYDANRNRLVLLFDLPGFEKKDVEIELDKGALAISGERPKLEESKLGQDCNNIIKERSFGFFYRKFQLPGNAEEESIKASMEQGVLEVTIGLKDENQPTKKKIDVQ*	1117	272	IX	3431812,3432456,3432798,3432993	3432213,3432687,3432887,3433385	-	3431999	3433274	SOLUBLE PROTEIN NONE	cytoplasm[0.450],microbody (peroxisome)[0.430],mitochondrial matrix space[0.100],lysosome (lumen)[0.100]	e-125	gb|EEB01245.1| Hsp20/alpha crystallin domain-containing protein [Toxoplasma gondii	PF00011,HSP20,167,272,6.9e-19,IPR002068,Heat shock protein Hsp20			80.m00008	Hsp20/alpha crystallin domain-containing protein	SOLUBLE PROTEIN NONE	cytoplasm[0.450],microbody (peroxisome)[0.430],mitochondrial matrix space[0.100],lysosome (lumen)[0.100]	0	e-125	gb|EEB01245.1| Hsp20/alpha crystallin domain-containing protein [Toxoplasma gondii	PF00011,HSP20,167,272,6.9e-19,IPR002068,Heat shock protein Hsp20
	XTG03735.2	AAAAATTAGATACCTCCACGTTTTGTGATCGTCTTCATTTGGGAGAAGATGGCATTCGTACTGACCACTGTCAAGCTGCCGTCCAAGGATGTGGCCTTCACAAACTGCGCATACGTCAACCCACGGGTATACGCCACCCTCCGACAGACGGCGGCGTCATCTGGGGATGTGTCCGGCAATGCAATCCTCTGCGAGGTGAAGAACATTGTCGTTTCTGTCATGCCCGATGGATTGCTCCAAGAAAATGAGATCGGTCTGAATACGTGTCAGCGGGAGAGTGCGAGAATTCAATTGAGAGATGAGGTCGCACTTCGACCTTTTCAGCTCCCGGCGGACCGCGAGCATCTGTACCAGATTGGAGTGATGCAAGTCGAGGTTTCCACTTACCTCAAACCAGAG…	MAFVLTTVKLPSKDVAFTNCAYVNPRVYATLRQTAASSGDVSGNAILCEVKNIVVSVMPDGLLQENEIGLNTCQRESARIQLRDEVALRPFQLPADREHLYQIGVMQVEVSTYLKPESRIVVHDDKLEEEFRSLFCRQIFTQHQSVAMKLDERQALKMTVKEMLPFEGTSRQSSRRERPRH*	1752	181	IV	1237352,1237977,1239453,1240010,1240652,1241215	1237667,1238888,1239579,1240185,1240764,1241322	-	1238819	1241274	SOLUBLE PROTEIN NONE	mitochondrial matrix space[0.486],cytoplasm[0.450],mitochondrial inner membrane[0.197],mitochondrial intermembrane space[0.197]	1e-98	gb|EEB02650.1| N-ethylmaleimide-sensitive factor [Toxoplasma gondii ME49]#gb|AAN35121.1| N-ethylmaleimide-sensitive factor; NSF; Sec18p [Toxoplasma gondii]				641.m00001	N-ethylmaleimide-sensitive factor	SOLUBLE PROTEIN NONE	mitochondrial matrix space[0.486],microbody (peroxisome)[0.300],mitochondrial inner membrane[0.197],mitochondrial intermembrane space[0.197]	1	0	gb|EEB02650.1| N-ethylmaleimide-sensitive factor [Toxoplasma gondii ME49]	PF00004,AAA,257,456,2.1e-76,IPR003959,AAA ATPase, core|PF00004,AAA,537,566,1.1e-10,IPR003959,AAA ATPase, core	Molecular Function: ATP binding (GO:0005524)|Molecular Function: ATP binding (GO:0005524)
	XTG03742.2	ATTTTACACTCTTTCAAAGCACAGTTTACATCCAGATACAACGTACACAAATAACGGGCAGCCTTCTTTTGGTGAGTAAGCCTTACGTTGAGCACTGCTGATTTGTGATCGTCGTTCGTATGATCCACCTCTACGGCGATTTGCCTGCTTCCACCCATGGCGTCTGTCAACTCGAATTTGCCGTTAAGAAATGCGTTGTCGGCCTGACTGCAATTCATTAGGCGTGTATCGTTAACTGGACTGTCACCAACTGTGCATGCATCAAGTGCCCTGGAGTGTGGATGCGTCCTTTGATCTTTGGTCCTGAGCCACCCGCGCCCCAGCAACTGTCACATGGCTCATCCAGCTGTGGTCGTGCTGCAATTTGCCTCTGCTTCTTGTTGCGGAATCCGCCAGTGG…	MAVFSDKGDVCSQALCGMRDFLPFHCNKCGKVFCVDHYVPESHNCPRIRSGDRRVYVCPTCLEAIPMRNEEGEASAAERHRPTCQPEKYEERRRQLRGCACPIRGCRERLTDITTYHCKACDQNVCLKHRLQEDHDCQRVQQARREKQQRARSFHLFKLHSSVSSSGGEKTTPPKVAKSAASSAKGPPAPQLTKQQRSTSSSKSRNRCVIS*	1654	211	VIIa	1357041,1357850,1358135,1358824,1359358,1359724	1357377,1357881,1358366,1358946,1359462,1360548	-	1357330	1359819	SOLUBLE PROTEIN NONE	plasma membrane[0.650],cytoplasm[0.650],mitochondrial matrix space[0.100],lysosome (lumen)[0.100]	2e-90	gb|EEB00637.1| AN1-like Zinc finger-containing protein [Toxoplasma gondii ME49]	PF01428,zf-AN1,14,53,3.4e-08,IPR000058,Zinc finger, AN1-type|PF01428,zf-AN1,104,145,2e-05,IPR000058,Zinc finger, AN1-type	Molecular Function: zinc ion binding (GO:0008270)|Molecular Function: zinc ion binding (GO:0008270)		20.m03911	AN1-like Zinc finger-containing protein	SOLUBLE PROTEIN NONE	plasma membrane[0.650],cytoplasm[0.650],mitochondrial matrix space[0.100],lysosome (lumen)[0.100]	0	2e-90	gb|EEB00637.1| AN1-like Zinc finger-containing protein [Toxoplasma gondii ME49]	PF01428,zf-AN1,14,53,3.4e-08,IPR000058,Zinc finger, AN1-type|PF01428,zf-AN1,104,145,2e-05,IPR000058,Zinc finger, AN1-type	Molecular Function: zinc ion binding (GO:0008270)|Molecular Function: zinc ion binding (GO:0008270)
	XTG03747.2	ATATTATCACGAAAACTTGTGGCACGCATTGCTGCTTGAGCACAAACATATCTACACGCTCTCTAAGTTGCCTTTTTGACCGTGGCAGCTGTCGACCGGTGGAGCCAGCGATTTTTTTTTCGATCAGCTCTGCTTTTCTTTCCATGTTGTTGCTCGTATCATCGGGGCCTTCTAATTCCTAACTGCCGCAACTCCCTTTGATTCCGGTAGACACGCTCTTTTTGCTTCTTTCCGTCGGTTCCTTTGGTGGTCTGCGCCCCGGAGAATTCCCCTGCCGCTCGCTCGGTCTTCGAGAAAAGGTGTTCCCTCCCGTTGTGAAAATGAATGTGTTTGAGCAGTACAATCAGCGCCAGGGCGCTATGAACTTGAAGCATATCTTCAATTTCGCGCCTCTGAGCC…	MNVFEQYNQRQGAMNLKHIFNFAPLSPIQQEHLTRVYGALMTNIILTAVGVYVQQRILALPIFLLLGVQVFCVWGLGASSTEAVYSGKVTTPLRAAYFGGFGFTTGMMLGDYLYFVNVLNPRIIPTAFLVSMGIFASLSAAAIVAKDRKFIFLGSILGTGLTLFTYVSLFSVVWRTKLADDVLLWGGLLLYIGFVLFDTQVTLEMARRGSSDYLVQAIQFYVDLVGIFIRVVQILADKERRKRQRDEE*	1745	248	VIIb	4569910,4571031,4571595,4572050	4570756,4571165,4571773,4572633	-	4570588	4572313	MEMBRANE PROTEIN 7 : REGION 32-54,57-79,91-113,123-145,152-174,180-202,214-236	plasma membrane[0.600],Golgi body[0.400],endoplasmic reticulum (membrane)[0.300],mitochondrial inner membrane[0.030]	e-125	gb|EEA97757.1| hypothetical protein, conserved [Toxoplasma gondii ME49]				55.m00043	conserved hypothetical protein	MEMBRANE PROTEIN 7 : REGION 32-54,57-79,91-113,123-145,152-174,180-202,214-236	plasma membrane[0.600],Golgi body[0.400],endoplasmic reticulum (membrane)[0.300],mitochondrial inner membrane[0.030]	0	e-125	gb|EEA97757.1| hypothetical protein, conserved [Toxoplasma gondii ME49]
	XTG03794.2	AGAAAAGAACGGAGTCTTTCGCGTAGACAGGATCAACATATTTGAGTTTAGGCCGGTCTTATGCTCGTTCTGACGTTCTCAACCGGACGGACGAACTAGCATTCTCTGTTTCAAGGGTACATCGGACTGGGTCTTGCGTCCTGTCGGCTGCACAGAAACGAGGCAGAAAACGACTTGTTTCTCTGCCTGGAGATACCCTCGGCTTTTATTCATTCGTGGATCGAAGAATCTTAACTAGACGCAAGTTTTTGATCAATCTTCAGGCGAAATAGTGTCAAGTCATCGTCAAACCTAAGCGCAGCGCCTCTTCAAGGAAGGAACCTCCAGTGTGGCCGCGAGGAGTGGATGACTCTCGTTGCTCTAAGAGAGCTGGAATTTCGAGGAGCGAAACACGAGTTG…	MVKLRWKSASCTDRALQLMDVTLQRLEEEEENADKKGDNGTDRQRHIPTAINDLLYPSCIAVAVTPNVGEGACFRGMQCAQYSVLGKVYNIAVIMKPEEVLRSNGQE*	1311	107	IV	2003952,2004872,2005336,2005766,2006253	2004482,2004915,2005416,2005821,2006851	+	2004403	2006315	SOLUBLE PROTEIN NONE	mitochondrial matrix space[0.605],mitochondrial inner membrane[0.310],mitochondrial intermembrane space[0.310],mitochondrial outer membrane[0.310]	1e-57	gb|EEB04096.1| hypothetical protein TGME49_010810 [Toxoplasma gondii ME49]				27.m00827	hypothetical protein	MEMBRANE PROTEIN 1 : REGION 15-34	plasma membrane[0.650],mitochondrial inner membrane[0.422],Golgi body[0.300],endoplasmic reticulum (membrane)[0.200]	1	2e-30	gb|EEB04096.1| hypothetical protein TGME49_010810 [Toxoplasma gondii ME49]
	XTG03795.2	TTCGATGTGTGGGGAGCGCTGCTGCCCCAGGCAGCCACGACGACGACTGCGCAGCTTTTGACCCTTCTGCTTCCGAAGCCCGACGTCGATCTGGCGGAATTCTACAACAAGACGATGAACAGCGAAGGCGTTATCAGCGACGGTCTCCAGAGTCAGCTGCCCGTCAATCACACACGTTTGGTCGAGCGCTTCGCCCTTTTCCTGGAGGAAGTGTACCGCGACTGCTGGCGCAACTTCTTCAACGTTAACGACAACTTTCTGTCTTCTTCGAGCTCCAGTGAAACTGGAGAGAAAGCGACGCTTTCTGCTGCGAGCATCCCGACCGTCTCTGCTGTGCAACTGAGTGATGCGAAAGTTGTGGACCTTGCAGACGGAGTTGTCCGGCGTGGCCTGGAAAAA…	MNSEGVISDGLQSQLPVNHTRLVERFALFLEEVYRDCWRNFFNVNDNFLSSSSSSETGEKATLSAASIPTVSAVQLSDAKVVDLADGVVRRGLEKAASMEAVVKGHSFVSLKSSTTEKGIDIAIVDSSDGVGVNELAKVFTDEKLIQELTEKALSSGASTLWASAGTLAVAGLVAVTAL*	1342	179	VI	2863914,2865054,2866052,2866873	2864679,2865236,2866285,2867031	-	2864602	2866917	MEMBRANE PROTEIN 1 : REGION 158-179	plasma membrane[0.700],endoplasmic reticulum (membrane)[0.200],mitochondrial inner membrane[0.100],endoplasmic reticulum (lumen)[0.000]	5e-87	gb|EEA99741.1| hypothetical protein TGME49_043930 [Toxoplasma gondii ME49]				49.m00054	hypothetical protein	MEMBRANE PROTEIN 1 : REGION 922-943	plasma membrane[0.919],lysosome (membrane)[0.200],endoplasmic reticulum (membrane)[0.100],endoplasmic reticulum (lumen)[0.100]	1	0	gb|EEA99741.1| hypothetical protein TGME49_043930 [Toxoplasma gondii ME49]
	XTG03806.2	AAATTTGAAGTTGTGAGCCAAACGTTCCGCGTTGCATTTCAGGTGGACCAGCTTTTCTGGTGTGGAAAAACACTGTGTAACCCGTCATTTCGTTGTGCGTTTTCCTTTTGCCCTTTCGTGGACAAGGGGGTTTGCCCTCTCGAGTTCGTTAGGACGACGAACGCGACTCTTCAACGCGCCAGTGAACTTGTTCTGCGTGAATGCACGCGTCTCCGCCTTTCTCTGGAAGCTGTCGCCACTAAGTTCGGAGAGGAGAACCCCTCACATTCGCCTGCGGGAGACGTTCAACGCGGAAAACGCGGTTCGTCACTTGGAACGACATTCTTTAGAGCGAAGCAGCGAGCAGACGGACTGGAAAGTGGGCAGAACGAAGCGGAAAGGAAAAGACGGGGACGTATG…	MVPVPQKSEKDPPAAGPESDDEGSGDRESHPEPGQKEWKAEKKELAALGDDRANEGKGDMQMNEKQRAALMDSLSRKEGNNSLAHVDPKAVTEVKDLFLLPPRVAEKALRMEGGDIAKAVRRLMFEEEEEEEGVLG*	1516	136	VIII	261443,263007	262188,263776	-	261973	263201	SOLUBLE PROTEIN NONE	cytoplasm[0.650],mitochondrial matrix space[0.100],lysosome (lumen)[0.100],endoplasmic reticulum (membrane)[0.000]	6e-58	gb|EEB00749.1| hypothetical protein TGME49_029450 [Toxoplasma gondii ME49]				44.m02544	hypothetical protein	SOLUBLE PROTEIN NONE	cytoplasm[0.650],mitochondrial matrix space[0.100],lysosome (lumen)[0.100],endoplasmic reticulum (membrane)[0.000]	0	6e-58	gb|EEB00749.1| hypothetical protein TGME49_029450 [Toxoplasma gondii ME49]
	XTG03823.2	ATTAATTAGACAAAGTCATTATTAAAACGCCCAGCGTTGAGCTTGCGCCATACTCGTAGTAACAGAGCACCGGGAACTTCTTTGAAGCCACTGAATATTCTGTTCGCTCGTGCAGGGGCGCCATTGCACTGCTGTTGTTTTAATACTCCGAAATTGTTTCGTGTGGCGGTTAGGTACCGCATGGTGACGAACTGATTCTACCTAGGAGGTTCGCAGTTTCGGATCTAGAACAATGAGGACGTCACGTCTCTTGTGTGCATTTGGTGCCGTGCTGCTCTGTTGGGTGCCGTCGTGGACTGCCCACGCGGAAGAGCACTTCGCTGTTTTTTCGACTTGCAGGACCAGTTTCGGAAGAAAGAGGATCTTAGTGCATTCTGGTGACAGCGTCACGATTCAGTG…	MRTSRLLCAFGAVLLCWVPSWTAHAEEHFAVFSTCRTSFGRKRILVHSGDSVTIQCPGAIASNPQDVSKYVCPGEEPNCTDATKATYQTMFPIAPPDFQFWSGGDSKSNYGILKIPEVKDPVTISYSWQAAHSTFTGHAANSHLILDVNPKEEEVTRTVTSTVVVVSGCETQSLFTFLLVVASGIAMQQVL*	1475	191	V	837230	838704	-	837897	838472	MEMBRANE PROTEIN 1 : REGION 1-22	plasma membrane[0.919],lysosome (membrane)[0.200],microbody (peroxisome)[0.194],endoplasmic reticulum (membrane)[0.100]	e-100	gb|EEB03927.1| hypothetical protein TGME49_013280 [Toxoplasma gondii ME49]				31.m00928	hypothetical protein	MEMBRANE PROTEIN 1 : REGION 1-22	plasma membrane[0.919],lysosome (membrane)[0.200],microbody (peroxisome)[0.194],endoplasmic reticulum (membrane)[0.100]	0	e-100	gb|EEB03927.1| hypothetical protein TGME49_013280 [Toxoplasma gondii ME49]
	XTG03840.2	AGATGCTCAGAAGTCGGAAAATGCCGACGTTTGAAAGAGCGATTTCTGGACACTTTCCAGCCAGTCGTCTTCCACCGTTTTCTGCCCAACTCTGGAAACATGCAGGCAACCGGGGATGCTCATTCTCGGACCGAATGGCATCGCGTTGTCGTCTACGATGAATCCCTCGTCGACCTCGTGGATAAGTATCTTCACACAGGACGCCGCGTTTTTGTTACCGGTAAACTTCAGACTCGGCGGTGGACCGGTGCTGATGGCGTTGATCGTTATTCGACCTCCGTCGTTGTTAGCCGCTTGCAGGGTGAGCTTATCATTCTTGACTCGCCGTCTTCATCATTTCAGTCCAATTATTCCAGTGCCAGCGAGTCTGGCCAGCCAGGCACCTCCGACTGGGCTTCA…	MQATGDAHSRTEWHRVVVYDESLVDLVDKYLHTGRRVFVTGKLQTRRWTGADGVDRYSTSVVVSRLQGELIILDSPSSSFQSNYSSASESGQPGTSDWASGDLGAPDGEGSGDASQALGAFGDSGSDGQGSSGPTGSGTGGTSLDGSASGGMYRLFR*	1892	157	II	2106181,2108001,2108840	2107596,2108282,2109033	-	2107500	2108934	SOLUBLE PROTEIN NONE	microbody (peroxisome)[0.748],mitochondrial matrix space[0.100],lysosome (lumen)[0.100],endoplasmic reticulum (membrane)[0.000]	3e-52	gb|EEB04074.1| hypothetical protein TGME49_097940 [Toxoplasma gondii ME49]	PF00436,SSB,1,73,0.0048,IPR000424,Primosome PriB/single-strand DNA-binding	Molecular Function: single-stranded DNA binding (GO:0003697)		113.m01287	hypothetical protein	SOLUBLE PROTEIN NONE	microbody (peroxisome)[0.748],mitochondrial matrix space[0.100],lysosome (lumen)[0.100],endoplasmic reticulum (membrane)[0.000]	0	3e-52	gb|EEB04074.1| hypothetical protein TGME49_097940 [Toxoplasma gondii ME49]	PF00436,SSB,1,73,0.0048,IPR000424,Primosome PriB/single-strand DNA-binding	Molecular Function: single-stranded DNA binding (GO:0003697)
	XTG03852.2	AGTGAAACTTCACCTTGCGTCTCGATTGGGATTGCTCTCATTGCTGCTGGTCGCGACCATGGCAGGGCCATTGGGTTATCAACACTCTTTTGTGACCCGGGCTGTCGCTGACGAGCCAGCAAAGAATTCAGCATGCGTAATAGAAGCGAACGGCGGCCAGACAACCTGCATGTGTCTTTCAACGCAAAGAACAGTGGAGCCCCTTGAAGCAACGCTGTCGACAACGAAGTCTTCCCTGCAGTTGGTATGCCAGTCAAGCTTAAAATTCATCCCCCAAGCACCAGACAACAACAAGCACGTATGTCCAGCAGACGTGGCTGTGCTGAAGCAATGCACTGGGAGTGGCGACGGCAACACATCTATCGATGTCACAACTTTGCTCGGAGGCGCCACGCAGGA…	MAGPLGYQHSFVTRAVADEPAKNSACVIEANGGQTTCMCLSTQRTVEPLEATLSTTKSSLQLVCQSSLKFIPQAPDNNKHVCPADVAVLKQCTGSGDGNTSIDVTTLLGGATQEIEWQNVEDVKGSTTKKLIIPPANLPYAEQSFIVGCVDAEGEPKCKLTVTLEARASVTEDQTVTCAYGKTSNPKHQSIKLSQSRNRFTLVCGKDGEVLPKEYRSKFCKFGKEQDASTADCTGNYTEILPVYETKWWDYDPRSTTYSLVIPEGGFPEEKTEIMVGCQKRESAESSAKVKEEASADSPTVCSVDVTIEGVPSSASFFPRGVVDTFSWVVGFGAMLTAFDVW*	1296	342	IX	871384	872679	+	871442	872470	MEMBRANE PROTEIN 1 : REGION 321-342	cytoplasm[0.650],mitochondrial matrix space[0.100],lysosome (lumen)[0.100],endoplasmic reticulum (membrane)[0.000]	0	gb|EEB01651.1| SRS domain-containing protein [Toxoplasma gondii ME49]	PF04092,SAG,33,164,2.9e-18,IPR007226,SAG|PF04092,SAG,172,308,2e-29,IPR007226,SAG	Cellular Component: membrane (GO:0016020)|Cellular Component: membrane (GO:0016020)		57.m01839	SRS domain-containing surface antigen, putative	MEMBRANE PROTEIN 3 : REGION 4-26,29-51,368-389	mitochondrial inner membrane[0.691],plasma membrane[0.650],mitochondrial intermembrane space[0.611],mitochondrial matrix space[0.498]	1	0	gb|EEB01651.1| SRS domain-containing protein [Toxoplasma gondii ME49]	PF04092,SAG,80,211,2.9e-18,IPR007226,SAG|PF04092,SAG,219,355,2e-29,IPR007226,SAG	Cellular Component: membrane (GO:0016020)|Cellular Component: membrane (GO:0016020)
	XTG03859.2	AGCCCTTCAACTTCGTTCTAATGGGAGTAATGTAATAAGTTAGGAGTTGCATTCCGTGCTTGGGTGCTCTCGGAAGCTGTAAACAAATGCGAACGGATTCCCGGAAATTTCTTGCAGCCTTGAGCTCCAATCTGAGCTTGACACCGTCATACTTGGCTGGGGATGCCTGCCCATGCGTGCGTTACATTGTACCTCGATTTGATTTCCGCAGCATCTCGTTCCTGCCGATTTCGCGTTTCTCTGACGATGACGTTTTCGGTGCGTGTGGGGCTTTTATGTCTCGCAGTTCTTGTGCTGTCGGTCCAAGCCGCTCCCGCCCGACGGAAACAGGAAACAGTCGTCGAGGAAGTAGAGGAAGAGACGCCTACAACGGCCGCGAGAGGAAAAATGGCAACCAGG…	MPAHACVTLYLDLISAASRSCRFRVSLTMTFSVRVGLLCLAVLVLSVQAAPARRKQETVVEEVEEETPTTAARGKMATRSIVMGSTSTVAGTLAVVAGYFLGRRADQQEEEAQERRLRYAGRSLTVLGVLAVLFGLASLFRARRCCGRLRRSKKNKKKTR*	1197	160	XI	2592186	2593382	-	2592738	2593220	MEMBRANE PROTEIN 4 : REGION 1-22,26-48,80-102,120-141	endoplasmic reticulum (membrane)[0.820],plasma membrane[0.460],nucleus[0.240],lysosome (membrane)[0.200]	2e-44	gb|EEA97313.1| hypothetical protein TGME49_112320 [Toxoplasma gondii ME49]				583.m05478	hypothetical protein	MEMBRANE PROTEIN 4 : REGION 1-22,26-48,80-102,120-141	endoplasmic reticulum (membrane)[0.820],plasma membrane[0.460],nucleus[0.240],lysosome (membrane)[0.200]	0	2e-44	gb|EEA97313.1| hypothetical protein TGME49_112320 [Toxoplasma gondii ME49]
	XTG03877.2	ACATTTATTCTCGACTGGCCGTTCGTTTAAGTTTTGGGGATTTTCTTCAAGGTTTTATCGAAACGCGTTAAGGTTAGATCTTGCATCGGTTTTTTCCTTCTTTAACTTCCGCTGGAGCGACAGCCACGGGGCCGTCCCTTTTCCGTAGGGAATTTCATCTTGCGACATCACCTGAATTTCGGGGTTCCGTGGCGCCTTTCTTGCATGCCATTCTCACCTTCAGCCGTTTGCACTTCGCTCTCTTTTCTCCCCTCTCTGTCTCCGTTCGCGTGTTTTGCCGGTCTTCTTCCCTATTTCTCTCTTTGACATTTCTTCCATTGGCATTTTCCACAAGTTGTACTCGGGTAATCTTTACGTAGTCTCGTTCTCGAGCTTGCTGTTGTCTCCTCTCTCTTAGTT…	MAFEGFRRFDPERPNYRYFPNRTRAQTVWLSWGVFALGGLVGLLYLKFSESRQQDLARHYSEIARHDGVTQTAFNQIQNQNNYFQGVLQNARRRDLGLPTPRVPLQIEEEK*	1193	111	X	3326071,3327069	3326717,3327614	+	3326490	3327176	MEMBRANE PROTEIN 1 : REGION 27-47	plasma membrane[0.790],microbody (peroxisome)[0.640],Golgi body[0.300],endoplasmic reticulum (membrane)[0.200]	2e-43	gb|EEA98947.1| hypothetical protein, conserved [Toxoplasma gondii ME49]				42.m07404	conserved hypothetical protein	MEMBRANE PROTEIN 1 : REGION 27-47	plasma membrane[0.790],microbody (peroxisome)[0.640],Golgi body[0.300],endoplasmic reticulum (membrane)[0.200]	0	2e-43	gb|EEA98947.1| hypothetical protein, conserved [Toxoplasma gondii ME49]
	XTG03894.2	ATGCGTTGAGTTTTTGTTGTTTATCTGCGAGGATCTGCTCACAAGAACTCGGTAAAAGACGTGTGGGTAAGCCGGCATCGCGCGTGTGCCGCTCGTTTCCACGCTGAGAGGACTGTGCATTGTGCGCGGTTTCCGTCCGCGATTTCCGCTTTCCTGTCTATCTGTTTGATTCCACAAGACACTTTGGCTTGCAGGCCGTCTGCATAGATCGTTGATCCTGTCATCGTCCACAGAAGAATCTGTTTTCCCGTCGACAAAATGTTCTTGACGTACGTCGTCCGACCCGGCGAAGCGCCCGAAGGGCGCGGCCCACAATTGGAGCCCTTTTGGTATTTCATGGTGAACTACAACTTGAGACTTGGCTTCCTGACCCAGTTGGCCGCCTACATGGGGATTGTT…	MFLTYVVRPGEAPEGRGPQLEPFWYFMVNYNLRLGFLTQLAAYMGIVFTISASGSNSLALLSVFHASPEAVGQTPVWVVQLCCGVFIMGSLMTMAFQSLVDDDSSIKQSRGYRSGTKFLQFGSSFAVICWILSLLVFYAANYYFDDPWMQKQLGGGSTWITFFTARLCDALALVFIGAGIFFLEVYHSEGAGEAWGWLCALCFKLTALIEVIGLTAFGAVGFQTLDAMYTIMLGVSLTLGFVWALRFEPVSHRFDVKLTQSAMRNEYYKSRNAMAYYGPPVLTADGEIDIASAAEQAQACLSRTA*	1755	305	VIIa	3230991,3232269,3232969,3233425	3231859,3232520,3233030,3233996	-	3231570	3233738	MEMBRANE PROTEIN 6 : REGION 33-54,68-90,120-142,163-185,197-219,227-249	plasma membrane[0.600],Golgi body[0.400],endoplasmic reticulum (membrane)[0.300],microbody (peroxisome)[0.300]	e-170	gb|EEB00396.1| hypothetical protein TGME49_002510 [Toxoplasma gondii ME49]				20.m03724	hypothetical protein	MEMBRANE PROTEIN 6 : REGION 33-54,68-90,120-142,163-185,197-219,227-249	plasma membrane[0.600],Golgi body[0.400],endoplasmic reticulum (membrane)[0.300],microbody (peroxisome)[0.300]	0	e-170	gb|EEB00396.1| hypothetical protein TGME49_002510 [Toxoplasma gondii ME49]
	XTG04004.2	ACAAATATGTTATTCTCACTCCTGTATAGCAACCGTTGACGGGAATATCACCCCCTATTATCTGCTTTCACGGATACTTTCTTCTCCGTGTTCCCCTTGCGTTGTTCTGTTTTCGAACTTTCGCGGTTTTGTCCCCTTGGTCACAATCCTCGGAGCGTGTCGGTGACGTTGTATAGCGTTTTGCGTACTCATCCCTTTCGACCACTGGTGACTTCTTCCCTTCCGTGCTAACAGCATGGACGTGCAACGCGAATTTTCCTCCGACGCGATCTCCGACCATTTTGAAGGCAGTGAAGAGATGATGGCGCAGCAAGAGGCGTCGGCCGAGACCATGCTCGATGTCAGATCAAATGAGATTGAAGGCTACGAAGTGCCGATCAACGATTGTCAATACGACAT…	MDVQREFSSDAISDHFEGSEEMMAQQEASAETMLDVRSNEIEGYEVPINDCQYDISMDQVRTDEQTTAEDSALGLTTKAALEVTHRPSTTEDESLEKNEEHDDSYAVTPAPPTLAELLEAGMQAFDFAKFFSSRKSPAFPPNLQPVQLPDGGLVEIFRLPSFNVGVSQNMPVTQFNAPVLDTGLSPVLQYRGLPPCISSRKNIVFHHVGGSNEEVWGASQVQPTVKKSGWPVPSWEPNARLIKTGMA*	1416	247	XII	3783798,3784791,3785224,3785550	3784621,3784876,3785374,3785904	-	3784235	3785669	SOLUBLE PROTEIN NONE	cytoplasm[0.450],microbody (peroxisome)[0.300],mitochondrial matrix space[0.100],lysosome (lumen)[0.100]	e-135	gb|EEB00044.1| hypothetical protein TGME49_048360 [Toxoplasma gondii ME49]				50.m00052	hypothetical protein	SOLUBLE PROTEIN NONE	cytoplasm[0.450],microbody (peroxisome)[0.300],mitochondrial matrix space[0.100],lysosome (lumen)[0.100]	0	e-135	gb|EEB00044.1| hypothetical protein TGME49_048360 [Toxoplasma gondii ME49]
	XTG04018.2	GGATGTGGCGTTCTGAGTATTTCTGACGAGGGAGACAGTCAAAAGTGCACGTGAAAACCGGCGACTTTGAAGGCGGGTACCTCGATCGCGTAGCTCCTTGTCTCTGAATCCGGTCGGCTCTCCGAGGGTGAATGGCATTCTTTTCCCCCTCGTAGCGTTGTCAAGCCTACTTCAACGAAACCCTGTTTCGCAGAAGTGAACTTTGCGAGGAACGAGAGGCAAACAAAATACCACTTCGGACCACCAGGCTGCTTTACTGGAGAGACCGTTGCCCTCGTGCTTCGCCCTTCGTCAAAGCTGGCTGTTCCAGGATGTCGACTCTGACAGCAAACGGCGCAGGTGCTGCTTGTGCAACACCCGTTGAGTCTGCCGTAGGATCTAACGCCAATCAGGGTGGAG…	MSTLTANGAGAACATPVESAVGSNANQGGVSLDLATAADSAPAMPHEEVGLSKRKSQVHEPLIKAEAQEDDVSVPVGEHSKKEDNDITWVVLALLASFICPPIGCLAFCLNLRYPEDSRRYYWAVRALEVGSLLSFVYSLVLVALLSDLKLVYTQNDAAYIGVGY*	1977	165	VIIb	4772847,4774524,4775211,4775541	4774175,4774626,4775279,4776016	-	4774015	4775705	MEMBRANE PROTEIN 2 : REGION 89-111,130-152	mitochondrial inner membrane[0.601],plasma membrane[0.600],Golgi body[0.400],endoplasmic reticulum (membrane)[0.300]	5e-78	gb|EEA97728.1| hypothetical protein TGME49_055410 [Toxoplasma gondii ME49]				55.m00034	hypothetical protein	MEMBRANE PROTEIN 2 : REGION 89-111,130-152	mitochondrial inner membrane[0.601],plasma membrane[0.600],Golgi body[0.400],endoplasmic reticulum (membrane)[0.300]	0	5e-78	gb|EEA97728.1| hypothetical protein TGME49_055410 [Toxoplasma gondii ME49]
	XTG04028.2	AGTGTCGATGTTTGTGGCGCAAACGACCCGAAACGGTCCATCCATTGTGGTAATTGACGCAGTGTCTGGATTCTACATTTTTTTGGATGCGGTCGGCACTGGCTTGTTAGTTGACTGAATCAGAGACGTGCCACTGGACTGCCAAAACGACGCGCGACACCGAGACTGCATCTCGTCTTGAATCGACAGTGCATGTTTTCACATCTGGGTGCTCTCATGTGTTGTGAGCAACTAATGTTCAAGGATCTTTTTTGTCAGTGTCATGAGATCAAGATGCCGCGAAACCTTTTTGTCCTTGCCGCTGCGATCCTCATGGGGCAGTGTGTGTGCTTCGTTGGTCAAGTTACGTCGAAATTCTCCAGCACTGTTTCCGTTGTTCAGGGCGCAGTAACTTCTGAA…	MFSHLGALMCCEQLMFKDLFCQCHEIKMPRNLFVLAAAILMGQCVCFVGQVTSKFSSTVSVVQGAVTSEGELQNETGPEGAQEGRGMEGDDPTVLSDTARAPGDRSNAQNRGEKSDVNLHASVVVPRETDNHGEFSVTLYPPRPAEEDKQSMEQSERPESEAVLQAKDDDEVSEDNAVLSERQEWQRIETVGREWLKSQVAAFVPPDVTPWPDPDSSVDRLFAKKFPSGKLLILEPDEPGGTYEVLYRGPVLGRGTRGIAFKGTMVATGEHFAVKLQFVRKSLFRRRSSLLRDLVKYLQQEFAVRNMLVAAYGEENVQKKGMVLPLTVRRRHAFGDFITTPFSFTMFWNFLVFYPLMKCTLGNLLVGPHWPREARLFVAKRLIEIAAALQRAGVLHRDI…	2470	524	X	4501241,4503312	4503005,4504016	-	4501944	4503824	SOLUBLE PROTEIN NONE	plasma membrane[0.790],microbody (peroxisome)[0.607],Golgi body[0.300],endoplasmic reticulum (membrane)[0.200]	e-143	gb|EEB01770.1| hypothetical protein TGME49_034950 [Toxoplasma gondii ME49]				46.m01626	hypothetical protein	SOLUBLE PROTEIN NONE	microbody (peroxisome)[0.748],mitochondrial matrix space[0.443],nucleus[0.300],lysosome (lumen)[0.239]	1	e-143	gb|EEB01770.1| hypothetical protein TGME49_034950 [Toxoplasma gondii ME49]
	XTG04030.2	GCATTTTCCTTTTTCACGGAGATAGCAGAATTCCACGAATTTGTACGCTTCCTTCCCCCCGTTATTTACTTGTAGGAGCTTGCCTGCAGCGTCAAGTTCTCACACAGGGCGTTCCGGAAAGCGCCCATGTCCACGTTCCTTTCTTTCTGCCAGCGTTGCTGCCAGTGCTGTGCCTTCGCGTTCGGACGTGGATCCGGTCTTGTCTCCAGAATATGTTGTGGTGTTCTATATGTTCTCTGCGTTCGTGAACCGCCACTCTGTCGGTGCGTACCCGCCCTCACTGATGTTTCTGTCCTGCGTGAAGCCTCTAGCAACATTGCGTCAAGAAACGTAATTCCGTGTCGGCATGTTCGGAAAGAGTTCACTGTTTTCTTTGCGTTCCTTTCGACGTGCTGCGAC…	MGRKKRRGATLKPFCYYCDREFDDEKVLIQHQKAKHFKCTQCARKLDTATGLAVHLLQVHKEQIDAVPNALAGRDMIEMIVHGMEGIPQEVIDERLNKQSKRNEGKESQKRQRVNWAQVTMAPTSMEQFALQAQQGILPTFVGLPSLVPGALGAPGALPGVPLPFPPAVSPPGLAPALPTPPSIQGLLGQTSGPLPGPGLSTGGIPGSLGSSGIGSQPGSGALGSMCGSMPGGAAQGAMSGPPPGRPPVNYAAPPLPANVALLYNDDMISMEERRAHEQFGYREITA*	1880	287	V	1652669,1653451,1654044,1654754,1655635	1652936,1653672,1654165,1654859,1656796	-	1652877	1655988	SOLUBLE PROTEIN NONE	nucleus[0.600],lysosome (lumen)[0.284],mitochondrial matrix space[0.100],endoplasmic reticulum (membrane)[0.000]	e-100	gb|EEB02157.1| zinc finger (C2H2 type) protein, putative [Toxoplasma gondii ME49]				76.m00006	zinc finger (C2H2 type) protein, putative	SOLUBLE PROTEIN NONE	nucleus[0.600],lysosome (lumen)[0.284],mitochondrial matrix space[0.100],endoplasmic reticulum (membrane)[0.000]	0	e-100	gb|EEB02157.1| zinc finger (C2H2 type) protein, putative [Toxoplasma gondii ME49]
	XTG04032.2	ATTGCAAATGTTCCAGTTGCAGCAGCGCTTCATGGCGCATGGATTACGGGTCTCATAACAGCGGTTTTCGGAGGCAGCCCCCTCTCCGTAACTACGGTCACCTCCAGTCTCGCCGTGACTCTTGCAAAGGTAACGAGGACAAAGTGCGATGAAGTGACAAATGTGTGTCATGAAGAGGGCCTTGAATTTATCTTCCCCGCTCTTGTTCTTGCTGGCTTCTGCTGCTTCTTGCTTGGCTTACTACGCCTGTCACGGTTTTCACAGTTCGTTCCGAGCGCCACGATTGTCGGATATTTGAACGCAGTCGCGATTCTGAATGTCAGAGCTCAAGTCGAAACTTTTCGATTCGATCCAGTGACATCAACCGGATATGAATGGATCTGGGTTCTACTAATGATT…	MIIVVFGVMCCWEKIPHIMLNRFIPSSVLAIALSSFIEFVFVRRIAHMQTKTVASLSSMTEGDIWPKPFFLTPENIKPLSFYLQPSNLLTMLELTLALVMVNYISTLITVDMMSDKVGTMRSEPDQHLVSVGAANTVACFLGALPGSTAPSPSLLNLKVGGKGRESSVFCALVNLALVAASTYLLDYVPLGGLAGIIMYTAYHAFQWSAVAAMFASFLPARLRQKHSFLQRKICRSDAFVMLLTTIIAISADIGTAILSGVCISACVFAWKNGSRLSITSRVDPESGIKYYRVKGPIFFLTKRKLLRSFDIERDPPSVVFELTGDACQLFDFGAMETLDTIVARYRKKNKRVRVVGMQRGDKKMIVKAGRMFEFAQIDIVERAIDEGDGPNTIPPIADM…	1744	404	VIIa	314296	316039	-	314432	315646	MEMBRANE PROTEIN 6 : REGION 21-42,91-113,132-154,167-189,196-218,242-264	endoplasmic reticulum (membrane)[0.685],plasma membrane[0.640],Golgi body[0.460],endoplasmic reticulum (lumen)[0.100]	0	gb|EEB04304.1| sulfate transporter, putative [Toxoplasma gondii ME49]	PF00916,Sulfate_transp,2,272,2.9e-06,IPR011547,Sulphate transporter|PF01740,STAS,277,387,0.023,IPR002645,Sulphate transporter/antisigma-factor antagonist STAS	Molecular Function: transporter activity (GO:0005215), Biological Process: transport (GO:0006810), Cellular Component: integral to membrane (GO:0016021)|		72.m00387	sulfate transporter, putative	MEMBRANE PROTEIN 7 : REGION 306-328,349-371,389-411,430-452,465-487,494-516,540-562	plasma membrane[0.600],Golgi body[0.400],endoplasmic reticulum (membrane)[0.300],microbody (peroxisome)[0.300]	1	e-172	gb|EEB04304.1| sulfate transporter, putative [Toxoplasma gondii ME49]	PF00916,Sulfate_transp,299,570,3e-06,IPR011547,Sulphate transporter|PF01740,STAS,575,685,0.023,IPR002645,Sulphate transporter/antisigma-factor antagonist STAS	Molecular Function: transporter activity (GO:0005215), Biological Process: transport (GO:0006810), Cellular Component: integral to membrane (GO:0016021)|
	XTG04039.2	ACAAGCTAAATTTGAGCCGGAGGAGAAATCCTTGTTCGTTGCGACGACACCACAAGGAGTCAGGGTGCCTCCTCTCTGATATCCAGCCTTTTTTTGATGACAACTGGTCAGCGGTCCACACCAGGATCGCCACTGGAGGAGAAGCGTAGGGTTCCTAACGTTTTCGATGGTGCCTTTTCGAGTCTAATGCGTCCTTTCTGTCGTCCAGTTGGAGCATTGTCTTGGCCCATTCCGGCCGTTGTTGCCCGTTGCTCGCTGAATAGTGGTCAAAGCAGTTTTTGCCTTCAAAAAAGATGGTGCTATGTTGCTCGCGAGGTGCGAAACACGTAGGAGAGGATGTTTGGAGCGATCTTGGCAACGCTGCGTACACAGGCAATTTGCCTCGCATGATACAGCAAC…	MVLCCSRGAKHVGEDVWSDLGNAAYTGNLPRMIQQLSNGGDVTAADANGFTPIHRAAQSGNFEAVQLLLKCGADARCSATNGETPLHIAAFHRNAKTVKLLLETDAKADVNKQNTDHGMTPLHVAVYRGCPEIVDLLLAAGANPDITAKGQTTLNLAEFGNSQELQGRSSPSAKHHDTLLLLQNRLKS*	1135	188	VIIb	1637290,1637955,1638644,1639290,1639847	1637723,1638053,1638751,1639388,1640241	+	1637583	1639966	SOLUBLE PROTEIN NONE	cytoplasm[0.650],lysosome (lumen)[0.256],mitochondrial matrix space[0.100],endoplasmic reticulum (membrane)[0.000]	e-107	gb|EEA98150.1| ankyrin repeat-containing protein [Toxoplasma gondii ME49]	PF00023,Ank,48,74,5.2e-08,IPR002110,Ankyrin|PF00023,Ank,81,115,4e-10,IPR002110,Ankyrin|PF00023,Ank,117,149,5.3e-11,IPR002110,Ankyrin			55.m08222	ankyrin repeat-containing protein	SOLUBLE PROTEIN NONE	cytoplasm[0.650],lysosome (lumen)[0.256],mitochondrial matrix space[0.100],endoplasmic reticulum (membrane)[0.000]	0	e-107	gb|EEA98150.1| ankyrin repeat-containing protein [Toxoplasma gondii ME49]	PF00023,Ank,48,74,5.2e-08,IPR002110,Ankyrin|PF00023,Ank,81,115,4e-10,IPR002110,Ankyrin|PF00023,Ank,117,149,5.3e-11,IPR002110,Ankyrin
	XTG04041.2	ACACTTCGTTTGTTTGTCGAGTCGCGGAGTCTCCTTTCCCTTCGGCAAAAGCAACCTGTACGAAGTCGTCTTTACAGTAAGATCATTTTCATGTGTTTCCGGCCACTTTCCACAAAAGTGTAGTCTGAAACTTAACCGCAGCCGGACCCAATGGCACCTGCAGCGACCCGGCCTCTGGCTCGCCTCTCGCAGTCGCCGTCCACTGTCGGGCCGCGGCGACGGGAACTGTAGCCCGCTTCTCGGGGAGTTTCCTAGATTCTTCGCGTCAATTCTGTTGCGCAAAGGTTCGCAAGCTTCTCGCGTAAGCAAATGGATGGACAGTTTCACTCGACGCGCTTTGTTGCCAGCAGGTAGACAGCGGACGGCGCGGTAAAACGCCCCCCTTCGCGGCAGCCGGAG…	MDLFSCGCIKALNSHVQALIGACPFVQLAATTLGLALLCCVSLALMRRGFKILFTRKFQLDKFGEWAVVTGATDGIGKAMAIQMAKKGMKIFLISRNEERLRQTEQDLQAAVPALRGVKSFAVDFSEGSTESLFQKLDAALKNLDVGILVNNVGVSYPHAMFYDELDLETLDQLINVNVRSTLVTTRVLYPGMVSRRRGAIICVGSGASEIASDPLYCAYSATKGAAEAFCRSLQPECASKNILVQCHVPLLVTTKLSKMRKTNLMTPSTEKYAKAAVAAIENGSLRGPTTISPYCVHRCIIWLSNAVPRRIWEAAYLPRCLSIRKRALKKKEQQAEAKKDM*	1984	342	VIII	4296004,4296626,4297264,4298068,4298897,4299545,4300217,4301103,4301853	4296401,4296815,4297373,4298198,4298987,4299706,4300384,4301291,4302397	-	4296378	4301255	MEMBRANE PROTEIN 1 : REGION 19-41	endoplasmic reticulum (membrane)[0.600],mitochondrial inner membrane[0.456],mitochondrial intermembrane space[0.225],plasma membrane[0.100]	0	gb|EEA98693.1| 3-ketoacyl-CoA reductase, putative [Toxoplasma gondii ME49]	PF00106,adh_short,65,239,7e-13,IPR002198,Short-chain dehydrogenase/reductase SDR	Biological Process: metabolic process (GO:0008152), Molecular Function: oxidoreductase activity (GO:0016491)		59.m03597	oxidoreductase, putative	MEMBRANE PROTEIN 2 : REGION 28-50,54-75	endoplasmic reticulum (membrane)[0.600],mitochondrial inner membrane[0.100],plasma membrane[0.100],endoplasmic reticulum (lumen)[0.000]	1	0	gb|EEA98693.1| 3-ketoacyl-CoA reductase, putative [Toxoplasma gondii ME49]	PF00106,adh_short,94,268,7e-13,IPR002198,Short-chain dehydrogenase/reductase SDR	Biological Process: metabolic process (GO:0008152), Molecular Function: oxidoreductase activity (GO:0016491)
	XTG04053.2	ATTGATTAGTCATCGTACTATGCGTTGTCAAGCTTGAATATGCACTGCCTGTTGTACTGCGTAGATTATGAGTTACCCTATGCGTGGACTTGGACTGCGCAGTCCTAGAAACAAATGATACCCGGATGCTGAACTGAACGTGTTCGCCTATCAAAATGATATTTGCATGACAGACACTAAAACTCAGCTAAATGTGATCCTTGGTTCGTCGTTTTGTTTTGTTCCCTATGGGGTATCGACAAAGCGCTTGACGAAACGCAGGGCCGAATGCCCTGATTTGAACCCTCTGAGCTTGATCTGGCCCTCAACAAACATGAGGTGCTGAGAAGGCTTTTGAGCGCTGTGTCCTGCCTTCATGGTGGATTGTTGATTATCAAAATGATGTTCAAATATCTGTGG…	MMFKYLWSKPAGGGPAPLISNPVKHWMVTLVALHLFLFAASCFTLAFPSITDMSCQMLMVNSAYCAACGGVAFIMLFYFSVLSCQTWGTEQYWTIAAVVTLSMAFVDIVAAGWGIYVFIEATTNLHEVDQETQVGCQNWKAVSFYYCTACVIILHVIIALLCGAVSFRLAGRISSQLDEIRRLV*	1385	184	XII	1297568,1298714	1298366,1299299	-	1298020	1298921	MEMBRANE PROTEIN 4 : REGION 26-48,62-83,97-119,148-170	plasma membrane[0.600],Golgi body[0.400],endoplasmic reticulum (membrane)[0.300],mitochondrial inner membrane[0.030]	2e-73	gb|EEB03508.1| hypothetical protein TGME49_018740 [Toxoplasma gondii ME49]				38.m02365	hypothetical protein	MEMBRANE PROTEIN 3 : REGION 26-48,62-83,97-119	plasma membrane[0.600],Golgi body[0.400],endoplasmic reticulum (membrane)[0.300],mitochondrial inner membrane[0.030]	0	4e-73	gb|EEB03508.1| hypothetical protein TGME49_018740 [Toxoplasma gondii ME49]
*	XTG04067.2	CATTAGTTTCTTCCAGCTCCTGTTTTGGAAAAGCGGCACTAGCTTTACACCTGCAAGTTCCTTTGCAGTCTGCGTGGCTGCAGAGCGCAGGCGTGTGTTCCGTTAATGGTGGTTTGCCGACGGCTGCGAGACAATTGTGTCCTTCAATGGCCACGCGTGTTGCGATGTTCAACGACAGATCAGAATTCTGTGTTTCATGCAAAGAAGGGAAGAATGCAACAGGTGAAAGGAACAGCATGAGGACAAAAACCGTCCCCGTTGTGGGGATTTAGCTGCTCAGTTGAGAGTCCGGAACACTTGTACGAGCAGGCCCGTAAGTGAACTTGTTGACGAACAGTGAGGGAGGAGTGTGTTGGGGTTCCGGGCAAACTTCGACAGGAGCCAAGAAAAAGGAAAGAA…	MRWCRRLDRGMNCANCAEMCLTGHRNPVFQAELLNGGILFSGGMERRRRNTHRSCCRRTQATQATVFLHLPKQITPRGHMQFHAYIFQSVFKRFCSKVGQPVQYGAHIARNHRISHARHSSCCTRSLQMTKTCFRKTREVICV*	1385	143	V	765001	766385	-	765226	765657	SOLUBLE PROTEIN NONE	mitochondrial matrix space[0.670],mitochondrial inner membrane[0.360],mitochondrial intermembrane space[0.360],mitochondrial outer membrane[0.360]	2.8	emb|CAD38262.1| LIM4 protein [Suberites domuncula]
	XTG04081.2	AGTCAATTTTATTTTGGTTTTTGCAGATATCATCGCGCGTGTGTTCACTCTAACTGTGTGTATGGTTCACTGTTTTTTATTGCGATTTTCGTGAAGTAACAAAATGGCGTCTGTAAAACGCGTCGTTGTGGCGGTAATGATCGTGAACGTGCTGGCTTTAATTTTTGTGGGCGTTGCCGGTTCAACGCGTGACACAGGGTCAGGCGGGGATGACTCCGAAGGTGCTTGGGGGGGTGAACAACAACAGGTACAACAACACGGACAAAGTGAAGACCGATCGTTATTCGAAAGGGGAAGAGCAGCGGTGACTGGACATCCAGTGAGGACTGCAGTGGGACTTGCTGCAGCTGTGGTGGCCGTTGTGTCACTACTGCGATTGTTGAGAAGGAGGAGGAGACG…	MASVKRVVVAVMIVNVLALIFVGVAGSTRDTGSGGDDSEGAWGGEQQQVQQHGQSEDRSLFERGRAAVTGHPVRTAVGLAAAVVAVVSLLRLLRRRRRRAIQEESKESATAEEEEVAEEE*	820	120	V	1765166	1765985	+	1765269	1765631	MEMBRANE PROTEIN 2 : REGION 7-26,72-93	plasma membrane[0.460],lysosome (membrane)[0.200],endoplasmic reticulum (membrane)[0.100],endoplasmic reticulum (lumen)[0.100]	0.0008	gb|EEB02131.1| dense granule protein 5 precursor [Toxoplasma gondii ME49]#gb|ACG63864.1| dense granule antigen precursor [Toxoplasma gondii]				76.m00004	dense granule protein 5 precursor, putative	MEMBRANE PROTEIN 2 : REGION 7-26,72-93	plasma membrane[0.460],lysosome (membrane)[0.200],endoplasmic reticulum (membrane)[0.100],endoplasmic reticulum (lumen)[0.100]	0	0.0008	gb|EEB02131.1| dense granule protein 5 precursor [Toxoplasma gondii ME49]#gb|ACG63864.1| dense granule antigen precursor [Toxoplasma gondii]
	XTG04087.2	AGTATTTGTTACAGCTTCTGGCTTTACTTCTCTCTATATACATAGGTGTATACGGACTTTGGCTCAGAGATACTTCGTCCTCGTTCGTCGGGGAGATATAAGTGGCCGTGGTTGTGTCCAGGTCGTGTTGTCCGTTACCCATGTTGCTGTACCAGTGGTGTTTTTGCGTGGCTTGTTGTTTCCGTGCAGAGGTTGCTTACCGCCTACCAACTTTTCCCTAACGTGAAGCAAAATGGCGTCCAAACCCATTGAAGAATCCCGGTCGCAAAAACGGAGTGCCTTCTCAGACATCTTCTGTTGTTGCACTCCTAATGAAGGGGCTATCGTGCCCAGTGACCCAATGGTCTCCACCAGTGCTCCAGCACGCACCAGTGCTCCAGCGCGCTCCAGTGCACTTCA…	MASKPIEESRSQKRSAFSDIFCCCTPNEGAIVPSDPMVSTSAPARTSAPARSSALQDYGKGKGRIEPMYIPDNTFYNADDFLVPPHCKPYIDKILLPGGLVKDRVEKLAYDIHRTYFGEELHIICILKGSRGFFNLLIDYLATIQKYSGRESSVPPFFEHYVRLKSYQNDNSTGQLTVLSDDLSIFRDKHVLIVEDIVDTGFTLTEFGERLKAVGPKSMRIATLVEKRTDRSNSLKGDFVGFSIEDVWIVGCCYDFNEMFRDFDHVAVLSDAARKKFEK*	1486	279	VIII	6795535,6795911,6796570,6796878,6797185	6795789,6796057,6796723,6796990,6798001	+	6795767	6797587	SOLUBLE PROTEIN NONE	mitochondrial matrix space[0.360],microbody (peroxisome)[0.263],lysosome (lumen)[0.100],endoplasmic reticulum (membrane)[0.000]	e-152	gb|AAB60214.1| hypoxanthine-xanthine-guanine phosphoribosyl transferase	PF00156,Pribosyltran,90,245,3.8e-27,IPR000836,Phosphoribosyltransferase	Biological Process: nucleoside metabolic process (GO:0009116)		8.m00002	hypoxanthine-xanthine-guanine phosphoribosyl transferase	SOLUBLE PROTEIN NONE	mitochondrial matrix space[0.360],microbody (peroxisome)[0.263],lysosome (lumen)[0.100],endoplasmic reticulum (membrane)[0.000]	0	e-152	gb|AAB60214.1| hypoxanthine-xanthine-guanine phosphoribosyl transferase	PF00156,Pribosyltran,90,245,3.8e-27,IPR000836,Phosphoribosyltransferase	Biological Process: nucleoside metabolic process (GO:0009116)
*	XTG04115.2	AGTCGATGTCATTGAGAAGAAATGCATGCAGTATGATTCGAAGTAGGTCACATTATTTGCTACAGCGGCAGTTCCAAACGCACACATTCCCGTGCTGCTTCCAAGAAACAAGCCCTGGCGTGATTCAGCGACCCCGTCGCTTGCAAGCTCGTGGGTTGACGCTTCAGGATGAACTTGGCAGCACTTCACTAGATGTCTTAGTCATCGCATCTCAACCAACTTCTTGCTAACATGTAACCGTGAAGATAACCGTCTTATCGCTGTTTCTTTGCGAGACGTGTGCGGCGCTGCGAGCACGTGATGGTTGTCTGCTTGACCGCGTCAACCCACCCAAAAAAGTCGTGTGCTTGACCAGCTGTCACACCCCGATGCTCATCATGAATCTTCCCTAAGTGGGTT…	MWLNEILAHLHQHSGIFLLCPVRATGWAYHFFNAFSQNLVAGTLAWSWNKLLEVNPVQESWIDCFYICTTALTKWRGSPQRQDYPDAYLVR*	2154	91	IX	2686112	2688265	+	2687360	2687635	SOLUBLE PROTEIN NONE	microbody (peroxisome)[0.748],lysosome (lumen)[0.349],mitochondrial matrix space[0.100],endoplasmic reticulum (membrane)[0.000]	5	ref|YP_555549.1| putative cyclohexanone monooxygenase [Burkholderia xenovorans
	XTG04130.2	AGTGCTTTATTTCTCGACATTTTTGTCGGTTGTGGATTCGTTGTTTCCCTTTCCGCTTCTGCCACCTCTCCGCTCCTCTGCTCCAAAATGGTGAAGATCCGCGCGTACGAGTTGCGAGGAAAGTCGCAGAAGGAGCTGGTGAAGCAGCTGGAGGACTTGAAGAAGGAGCTCGCTCAGCTCCGCGTGGCGAAAGTCACTGGCAGCGCAGCCTCTAAGCTGTCCAAGGTGACCGAAGTCCGCAAGGGCATCGCTCGTGTGCTCACTGTCTACACTCAAAAGCAGAGAGAGGAGGCGCGGGCCGCCTTCAAGGGCAAGAAGTTCATCCCCAACGACCTTCGTGCCAAGAAGACCCGTGCTATCCGCCGTCGCCTCACCGCTTCCCAGACAAGGAAAATGACT…	MVKIRAYELRGKSQKELVKQLEDLKKELAQLRVAKVTGSAASKLSKVTEVRKGIARVLTVYTQKQREEARAAFKGKKFIPNDLRAKKTRAIRRRLTASQTRKMTVRKMKRTQNVPKRKFALIA*	900	123	XII	5189196,5190550,5191832	5189691,5190863,5191921	-	5189637	5191834	SOLUBLE PROTEIN NONE	nucleus[0.984],microbody (peroxisome)[0.300],mitochondrial matrix space[0.100],lysosome (lumen)[0.100]	1e-61	gb|EEB00223.1| ribosomal protein L35, putative [Toxoplasma gondii ME49]	PF00831,Ribosomal_L29,6,64,6.7e-23,IPR001854,Ribosomal protein L29	Molecular Function: structural constituent of ribosome (GO:0003735), Cellular Component: intracellular (GO:0005622), Cellular Component: ribosome (GO:0005840), Biological Process: translation (GO:0006412)		50.m03373	ribosomal protein L35, putative	SOLUBLE PROTEIN NONE	nucleus[0.890],endoplasmic reticulum (membrane)[0.600],microbody (peroxisome)[0.334],mitochondrial inner membrane[0.100]	1	2e-96	gb|EEB00223.1| ribosomal protein L35, putative [Toxoplasma gondii ME49]	PF00831,Ribosomal_L29,61,119,6.7e-23,IPR001854,Ribosomal protein L29	Molecular Function: structural constituent of ribosome (GO:0003735), Cellular Component: intracellular (GO:0005622), Cellular Component: ribosome (GO:0005840), Biological Process: translation (GO:0006412)
	XTG04137.2	CTCTGATACCGTTTCTGTGTTCTCGTGTTTTCCTGCTTCTTGTTAGGGCACTGCTGTTTCTGTGTTTTTTGGGGGATATCTGCGGCTCCTGACCGTAGTGTCGAGGTTTCCGTTTTGCTGAGGACCAGTCCGCTCCTGTCACTCAACAGGGTTTCTGATGTCACTCGACATTCAAAACTTCGGTGTCTCTGACCCTTTTGCCAATGACACCTCCCAGGCAGGTGGTGCCGGCGGCTCTTCGACTCACCTTATTCATATCAGGAACCAGCAGCGTAACGGGAGGAAGAGCGTGACGACGGTTCAGGGGCTGGACAAGTCCCTTGACCTGAAGAAAATGGTTCGAGCCTTGAAAAAGCAGTTTAGTTGTAATGGGACAGTGATTGAGGATCCCGAACACGG…	MSLDIQNFGVSDPFANDTSQAGGAGGSSTHLIHIRNQQRNGRKSVTTVQGLDKSLDLKKMVRALKKQFSCNGTVIEDPEHGSIIQLQGDQRHAVKEFLEREAICSVDQIRIHGA*	929	114	V	1939401,1940248,1940564	1939549,1940352,1941238	+	1940256	1940811	SOLUBLE PROTEIN NONE	cytoplasm[0.650],mitochondrial matrix space[0.100],lysosome (lumen)[0.100],endoplasmic reticulum (membrane)[0.000]	3e-55	gb|EEB02106.1| translation initiation factor SUI1, putative [Toxoplasma gondii	PF01253,SUI1,26,107,8e-38,IPR001950,Translation initiation factor SUI1	Molecular Function: translation initiation factor activity (GO:0003743), Biological Process: translational initiation (GO:0006413)		76.m02658	translation initiation factor SUI1, putative	SOLUBLE PROTEIN NONE	cytoplasm[0.650],mitochondrial matrix space[0.100],lysosome (lumen)[0.100],endoplasmic reticulum (membrane)[0.000]	0	3e-55	gb|EEB02106.1| translation initiation factor SUI1, putative [Toxoplasma gondii	PF01253,SUI1,26,107,8e-38,IPR001950,Translation initiation factor SUI1	Molecular Function: translation initiation factor activity (GO:0003743), Biological Process: translational initiation (GO:0006413)
*	XTG04175.2	TTCTTTGCTTCCTTTTCGCATTTGCACTAGTGTTACGGGTTTCAAGGGGGTGTAACATCTTAAAGTCAGAAACATGAGGGGGTGAATGGTTCTGTTCGGTGCCCTTTACCTAGTCCACTGTCGAGCAACACTCGACGTGGTTCTGTGAGTCTCAGGAAAACGCGTGCTTGTCAACTCTGAGGAGCACGGCGACGACACACGGATTTCCATTTTGATTCCTGCTTTCTTCCCAGTTAAGGATTCCTCATCTCCAGCGTGTTTGTCCGTCTATTGCCCCAGCCCATGTAGTTCTGCCGGGCTTCTTTATCTATGCACGTGTGGCTGGACTGTGACCACTGAAAACACACGGACGCTCCAATAGTGGGAAAAGAACTACAAGCTCCCCTTGCACACCACGCA…	MADYRPCLHQAINLHAGRLVSSYSSFLDCCSVNEEGNLCGMSVDNFLLKLQVFAIIHSSRSLLTLAADCAVNATLHDTERLCSLLTESKRKLRHRIAELKSADIGSETSDSASGLSGGDTQQQRRDRMRSTEDETEKTIGYGDTDETVSFEEPRAAAACPFFKSGEERQIFAFDDLLGSFFHQRGQNDSPAKQSLNMTHVGKVAVSEEQRLEVDLK*	1820	216	VIIa	693443,694778,695340	694244,694849,696285	-	693759	695432	SOLUBLE PROTEIN NONE	cytoplasm[0.650],mitochondrial matrix space[0.100],lysosome (lumen)[0.100],endoplasmic reticulum (membrane)[0.000]	1e-97	gb|EEB00709.1| hypothetical protein TGME49_006680 [Toxoplasma gondii ME49]
	XTG04180.2	ATGATGTTTTCTCGTGAAGATTCCCTCTTTCCAGGAAATACTTCCGCCGTCTGTCTCTATCCTGGGGCGTGTCGCTTGGGTGGTCGATGTATTGTCGCGATCGGAATGAGGTACGATAACCGATTCGTAGCTGAACTGGTTTCCGCTGGTCAACGCCGTTTTTGTCGGTATGTGTTGCTCGTGGCTTGTTGACGTCTGGAAGGAAAGAAGCGAACTGACTTGCAACCGACTTCGCGTGACGACAACGTGGACAGATTTTCAGGGGTCGTAGAAGCTTGAATGCGTTCATACGGGGCTTTTGTCCCTGAGGCGCTGTGAAAGTAAAGCGTTTTAACTTTCGTGTCAGCAAACTGTGGAGACGCGAAGCCTCAAGGGGTGGAGTAGGGTCGAGGGCGGTGT…	MSDGITKSLYERRSGALVFKGRGSLKDEKKKERKKKNRKRERDDEVREEEEVELEDVEEVEGEGRIVSSGSTIQGFETKFMDQCEAGDVLMIKHPLTHQVERRIISKIMTNRSMTVSDGFSTDLVSTTTFAIRKEGAILRKKAEKAATRDKKRQKGDADGDFDKVVQDEVSRQLQKNLKKAAKIVTVREKTGMWGYKVVSRKADHELTAEERLDERCKQGRDKFCW*	1475	226	XII	2819878	2821352	-	2820227	2820907	SOLUBLE PROTEIN NONE	nucleus[0.978],mitochondrial matrix space[0.360],lysosome (lumen)[0.100],endoplasmic reticulum (membrane)[0.000]	e-100	gb|EEA99904.1| hypothetical protein TGME49_046570 [Toxoplasma gondii ME49]				50.m03121	hypothetical protein	SOLUBLE PROTEIN NONE	nucleus[0.978],mitochondrial matrix space[0.360],lysosome (lumen)[0.100],endoplasmic reticulum (membrane)[0.000]	0	e-100	gb|EEA99904.1| hypothetical protein TGME49_046570 [Toxoplasma gondii ME49]
	XTG04193.2	GGGTTTAATCAATTTTGCTGTACGCAGTACTTTCTCTCGAAGCGGTTCATGTAAGTGTCTTTGTCTGCCGTAACAGGCAGAGTCCTTGTTGAGGCAAGGACCGTAGAATGCCGCTTGCCACAATTCCAGGAAACGTGTTGTTATCTTGACAGTGGCAAGTGGGCGGGATTGCGTTGCTCAATGCCAGCACGTGGTGCAGTCCCTCACACTCGTCCTTCCATTGCACAGTGTTGCAATGGCGCATGTGCTGTCTTCCCCTCCTTTTACAGATGTTAAACATGAAAAGGCAAATGCGAGTTTGGCGTTTTCTCAGGACCCCGAGTCGAATTCTCACAACAGGCGAAAGATCAATACGCGTGGTCGCCATGTCCGCCTGCGTCGCAGTCGTTCCGGGGGCAC…	MAHVLSSPPFTDVKHEKANASLAFSQDPESNSHNRRKINTRGRHVRLRRSRSGGTSSWKPLASRVLIVTFLVALAAVALRRYVLRTRSRSMSTISQDSDTSASPRETFLESRARLREVNGGGEEKPAFSSSPVEGEAATVTPFTRASTIAQTDERPRIDEHVGAELKAEGPSKRREGLDKLLKNLEVEIVQQHRLLNTAILEGDTKTITSTNERLLSLLKGQAFLQRYLDKSGKGGSAS*	1307	239	X	6215750	6217056	+	6215985	6216704	MEMBRANE PROTEIN 1 : REGION 58-79	nucleus[0.800],microbody (peroxisome)[0.300],endoplasmic reticulum (membrane)[0.200],mitochondrial inner membrane[0.100]	e-108	gb|EEB03632.1| hypothetical protein TGME49_014400 [Toxoplasma gondii ME49]				33.m02670	hypothetical protein	MEMBRANE PROTEIN 1 : REGION 58-79	nucleus[0.800],microbody (peroxisome)[0.300],endoplasmic reticulum (membrane)[0.200],mitochondrial inner membrane[0.100]	0	e-108	gb|EEB03632.1| hypothetical protein TGME49_014400 [Toxoplasma gondii ME49]
	XTG04217.2	ATTTTCTCGCACTCTGCATTTCCCTCTTACCTCTTTTTTCCAAAAATTCCAAACTGTCTTCGGATGCCCTCACGCTTCCCCTAAGGGAGACTTTTGTTTACGCATTTTCCCTCCTTGCGTCTTCTGCAAAACAACAATGGCTGGCAGTTACTTCGCCGTTCGGGCGGGTAGCGGCGCCTTGGCTGCGACGACAAACGCGTCGAGAGTTTCCTACCTTGCAAGACTGGGTCGCTGGCCGTCTTCCGCAGTAGTGTCTGGTCGTGTTTCGCCGCGTGTTTCTGCCACGAACAGCGCCTTTTTCTGCTCCCTCTCTCGAACGCGATTTGCCGCAAAAGCAGTCCAGGCGCACGGCGGCGCTCACGCACCCGCGGCGACAGTCACACCAAAGTACACAGACGA…	MAGSYFAVRAGSGALAATTNASRVSYLARLGRWPSSAVVSGRVSPRVSATNSAFFCSLSRTRFAAKAVQAHGGAHAPAATVTPKYTDDIPAEYYQNGIFKNYKRDDSPLRSLIRMGLTFGTCFLIIFLNHQASCSHWHFKHRIAGSYLDSAE*	1068	152	VIIb	4127342	4128409	-	4127815	4128273	SOLUBLE PROTEIN NONE	microbody (peroxisome)[0.748],plasma membrane[0.700],mitochondrial inner membrane[0.476],endoplasmic reticulum (membrane)[0.200]	3e-84	gb|EEA97821.1| hypothetical protein TGME49_057160 [Toxoplasma gondii ME49]				55.m04681	hypothetical protein	SOLUBLE PROTEIN NONE	microbody (peroxisome)[0.748],plasma membrane[0.700],mitochondrial inner membrane[0.476],endoplasmic reticulum (membrane)[0.200]	0	3e-84	gb|EEA97821.1| hypothetical protein TGME49_057160 [Toxoplasma gondii ME49]
	XTG04218.2	ACATTAATGCAAGTTCTTTTCCTCCGCAGTGTTCGTTGGGTAACTCACTTTAAAAATACCTGCTCCTGTGCGTGACGGGCACTGTCCACTTCATGTGGAAAAATAGCAGCTGCCACTTGAACTACTGTCGTTGTGTTGGCATGTTGGCAGCCGGCACACCAGTTGCATTGCCCAAATATCTTCTTTTCACGGGACACGTGGTGTGAAAGCTCTAAATGTTTGCCTTCAAAGGGCCCGTATGACAAGCGGTGCGGTGCAGCAATGTCTTTCCTCGTGAGGGGTTTGATTTCACCTGGCCCTCTCGGACTCCATCAAACCCGCGAAAGACTCACGAAGATTGCTATCGGCGTGACCAGCCTTTCTTTTCCAAAAACTGTTTCGGAGGTCCTACCGTTCCGG…	MSFLVRGLISPGPLGLHQTRERLTKIAIGVTSLSFPKTVSEVLPFRSQSSLSTVGAPQIRWWQPPFDERTAGVCVQNKAPSAAWEPTATICIQRRTLYWPPTRKDRSKRIRLPSGKKCFVFNAKRDQDGELEPVLCFVDSQDNLLMWFNEEELLEFEKLMPRLESYYELWEEKASRTRMKEAIVAEAESDFPHIGLDG*	1132	198	V	642451,643493,643752,643905	643044,643578,643809,644298	+	642712	644024	SOLUBLE PROTEIN NONE	nucleus[0.880],microbody (peroxisome)[0.414],mitochondrial matrix space[0.100],lysosome (lumen)[0.100]	4e-99	gb|EEB03901.1| hypothetical protein TGME49_012920 [Toxoplasma gondii ME49]				31.m00861	hypothetical protein	SOLUBLE PROTEIN NONE	nucleus[0.880],microbody (peroxisome)[0.414],mitochondrial matrix space[0.100],lysosome (lumen)[0.100]	0	4e-99	gb|EEB03901.1| hypothetical protein TGME49_012920 [Toxoplasma gondii ME49]
	XTG04224.2	AAGAAAGTGGCATTCTGTCCAGCACAAAACAGTTTTTCCCTCTATCGGATATATCGGTTCCTGCTCCTCCAGCACTGTCTTGACGTATATGAGCATCTTATCGAAAACAGACTGCCGTAAAAGATTCCGAGTTCACTCGGTGGCCGGCCGCGGACCCGCAAATCTGCTTTCTCGACTGCTAATTATTCCGTTCACGAGGACGTCTACCACGGCGAGTGCATTGTGAAATACACTTGGACTGGAAAGCGTGCTTTGCACCTCTAGAGTGCCTGTGTGAGTCGGGATGCATGTCTTCAGTCCGCAGCGCTGGTCATGTATCCACCCTCAAGATGCCCTGCGAAAAGTGCGAGAAAAAGATGAGCAAGCTCATCACACCCGATCCCAAACAGGGTCAGAACC…	MCMQCLYRLFPWTLLSSLPRCPVSCESSPPWRFSSTPLILSMFSEMSFSLLAVTSSSDVCYIAQRMNSIFLRGISSKGVPEGCRGPFCGFRVRCSPMLRLRFTCSCLPL*	1310	109	XII	5019024,5019843,5020554,5021000,5021598	5019197,5020058,5020611,5021074,5022384	+	5021879	5022208	SOLUBLE PROTEIN NONE	mitochondrial matrix space[0.631],mitochondrial inner membrane[0.330],mitochondrial intermembrane space[0.330],mitochondrial outer membrane[0.330]						50.m03357	postsynaptic protein CRIPT, putative	SOLUBLE PROTEIN NONE	nucleus[0.588],microbody (peroxisome)[0.300],mitochondrial matrix space[0.100],lysosome (lumen)[0.100]	1	1e-44	gb|EEB00206.1| postsynaptic protein CRIPT, putative [Toxoplasma gondii ME49]
	XTG04230.2	AGAACCGTTTTTTAAACAGTTTGGAGTCCAGAAGTCCGCTGTTTGTTTTTACCCTCAATCATAAACTCCGCAGGGGAACTGTTATGTGTCTGCGCACCGATACGCGTGTAGGGGCAGTAATCGCACCGTGGGCAGACAGTGGCAACATAGTTGTTTGTTCATCCAGTTTGCCACACCAGTGACGTCGTCCGCTGTTACAGGACATCTGGAAAAGTGTGTGCCAGCTGCGGTGGGGAGGTGGCTTAACTCATGATCGTGTCAGTTCTGTGGCGCAGTTGGGACTCGCATTTAACAGAGAGGCAGTTCATGCAGCGACAAGCAGGGACGTGTAAGCCTTGACAACCTGCGTTTCGTGTCTAAAAGCAATTCCTCGCAGCTCAGGCTGTTGGGTCCATCTAT…	MNDTNQLLSVSLCSVNRICSSKCDITNCKDDDHSKTSVENLQQRQHLSSHHVVSGSVGNFTFPVCACASSSCVAAVQIRVLSSVFVNSLLRHG*	1577	93	VI	946791	948367	-	947475	947756	SOLUBLE PROTEIN NONE	mitochondrial matrix space[0.568],mitochondrial intermembrane space[0.498],mitochondrial inner membrane[0.283],mitochondrial outer membrane[0.283]						49.m00027	D-3-phosphoglycerate dehydrogenase, putative	SOLUBLE PROTEIN NONE	mitochondrial matrix space[0.431],microbody (peroxisome)[0.300],nucleus[0.300],mitochondrial inner membrane[0.111]	1	0	gb|EEA99480.1| D-3-phosphoglycerate dehydrogenase, putative [Toxoplasma gondii	PF00389,2-Hacid_dh,18,331,1.8e-35,IPR006139,D-isomer specific 2-hydroxyacid dehydrogenase, catalytic region|PF02826,2-Hacid_dh_C,119,299,3.4e-80,IPR006140,D-isomer specific 2-hydroxyacid dehydrogenase, NAD-binding|PF01842,ACT,513,586,0.00018,IPR002912,Amino acid-binding ACT	Biological Process: metabolic process (GO:0008152), Molecular Function: oxidoreductase activity, acting on the CH-OH group of donors, NAD or NADP as acceptor (GO:0016616), Molecular Function: NAD binding (GO:0051287)|Molecular Function: oxidoreductase activity, acting on the CH-OH group of donors, NAD or NADP as acceptor (GO:0016616), Molecular Function: cofactor binding (GO:0048037)|Biological P…
	XTG04272.2	AAGTAAGGGTTCTCTGTTGATTTGCTATCGGCTGGGACACGCGGGGCATTTGAGCGACTTGGGTTCTCCGCAGAATAAGCGATTTAAGGTGCTATTTTCTCCGGAGACACGCTGTTTTCAGCTGCTTGTGAACTGGTATCTTTTTTGCTCGGAAGTTGCCGGAGGCCATCCTAACCCCGTTGTCGCATCTCCTTCGGAGGTCACCAGCTGAATTGAAACGGAACATTTTCTGTAGGGTTTTGAAGACTCTACGATTTTGTATGTGACGACGCCATTATCAACTCCCTCAAGGCTACCGAACAATGACGTCCGGGGAGGAGGAAGATTTCTATTTGCGTTACTATGTCGGCCATAAGGGGAAGTTCGGCCATGAATTTCTCGAGTTCGAGTTCAGACCCG…	MTSGEEEDFYLRYYVGHKGKFGHEFLEFEFRPEGRLRYANNSNYKNDTMIRKEAYVSQAVMKELRRIVEESEIIKEDDNNWPAPDRVGRQELEIVLGKDHISFTTSKIGSMADVQRSKDQDGLRVFYYLVQDLKCFIFSLIGLHFRIKPV*	1259	150	IX	767209,768229,768687,769084,769529,769920,770340	767727,768354,768774,769147,769647,769971,770630	-	767713	769960	MEMBRANE PROTEIN 1 : REGION 123-145	microbody (peroxisome)[0.480],cytoplasm[0.450],mitochondrial matrix space[0.100],lysosome (lumen)[0.100]	8e-84	gb|EEB01670.1| mago nashi protein, putative [Toxoplasma gondii ME49]	PF02792,Mago_nashi,8,150,1e-100,IPR004023,Mago nashi protein	Cellular Component: nucleus (GO:0005634)		57.m03103	mago nashi protein, putative	MEMBRANE PROTEIN 1 : REGION 123-145	microbody (peroxisome)[0.480],cytoplasm[0.450],mitochondrial matrix space[0.100],lysosome (lumen)[0.100]	0	8e-84	gb|EEB01670.1| mago nashi protein, putative [Toxoplasma gondii ME49]	PF02792,Mago_nashi,8,150,1e-100,IPR004023,Mago nashi protein	Cellular Component: nucleus (GO:0005634)
*	XTG04276.2	ACATTTTCTGTCTTTTCTTCCTTCCCTTCTTTCTTCTCTACGGGAACAGGGCAGAAACCCTTCTGAGAAGCGACCAGTTCGTAGCCGCCTCGTGTCTCGAAAACTATTGAGTAACATCGTCGTCTCGACGTCTTTCTTCCGCAAGCCCCGGTTCGATGCTCCTTGCCTAAAGCTTCAACTTTTCTCTCCGCTGTTGTGGCCTTTGTCTCAAGCTGAACGCCCTGCAGGTTCGTGTCGCTTCAGCAGGACTGTTTCTTGGTCGACGCAGGGCGGTGGTTCGCATCTTCAGCGCAGCCGCCTCCACCATCCCAGCACTCGTCCACGCAATTGTAACGAGACAGGGAAGAGTCTGCGGAGTTTTGTGCGAGAGACGTGACGGCGTTTTTTCGCTCGAGACAT…	MGKRKAKAMQPKKNKLPKLDKEFDCPFCSHPRAVAVKMDRGRNIGTLGCRICGTSYEKRINRLDEPIDIYGAWIDACVTANTQAAEQAQKKMGSTLEGEESVLESGVPVPSRKPRASREERPGVDSGDDLEFRRSPEASADEEGEASEEDVPRNSEEKRTGGARLKRLRKREESSEDEGSDHVSGRDTDNAGQEDALRVLKTLREQQRNEEDAGSGRDEALFEDDE*	1289	226	II	1941047,1942245	1941716,1942863	-	1941149	1942357	SOLUBLE PROTEIN NONE	microbody (peroxisome)[0.300],nucleus[0.300],mitochondrial matrix space[0.100],lysosome (lumen)[0.100]	e-118	gb|EEB04053.1| hypothetical protein, conserved [Toxoplasma gondii ME49]	PF05129,Elf1,7,68,3.8e-23,IPR007808,Protein of unknown function DUF701, zinc-binding putative
	XTG04280.2	ACCACTCGATGTACGGAAACAAAACTCCGTATCCCTACGCAGACGGACAGCAGGGCTCTCCACCTCCTCAGGGACAGCTACTTATTATCCAAAACCCTGATGGATCTTTCATGATCGTAGACCAACAAGGCGTCCCGCAGGCGCCCCAGGCGGCGGGAGGCCCGGGTTCTCCCATGAATGGCGGTTACTATATGCCTGCAGGTGTCTACACTGCACAAGTCGTTCCAGGAACACCTGGTCACCCCGTACAGGCGATTCCGCAGCAGCCTCTTCGCACACAAGCAACGGCCACCTATTATCACCCGGCAGCAGCTCCTCCTCCCGGTCCTTCAGTTTTTGTCTTCACCCCATCCTCTGTTCAACCGGGTGCGGAGGTGACTCCCGGTTATTCTGGTCTGC…	MYGNKTPYPYADGQQGSPPPQGQLLIIQNPDGSFMIVDQQGVPQAPQAAGGPGSPMNGGYYMPAGVYTAQVVPGTPGHPVQAIPQQPLRTQATATYYHPAAAPPPGPSVFVFTPSSVQPGAEVTPGYSGLQLRQQSQYDYSYPGTTSTPTPPRPASYGYPAFPAFPRLPAFSDSVSVSTEDSGLTVVRDSSSSESTVTPADEAASESEEGDKTSRKSKVKKGVLTGLGVAATLAAAAAAAKAVKGFGGTRTSTAPAEAGKTELDDGYRPPPFNPRPSPYAELLKDLERMRKE*	1616	292	XI	1579222	1580837	-	1579951	1580829	MEMBRANE PROTEIN 1 : REGION 222-244	endoplasmic reticulum (membrane)[0.850],plasma membrane[0.440],mitochondrial inner membrane[0.100],Golgi body[0.100]	2e-77	gb|EEA97183.1| hypothetical protein TGME49_110780 [Toxoplasma gondii ME49]				583.m11414	hypothetical protein	MEMBRANE PROTEIN 2 : REGION 6-28,178-200	plasma membrane[0.460],microbody (peroxisome)[0.118],endoplasmic reticulum (membrane)[0.100],endoplasmic reticulum (lumen)[0.100]	1	6e-58	gb|EEA97183.1| hypothetical protein TGME49_110780 [Toxoplasma gondii ME49]
	XTG04314.2	AGTTGACTTGATCTTCTGTTTTATCTGCACCAGAAAAACCTTTTTTGTTTGATGTATTTGTAGACGGGAATGACAGAACACGAATACACTCCACCGCGGACATCCCAACCCTGACGGACACAATGCCACAAGGACGTGTCTAGGGGCTCTGCTAGGATCTTTGAAGCTCAGAAACAACTTGTGACCTCGCCTTTCCTCGTTTTGGCGTGGTGTATGGCACTGGAATCCGTTCATTGTCAGTCAAGACGATGAGCAAACCTTTTTTCCCACAGGTGTGGGTATCGTGTACAGGTGGAGTGTTGAATTTGAGAAGGCACTGGCTGCGTGTGGGAAATATGTCACGAGCTTTTGCGCCGACAGTCCTGTTCGTTTTGCTAAATGTAGGGGGGAGTTTGTGGG…	MSKPFFPQVWVSCTGGVLNLRRHWLRVGNMSRAFAPTVLFVLLNVGGSLWVPRTLPVSAFQDAVAPHHPCIGRPCDQVASVVAVPPANNLGFKREPSVGSPGHFSFLQAVGGVGGPPYAGDGSPLLASRLDWQFLQQWHTDEDENARDGFVAALSRVTRLSQILEDCNMEMVLLLDRVFSRSPRITLSAVEPRTHRRRTLKLKIRSVAGTGGYNIVVKAFVIKSWFFRLGHWLGSLGRQRNTARAPGGETGQQTGTSGRRSSRSRGQSGREEGRREPQMVSLRIRVGGAPDCQVANEMQAAEVVQKCVSEADRIMHVFPEDVTPDVLVSRFRFAVPLYSGRIRHRSALLGQSRGYALLNYMDVLPPMLCDLFAAQSVVQPSMTRAIAKQLLELVAHLQA…	2319	588	VIIb	1398750	1401068	+	1398998	1400764	SOLUBLE PROTEIN NONE	nucleus[0.460],microbody (peroxisome)[0.424],lysosome (lumen)[0.257],mitochondrial matrix space[0.100]	0	gb|EEA98186.1| ropthry protein, putative [Toxoplasma gondii ME49]	PF00069,Pkinase,384,425,7.4e-08,IPR017442,Serine/threonine protein kinase-related	Molecular Function: protein kinase activity (GO:0004672), Molecular Function: ATP binding (GO:0005524), Biological Process: protein amino acid phosphorylation (GO:0006468)		55.m08224	phosphorylase B kinase gamma catalytic chain, putative	SOLUBLE PROTEIN NONE	nucleus[0.460],microbody (peroxisome)[0.424],lysosome (lumen)[0.257],mitochondrial matrix space[0.100]	0	0	gb|EEA98186.1| ropthry protein, putative [Toxoplasma gondii ME49]	PF00069,Pkinase,384,425,7.4e-08,IPR017442,Serine/threonine protein kinase-related	Molecular Function: protein kinase activity (GO:0004672), Molecular Function: ATP binding (GO:0005524), Biological Process: protein amino acid phosphorylation (GO:0006468)
	XTG04316.2	AACTGTGAAAAGAGGAAGGACTCCGAACGGCACACGTCGACCTCCGGGATTGGAAGAGCTAGATGCAGATCCGTTTGACGCCGCATGCGAAAAGTAAAAAGCTTTTTCGATGTCTCAAGCAACCGTCGATCGAAGTATAAACCACAGCAGAGAGAAGCCAGGCTGTTGACTCGCAGTGTCCTGTATTTTTTCACAACGGTTCCTTCCTATTTGGAATTGCAGATCCCGTAATACCCTGGTGAAAGAAGCGGCGACTTTCCGATACGCGTATCGACCGCGTCAGGTCGAAGGTGTGTGGCACGGCTGGCGAACGGTCGATTCTGTCGCTAAATTTTTCCTTTGTCGGTGGCTCATCATTCCAGTAGGCATTTCAACACGAATGCCTTCTATTTCGTGTCA…	MPSISCQQFVSDCLVRAWNDPPSIRFRVRVPRLQPQHLPLLMHTNFEQYSISVAVPGPCSSLGKHEYHMGISSEAACMKLGKRRETS*	1488	87	VIII	3031032,3032497,3032946	3032041,3032557,3033362	+	3031411	3031674	SOLUBLE PROTEIN NONE	cytoplasm[0.450],mitochondrial matrix space[0.360],lysosome (lumen)[0.100],endoplasmic reticulum (membrane)[0.000]						59.m06083	tim10/DDP zinc finger domain-containing protein	SOLUBLE PROTEIN NONE	mitochondrial matrix space[0.453],microbody (peroxisome)[0.357],mitochondrial inner membrane[0.145],mitochondrial intermembrane space[0.145]	1	4e-45	gb|EEA98869.1| tim10/DDP zinc finger domain-containing protein [Toxoplasma	PF02953,zf-Tim10_DDP,3,69,0.0039,IPR004217,Zinc finger, Tim10/DDP-type	Biological Process: protein targeting to mitochondrion (GO:0006626), Cellular Component: mitochondrial intermembrane space protein transporter complex (GO:0042719), Biological Process: protein import into mitochondrial inner membrane (GO:0045039)
*	XTG04321.2	ACAAGTCTCCGGGCTCTACAGAATACTCATTCCCATGCAAGCTCTCTTAATTGTGAAGATCAGTACCCCTCTTTCTATGCCACTTGGAAGAGATGTGCTTGCGGGGATCACACGCCTCATCAAGAACTTGCTCCCATGTGTTGAAGGTGGACTCCCCCCCTCGCGGATGAAGCAGTCACTGTGTTGTAACAATGCGACACGACCGCCAACGCTGGCGACTGACCTCGGTCAGTCGCAGCGACTACGTAGATAGCTGAAGGCCCATTATCTTCCATTGCATTTCTTCCTCCGTTTTGTGGACGGGTATATAGTCTAACTGCACACCTGACGCTACGAAGCTGGCAGAAAACCTGGACTTGGCTCAACTCGCTGAGCTTGTCCCTGTGGAAAGACTTCTGT…	MKLAPKESTCWETSAVARQPPPTLTRQSDTQYGIGVSTTGSSVTSVSEDLAHPYRAEFLQLHKPGIHAFSPASRGGSSVNGESDLNFDRERTALPIREESDLPPKETLVMVLSAYSTVRCCQKPDI*	1144	126	IX	999571	1000714	-	999845	1000225	SOLUBLE PROTEIN NONE	cytoplasm[0.650],mitochondrial matrix space[0.100],lysosome (lumen)[0.100],endoplasmic reticulum (membrane)[0.000]	5.5	ref|ZP_02468070.1| hypothetical protein Bpse38_32230 [Burkholderia thailandensis
	XTG04329.2	GGCCTTCCTCGTGGGTGTTTCGTCTCTCCAGATGATCTTGCCCGCACCGAAGGGAAGAAAAGTGGGGAACCTTGGTGTGTGACACGAACTGTATGCGCCGACGTAGTGGGTACCCGTCTGACCCAGCCGACCAGCACTGGTTTCACCGGCCTTTCAGCGAACAACGTTGCTGCTGATGAGTTTGCCGGTGAAGCACAACGGTGTGTTGAGTTTACGGTGCCCTGCGTCATGGCCGCACCGGCTGCTTCTGACGGACTCCTCAAGGGGATGATATCCTCAGATGCCCCTCCTGAAGTATGGAAACTGTACGGGGATATCAAGGCGAAACCGGCATGGATACATAAGGTAGGGGAACTAGACAAGGTTCTGCGGATAGCCGCCGAAGTATTTGGAGACAAA…	MAAPAASDGLLKGMISSDAPPEVWKLYGDIKAKPAWIHKVGELDKVLRIAAEVFGDKAVGEMGWIVGEMLVSEEAAGEQVPLKKLSDWFASRKEGGHLEETGLAQSVGGSQSAEGGNSKPSETHTSRIGQRLSAHVAGAGDAGDYIKTYRDAIGGIREAFRAGFDLVYADKKLSRYIAQGCVRLLNAFLRAKAYGRPTDIEELRRAAAEVGGFEGFLRPEPAVGTDEKNAGSGGEFHFSSRSEGDDRFLQQVQNLMVMLLSLHDHSIIGFLASLGVYDHSIIPPGARVVVELVRMGSPMQATPGATHDAENALQREAPFAGERGPGTIPKKVPDAVRHEKSKREQQPSTRITDVAAATTTRVASAKSSHDLPSSDGLSTQGRPDWSPSGFFVRVLYGEP…	2161	441	VIII	1987995	1990155	+	1988223	1989548	SOLUBLE PROTEIN NONE	cytoplasm[0.450],microbody (peroxisome)[0.376],mitochondrial matrix space[0.100],lysosome (lumen)[0.100]	0	gb|EEB00957.1| hypothetical protein TGME49_032270 [Toxoplasma gondii ME49]				44.m02715	hypothetical protein	SOLUBLE PROTEIN NONE	cytoplasm[0.450],microbody (peroxisome)[0.377],mitochondrial matrix space[0.100],lysosome (lumen)[0.100]	1	0	gb|EEB00957.1| hypothetical protein TGME49_032270 [Toxoplasma gondii ME49]	PF00328,Acid_phosphat_A,157,831,2e-05,IPR000560,Histidine acid phosphatase	Molecular Function: acid phosphatase activity (GO:0003993)
	XTG04342.2	GCAAAAAGCTTTCGTGTCGAAGAATCTGCGTTTTTTTCAGAAAACCGAGGCGGCATCATTTGTATAGACGGACTGCCGTCTGACCGCACGTACAACCTTGGTATTTGTGTCACTGTTTGTGTACAACTCGCGTGCACGGCGAGTGCGGCTGTGCTACGGTTGTCGACTCTTACCAGAGGCTCAATCGGTTTTTATGAAATCGGGCAGTTGCCCTTTCACGTTTTCGCCCACTCTTTCTCACCCTCTTGAAATAGCCTGGCGAGCTCGTCCACTTCAGTGGCCGGAAATCGAACGCCAGCCCGAACCAGCTGCTCCCTGTGGCGCGTTGTATCCCGCATCTCGCGTTCTGTCCTTTTCACCCACGATGCGAGCGATTCGTTCCGTTGTCGGCCTTCCCGT…	MKSGSCPFTFSPTLSHPLEIAWRARPLQWPEIERQPEPAAPCGALYPASRVLSFSPTMRAIRSVVGLPVMGAAVFLGLLSGELPNSSVLPVPEVASTPFLLSVAADGDGGKNYAEVAKVEALTNMISTPIELFVKDVWQQLFHKSGKPVWENMLFKVIRQYDPTPRRTQGHSRDYVGTEALPVWHCQSEPLGVEEVGDQVRDLFA*	1906	205	II	908860,909943	909524,911183	+	909053	910088	MEMBRANE PROTEIN 1 : REGION 59-81	plasma membrane[0.790],microbody (peroxisome)[0.345],endoplasmic reticulum (membrane)[0.200],mitochondrial inner membrane[0.100]	1e-85	gb|EEB02896.1| dense-granule antigen DG32, putative [Toxoplasma gondii ME49]				41.m01342	dense-granule antigen DG32, putative	MEMBRANE PROTEIN 1 : REGION 59-81	plasma membrane[0.790],microbody (peroxisome)[0.722],Golgi body[0.300],endoplasmic reticulum (membrane)[0.200]	1	e-174	gb|EEB02896.1| dense-granule antigen DG32, putative [Toxoplasma gondii ME49]
	XTG04346.2	CAAAACGTCCACCAAGCCGCTATAGAAAGAAATACGTGAATATTATCGAAGTCAGAGCTTGACGTGTGAAGTCCCTTTGTGCCGGTCGTGCGTCATCGTTCAAATGTATTGTCGATGACCCCACTTGAGCAAAGCGGCTGAATCTTGAGCAGCTGCTGATCGGTTCGTGTCGTTCTTTTCTTTCCCTCAGCAGCAACCCCTTATCTGCTGCATGTAAGGGGTAACTCTTGAGTCAAATCCTGACAGACAAACTCACCCTGACAGAATCCTGCTCTGGCATGCTGGCAGTCTCTTGCGGTTCAGAGTAACAAGTCCGCCGCGGTCAGCGTCAAGAGTCAAGCATACCAGCAGCATTGCAACAAGAAGATTACATCATATGCGGAGTTTCATGGAGCACAA…	MNEFQRGDVGISWPWTRVRPHAAKPQEARKASAPCVKRVSLPSAKAPVRLLTRYTACLGTWNMEMLQPPLRPGPNNTTPVTRMHRMENGAAENVASEASCLRLSLKNIASS*	1997	111	VIIa	1692827,1694831,1695317	1694539,1694938,1695492	+	1694096	1694431	SOLUBLE PROTEIN NONE	cytoplasm[0.650],lysosome (lumen)[0.227],mitochondrial matrix space[0.100],endoplasmic reticulum (membrane)[0.000]	6.3	ref|XP_001215509.1| conserved hypothetical protein [Aspergillus terreus NIH2624]				20.m03872	hypothetical protein	SOLUBLE PROTEIN NONE	mitochondrial matrix space[0.583],nucleus[0.490],microbody (peroxisome)[0.300],mitochondrial inner membrane[0.294]	1	0	gb|EEB00586.1| hypothetical protein TGME49_004540 [Toxoplasma gondii ME49]	PF04068,RLI,233,267,2e-05,IPR007209,Possible metal-binding region in RNase L inhibitor, RLI|PF04034,DUF367,389,523,3.5e-39,IPR007177,Protein of unknown function DUF367
	XTG04352.2	ATTTTTGAGAAAGTCCAAGAGGCGCGGTCCTCTGCAGCGAGATTTGCTTACGTTTTTTTGTTTGACTTTTCCGCGGCCCTGCCGCTAGAGCTTGAGAGTCATCATGGGAAACTGCTTGTCAGGCGGCGCCCAGCCTGCCCGTGAGAGCGGGTCTGCGGCCAGCCCGGAAAAACCCGCGAATCCGGAGCCCGCGGTGCCTGCAGCTCCGGTGGAAAAGAAGGAGTCTGCTGTTGAGCAGAAGAAGGAAGAGACGTCGGAACAACCTGCGCAGGAGGCTTCTGCTCCTGCAGCAACCACAGAGGCCGCCCCCGCTGGTGAGACCGCTGAAGCAGCGACTGCTGAAGCCGCACCTGTAGAAAACGCGGAAGAGGCAAAGCCCGCTCCTGAGGCTGCGACGAC…	MGNCLSGGAQPARESGSAASPEKPANPEPAVPAAPVEKKESAVEQKKEETSEQPAQEASAPAATTEAAPAGETAEAATAEAAPVENAEEAKPAPEAATTEAAPAEPAKLAVEISGPPPLKAPPPPPQAAIQSKKSESAAQA*	1502	141	XI	1320625,1322826	1321827,1323124	-	1321598	1323021	SOLUBLE PROTEIN NONE	cytoplasm[0.450],microbody (peroxisome)[0.300],mitochondrial matrix space[0.100],lysosome (lumen)[0.100]	5e-10	gb|EEA97147.1| hypothetical protein TGME49_110420 [Toxoplasma gondii ME49]				583.m05356	hypothetical protein	SOLUBLE PROTEIN NONE	cytoplasm[0.450],microbody (peroxisome)[0.300],mitochondrial matrix space[0.100],lysosome (lumen)[0.100]	0	5e-10	gb|EEA97147.1| hypothetical protein TGME49_110420 [Toxoplasma gondii ME49]
	XTG04360.2	AGTTGATTTAGCTCTCGATATCAGAGGGGTTCGGAGTCGACGAAAGTTCGCGGGGCAAAGAGACAAAAAAAGGAGCGGGAACAGCGGTGCAACAGCCTCAAGATTCGAAGACTGCGTTAGCCCCCCTTTTCCCAAAGAGTGGGGGTAGAAGTCGGGGGGTTAACCCCTTGGAAAAAACAACATCGAGAGCCCCCACCCCGCACGTTCTGGAAACTTGGCGACAGAGACTTGGTGCCCCAGTCCGTTCGGATTCACTGCGAGGAAAAGGGGGGTTGTCGGTCGGTTGCCACGATTCGCCACTCGTTTTTTCCTGCTCTTTTCTCCCTCTGTTTCTTCCCTTTCTTTCGCCGTCTTTTGTCTCCATCACTGTCAAAATGAAGGTCTACAAGGACGTTTTCA…	MKVYKDVFTGDELCSDSYAELPPMDDPSLSEVAFEVATKRIVKGAEDYGIADNSEEDGGGVDSTSETVVDVVDAFRLQETPFSKKEFGTYIKGYMQRVKGHLEKNHPDRVDKFMSGAQALVKKILGQFDDFQFFLGESADCEAGVVFAYYKDGEEAPRLIYIRDGLKEEKY*	1363	171	XII	5492487,5493791,5494696	5493314,5493857,5495163	-	5492960	5494789	SOLUBLE PROTEIN NONE	cytoplasm[0.450],microbody (peroxisome)[0.407],mitochondrial matrix space[0.100],lysosome (lumen)[0.100]	9e-86	gb|EEB00270.1| translationally-controlled tumor protein, putative [Toxoplasma	PF00838,TCTP,1,168,6.1e-58,IPR001983,Translationally controlled tumour-associated TCTP	Cellular Component: cytoplasm (GO:0005737)		50.m03408	translationally-controlled tumor protein, putative	SOLUBLE PROTEIN NONE	cytoplasm[0.450],microbody (peroxisome)[0.407],mitochondrial matrix space[0.100],lysosome (lumen)[0.100]	0	9e-86	gb|EEB00270.1| translationally-controlled tumor protein, putative [Toxoplasma	PF00838,TCTP,1,168,6.1e-58,IPR001983,Translationally controlled tumour-associated TCTP	Cellular Component: cytoplasm (GO:0005737)
	XTG04371.2	GTGCTTTGTTTTCTACTAAACGTTGGAGACCCTTGTGGGTTTTTCGTTGACGCAAAACGCAATTTCAAAGCTGGTGTGGTTCCGCAAGTCCGCTAACATCGTTCGCTTCAGCCATTATCCGCGCCTTTTCCGTGTTGGCGACTGTTTTTCATCGACACAATGTCGGACGACAAGAAGGACGATGCTGGGGAAAAGGAGCATATGCAACTGAAGGTTCGCTCACCCGATGGCAGTGAGGTGTACTTCAAAATCAAGAAGAAGACCAAACTTGAGAAACTTATGCAGGCGTACTGCAATCGTCTAGGCCAGCACATGGACGCTGTGAGGTTTCTTTTCGATGGAGAGCGTGTAAAACCGGAGAAAACGCCCCTAGATATGGGCATCGAGGACGGAGATGTT…	MSDDKKDDAGEKEHMQLKVRSPDGSEVYFKIKKKTKLEKLMQAYCNRLGQHMDAVRFLFDGERVKPEKTPLDMGIEDGDVIDAMVQQTGGA*	1148	91	IX	1211594,1213120	1212516,1213344	-	1212307	1213185	SOLUBLE PROTEIN NONE	cytoplasm[0.650],mitochondrial matrix space[0.100],lysosome (lumen)[0.100],endoplasmic reticulum (membrane)[0.000]	3e-39	gb|EEB01595.1| ubiquitin-like protein SMT3 precursor, putative [Toxoplasma	PF00240,ubiquitin,20,88,3.3e-08,IPR000626,Ubiquitin	Biological Process: protein modification process (GO:0006464)		57.m01794	ubiquitin, putative	SOLUBLE PROTEIN NONE	cytoplasm[0.650],mitochondrial matrix space[0.100],lysosome (lumen)[0.100],endoplasmic reticulum (membrane)[0.000]	0	3e-39	gb|EEB01595.1| ubiquitin-like protein SMT3 precursor, putative [Toxoplasma	PF00240,ubiquitin,20,88,3.3e-08,IPR000626,Ubiquitin	Biological Process: protein modification process (GO:0006464)
	XTG04392.2	AAGCACCTGAACGCCGAGAAGGTGGCGCACTTTGTGTTGGACGAGTGCGACAAGTGCTTGGAGAAACTCGACATGCGCAAAGACGTCCAGAACATCTTCATGGCGACGCCCAAGAAGAAGCAAGTCATGTTCTTCTCCGCCACGATGAACAAGGAGATCCGCGACGTCTGCAAGCGCTTCATGCAGAGCCCTGTCGAAGTCTTCATCGACGACGAGAGCAAGCTCACGCTTCACGGGCTCCTCCAGTACTACGTCAAACTCCAGGAGTCGGAGAAAAACAGAAAACTGAACGACCTACTCGACACTCTCGAGTTTAACCAGGTCATCATCTTCGTCAAAAGCGTCTCCCGCGCGCAGGCTCTCGACCGCCTCCTCACAGAGTGCAACTTCCCCTCCATC…	MRKDVQNIFMATPKKKQVMFFSATMNKEIRDVCKRFMQSPVEVFIDDESKLTLHGLLQYYVKLQESEKNRKLNDLLDTLEFNQVIIFVKSVSRAQALDRLLTECNFPSIAIHAGLDQEERINRYQQFKNFEKRIMVATDLFGRGIDIERVNIVINYDMPDSSDSYLHRVGRAGRFGTKGLAITFVASQDDTNVLNDVQTRFEVHIAEMPQSIDASQYINQ*	1285	220	XI	5840491,5841417,5842149	5840921,5841535,5842883	+	5840563	5842333	SOLUBLE PROTEIN NONE	nucleus[0.880],microbody (peroxisome)[0.300],lysosome (lumen)[0.154],mitochondrial matrix space[0.100]	e-126	gb|EEB03854.1| ATP-dependent RNA helicase, putative [Toxoplasma gondii ME49]	PF00271,Helicase_C,100,176,1.9e-33,IPR001650,DNA/RNA helicase, C-terminal	Molecular Function: nucleic acid binding (GO:0003676), Molecular Function: helicase activity (GO:0004386), Molecular Function: ATP binding (GO:0005524)		35.m00026	ATP-dependent RNA helicase, putative	SOLUBLE PROTEIN NONE	nucleus[0.880],microbody (peroxisome)[0.300],mitochondrial matrix space[0.100],lysosome (lumen)[0.100]	1	0	gb|EEB03854.1| ATP-dependent RNA helicase, putative [Toxoplasma gondii ME49]	PF00270,DEAD,68,246,5e-49,IPR011545,DNA/RNA helicase, DEAD/DEAH box type, N-terminal|PF00271,Helicase_C,314,390,1.9e-33,IPR001650,DNA/RNA helicase, C-terminal	Molecular Function: nucleic acid binding (GO:0003676), Molecular Function: ATP binding (GO:0005524), Molecular Function: ATP-dependent helicase activity (GO:0008026)|Molecular Function: nucleic acid binding (GO:0003676), Molecular Function: helicase activity (GO:0004386), Molecular Function: ATP binding (GO:0005524)
	XTG04404.2	GTTATTCCTCACTTGTGATACAGTGATGTACTATTTGCGTTGCCGTCAGGAAGAAATCTGTCTTTGTTTATGCGGTGCCGACGCCGTTGAATTTGTGCTCAGCGGGAAGACGCCATGACGCTCGTGACTCAGATGTTCTGGCGGTGGACAATCGCCTTTCTCGCCCTAATATACGTTGTTGCAACTCAAGCGAATGCTTCACGGCCAGCCACAGTGAGGAAACAATCGAATGACGCAGACGGAGAAGGAGAGGTTGACACTGGTGTCGCAGGTCGCCAGACATCAATGCCTACCACTCACATCGGGGGCCTCGCTGGACGTGGACATCGGGGAAAACAAACTAGAAAACAGTACATTCATCTAGACGCGTTGAATGAGGATGTGGAACCGGAAATCAAG…	MTLVTQMFWRWTIAFLALIYVVATQANASRPATVRKQSNDADGEGEVDTGVAGRQTSMPTTHIGGLAGRGHRGKQTRKQYIHLDALNEDVEPEIKEPSLRPLSQKATRRAKWSRLLLELLPAAVFVSLLITMMSRARPVTRVHETVTNFLYRQGVDVSRQLQELRDERQREIEAEFVDIPPDLE*	1309	184	X	5503666	5504974	-	5504306	5504860	MEMBRANE PROTEIN 2 : REGION 4-26,113-135	plasma membrane[0.460],endoplasmic reticulum (membrane)[0.100],endoplasmic reticulum (lumen)[0.100],outside[0.100]	2e-93	gb|EEB01901.1| hypothetical protein TGME49_036890 [Toxoplasma gondii ME49]				46.m01717	hypothetical protein	MEMBRANE PROTEIN 1 : REGION 147-169	plasma membrane[0.700],mitochondrial inner membrane[0.567],microbody (peroxisome)[0.300],endoplasmic reticulum (membrane)[0.200]	1	e-114	gb|EEB01901.1| hypothetical protein TGME49_036890 [Toxoplasma gondii ME49]
	XTG04455.2	GCACTTTAAAAGTTCGTTTTTCAAAAGCGCAAGTTTCGCAGTGTTTTCCAGTCCCCCGTCGCGGGTGTGGAACGGTAGAATTCGACTCGCTTTCGTGCGACTCCTGGCGTCTTTGTGCAGAGCCGACCTCTCGGCAGAAGCCACCCTTGAGAGTTCTTTCTCTTTCTCACACACTCACAATGGACGGAGCTGGCAAAGTAGGCGGAAAGGTTGGAGGAAAAGTGGGTGGAAAGGTCGGTGGTATGGGAAAGGGAGGCAAGGGAAAGAGTGGAAGCGGCAAAGGCAAGAAGGCTCCTCTTTCTCGCGCTGCCAGAGCCGGTTTGCAGTTCCCCGTCGGACGCGTTCACCGTATGCTCAAGAGCCGCATCAGCTCTGAAGGTCGTGTCGGCTCGACTGCGG…	MDGAGKVGGKVGGKVGGKVGGMGKGGKGKSGSGKGKKAPLSRAARAGLQFPVGRVHRMLKSRISSEGRVGSTAAVYASAILEYLTAEVLELAGNASKDLKVKRITPRHLQLAIRGDEELDTLIKATIAGGGVIPHIHKSLMTKGPSTQPMKKAKK*	1170	155	XII	125344,126524,127408	125991,126667,127785	-	125867	127606	SOLUBLE PROTEIN NONE	cytoplasm[0.650],mitochondrial matrix space[0.100],lysosome (lumen)[0.100],endoplasmic reticulum (membrane)[0.000]	3e-61	gb|AAM23002.1|AF502246_1 histone H2AZ [Toxoplasma gondii]	PF00125,Histone,42,116,2.7e-23,IPR007125,Histone core	Molecular Function: DNA binding (GO:0003677)		145.m00002	histone H2A	SOLUBLE PROTEIN NONE	cytoplasm[0.650],mitochondrial matrix space[0.100],lysosome (lumen)[0.100],endoplasmic reticulum (membrane)[0.000]	0	3e-61	gb|AAM23002.1|AF502246_1 histone H2AZ [Toxoplasma gondii]	PF00125,Histone,42,116,2.7e-23,IPR007125,Histone core	Molecular Function: DNA binding (GO:0003677)
*	XTG04462.2	ATTCTAAAGTGAATAGCGACATTTGTTTTCAACCGATCTATCTCCTGCAGACGGTGAGAAACACAGATCGGCGCCAGGCTCATGCATAAGCACCCAGTTCCCCTTAAACGTCTTCACCGTATGCCAATAGGCTGCATTTCTCCTCTCTGTCACAAAGATCTTCGTGGTCTGATTCCTTGTGTATTCGTTATTACACATCGTTCCTCTGATCTGCTGATGACAAACGGAATCATAGCATACTGACTTCCTCTATGAGCCACAGACCGTTCTGGTTCAAGTTTCGTCCACCTCATCTTCATTCTTTTCCTTGTAATGATGCTACCTCTGCTCACTCGTTTCCGTTGTCTCTGCATCTGTCCTCTTCTCTCACTTCCTTTCCTGGTCCCACCCGTATGGTTT…	MMLPLLTRFRCLCICPLLSLPFLVPPVWFLFLWSSPSCSNVFRLHSSRLLSKFLNGHKPGQKCLVWGKVETKETGVIYFGITGS*	1318	84	XI	2676985,2678312,2679067	2677669,2678548,2679462	+	2677297	2677551	MEMBRANE PROTEIN 1 : REGION 10-32	plasma membrane[0.460],microbody (peroxisome)[0.388],endoplasmic reticulum (membrane)[0.100],endoplasmic reticulum (lumen)[0.100]
	XTG04464.2	GTTAATCGCCATGGTATTCACTTTGCCCCCGCTCCCCTACGCGCATGACGCGCTTGCTCCCCATATCAGCTCGGAGACACTTCAGTTCCATCATGGCAAACACCATGCAGGCTACGTGGCTAAGCTGAATGGCTTCATTGAAGGAACCGCTTTCGCGGGAAAGACTCTAGAAGAGGTGATCCGTACGTCTACTGGAGCCATTTTCAATAATGCGGCTCAAGTGTGGAATCATACATTCTACTTCAGCAGCATGAAGCCACCAATGTCTGGTGGTGGTGGAGAACCTACTGGGAGACTTCTCGACGAAATCAAGAAGGAATTCACATCTGTTGAGAACTTTAAGGACGAGTTTTCGAAGGTTGCCGCTGGCCACTTTGGCTCAGGTTGGGCATGGCTTGT…	MVFTLPPLPYAHDALAPHISSETLQFHHGKHHAGYVAKLNGFIEGTAFAGKTLEEVIRTSTGAIFNNAAQVWNHTFYFSSMKPPMSGGGGEPTGRLLDEIKKEFTSVENFKDEFSKVAAGHFGSGWAWLVWDKQGKKVGIEQTHDAGTPITEPMKVPLLCCDVWEHAYYLDRKNDRPAYIKGRHHPGDAGAQHDVKQEWGVQLCFTLLVLSIDLTIWATLVEIATRTKTPTFQDLAITYVC*	1447	241	XI	5238251,5239727,5240090	5239524,5239768,5240220	-	5238962	5240210	MEMBRANE PROTEIN 1 : REGION 202-224	endoplasmic reticulum (membrane)[0.850],microbody (peroxisome)[0.748],plasma membrane[0.440],mitochondrial inner membrane[0.100]	e-101	gb|ABB03973.1| iron-containing superoxide dismutase [Toxoplasma gondii]#gb|AAC63943.1| superoxide dismutase [Toxoplasma gondii]#gb|ABB03961.1| iron-containing superoxide dismutase [Toxoplasma gondii]#gb|ABB03933.1| iron-containing superoxide dismutase [Toxoplasma gondii]#gb|ABB03971.1| iron-containing superoxide dismutase [Toxoplasma gondii]	PF00081,Sod_Fe_N,2,82,1.7e-47,IPR001189,Manganese and iron superoxide dismutase|PF02777,Sod_Fe_C,89,181,7.7e-56,IPR001189,Manganese and iron superoxide dismutase	Molecular Function: superoxide dismutase activity (GO:0004784), Biological Process: superoxide metabolic process (GO:0006801), Molecular Function: metal ion binding (GO:0046872)|Molecular Function: superoxide dismutase activity (GO:0004784), Biological Process: superoxide metabolic process (GO:0006801), Molecular Function: metal ion binding (GO:0046872)		583.m00021	superoxide dismutase	SOLUBLE PROTEIN NONE	microbody (peroxisome)[0.748],lysosome (lumen)[0.181],mitochondrial matrix space[0.100],endoplasmic reticulum (membrane)[0.000]	1	e-113	gb|AAC63943.1| superoxide dismutase [Toxoplasma gondii]	PF00081,Sod_Fe_N,2,82,1.7e-47,IPR001189,Manganese and iron superoxide dismutase|PF02777,Sod_Fe_C,89,196,2.6e-72,IPR001189,Manganese and iron superoxide dismutase	Molecular Function: superoxide dismutase activity (GO:0004784), Biological Process: superoxide metabolic process (GO:0006801), Molecular Function: metal ion binding (GO:0046872)|Molecular Function: superoxide dismutase activity (GO:0004784), Biological Process: superoxide metabolic process (GO:0006801), Molecular Function: metal ion binding (GO:0046872)
	XTG04477.2	GTGTCAAAACTTTGGTTTTTCTCCCACAGACGTTGCACCTTCGTCTGCCCTCGCTCTCTTCGGTCTTCCTCCCTTCGTCGTCGCTCCACAGCGCCGTCTGCTGCCTCCTCCTTTTTCTTCTTTTCCTGTTTCGTTTTCTTTACCATGGCGGCTTGCCTTCGAGCGGCCCGTTTGTCTCTCAGACAAATGGAAGGCTTGATCGAGCCGAGCGTTCGTGGACGCTCTTCTCCTCTCTCCATGGTGCGCCTCCTCCCTTCCTCGTCCGTTTCGTCTTCTTCTCCGTCTCCTCCGTCTGCTCTGTCCTCTCCTTCTGCTCCTTCTTCTCCTTTTGTCTCTGCTTTTCAAGGACTTGTTTCTGGGAAGCGCGCTTTTTCGACGGCAGACAGTCCGAACGGACTC…	MAACLRAARLSLRQMEGLIEPSVRGRSSPLSMVRLLPSSSVSSSSPSPPSALSSPSAPSSPFVSAFQGLVSGKRAFSTADSPNGLCLVTRIAPDFTADAVMPNGEIQKVTLSEVYRSGSGVVLLFYPLDFTFVCPSEILAFNAAVDEFEALGFKVWGVSVDSAYTHQAWTRTAPAEGGIGQLRFPLVSDLDKTISRKFHSLLNNSVALRTLAIVDKTGTVRHLTVNDLPLGRSVEEALRVCEMIREVEKNGGKQVCPANWRRGEKMMHASFEGVKNYLGQLKN*	1339	283	VIII	755274,756726,757412	756006,756877,757865	-	755617	757721	SOLUBLE PROTEIN NONE	mitochondrial matrix space[0.671],mitochondrial inner membrane[0.361],mitochondrial intermembrane space[0.361],mitochondrial outer membrane[0.361]	e-131	gb|AAO62417.1| peroxiredoxin 3 [Toxoplasma gondii]	PF00578,AhpC-TSA,88,223,2.2e-44,IPR000866,Alkyl hydroperoxide reductase/ Thiol specific antioxidant/ Mal allergen	Molecular Function: antioxidant activity (GO:0016209), Molecular Function: oxidoreductase activity (GO:0016491)		44.m00002	peroxiredoxin 3	SOLUBLE PROTEIN NONE	mitochondrial matrix space[0.671],mitochondrial inner membrane[0.361],mitochondrial intermembrane space[0.361],mitochondrial outer membrane[0.361]	0	e-131	gb|AAO62417.1| peroxiredoxin 3 [Toxoplasma gondii]	PF00578,AhpC-TSA,88,223,2.2e-44,IPR000866,Alkyl hydroperoxide reductase/ Thiol specific antioxidant/ Mal allergen	Molecular Function: antioxidant activity (GO:0016209), Molecular Function: oxidoreductase activity (GO:0016491)
	XTG04492.2	ATGTGTTTTTCTCCACTTTCATCGCGGTTTCTGGAGATGTGTACATCTCTGACCTTCTGTTCACTTCGCTTCCGTTCCCCCTCACGACTGGGTGTTGTAGCCAGCTCGCTTCGCTCGCTTCGCAGCCACCCTGTCACCGTCTCTGTGCAATGTTGGGATCTGCAAACGGTGCTGCTATCGTCTCGTCCGCAATGAAGAAAATGCAGGTCTGCAGACAAAACAGACGCCAAAGGCGTTCTGCCACTTGTCTTGCGGCTGGTGTGGGTATCCTTGCTCTCATCGCACTTTCCGTCTTCGCCGCAGCCGCCCCGGCAACGCCCCCACCTGCCGTCAAGGAACTTACTGATGCCACTTTCGAGCATGACACCCAAGCTTCTACGGGGGCTACCACGGGCCACT…	MLGSANGAAIVSSAMKKMQVCRQNRRQRRSATCLAAGVGILALIALSVFAAAAPATPPPAVKELTDATFEHDTQASTGATTGHWFVKFYAPWCGHCKAMANAWEDLAKALSGKINVAKLDATSNSITAKRFKIQGFPTLYYLANGKMYEYRGERSVEKLKAFAEGGWKSVEGETIPSPLTTFDVLKDELISAFLQLQGIVYHAPLPFFLLFFIGMFSGILLMCLCSLCSSKKEQKRSAVASRSVKKKD*	1163	248	XII	3235014,3235949,3236438,3236962	3235508,3236035,3236625,3237354	-	3235281	3237205	MEMBRANE PROTEIN 2 : REGION 32-54,199-221	mitochondrial inner membrane[0.789],nucleus[0.600],plasma membrane[0.600],Golgi body[0.400]	e-120	gb|EEA99961.1| thioredoxin, putative [Toxoplasma gondii ME49]	PF00085,Thioredoxin,60,164,1.8e-31,IPR013766,Thioredoxin domain	Biological Process: cell redox homeostasis (GO:0045454)		50.m00058	thioredoxin, putative	MEMBRANE PROTEIN 2 : REGION 32-54,199-221	mitochondrial inner membrane[0.789],nucleus[0.600],plasma membrane[0.600],Golgi body[0.400]	0	e-120	gb|EEA99961.1| thioredoxin, putative [Toxoplasma gondii ME49]	PF00085,Thioredoxin,60,164,1.8e-31,IPR013766,Thioredoxin domain	Biological Process: cell redox homeostasis (GO:0045454)
*	XTG04546.2	AGCTGATGCCGCGAAGGTCTCTTCAGGAAAAAAACAAAGGTCGAAAACAGTGATCCAGTGCGAGAAGGCGAGACGGCGGACGCTCCTTTTCGCGCGACCGCCCTGAATTCCGCTACCGGATCTCCTTGTTTCGCTCTACGCCTTAAGGGTACTGTTTCTTTATTTACATTCTTTGATTGCTTCTTCCCTGCAACCATGAGTCTACGCACTCTTTGACAACTAAGCCTCGGATCGAACCGCACGCGGCGGAATCACCTGTACAGCTTCGCTTGGACCTGGCGGTTGCTCGACAGGGCGCGAGTTCGCGGCTGGACCTGCCAAGAGAAAGACATTTTCTGAGGGGAACCGTAGGACCTCATTTTGTACTTCTCGAGGTACACTGGGATGTCTTTGGTCACT…	MRSGLLVSAASAVVASLSPVTRLKATRISWTFLKSQDSRLTEPAPLHVAGRNDFFNVV*	1619	58	VI	1055116	1056734	-	1055228	1055404	SOLUBLE PROTEIN NONE	endoplasmic reticulum (membrane)[0.550],lysosome (lumen)[0.320],microbody (peroxisome)[0.237],endoplasmic reticulum (lumen)[0.100]
	XTG04563.2	ATCAATTTCTTTGAAAACGCACGTCGGGTTTCGTCTCTGCAGATCACCACATATCATCGCGCGCTAAAAACATGGGGTTTTGCAGTGTTTTGTGTTGCGGATGGATAAAACGTCAAATTGCCTCTTCTCGTCTCTGCCGCTGCGTTGTTTCTGCTTTGGCCTCCTAGCTGTTGTTTTCTCGTCTGTCTGCAACTCTGGTCACATTCGCCTTTTCGAACTCTAGAAAATCGTCTCCATATTTGATTGAGTCTCGCGCTTTCCGCCCGTCTCGCAACCCTTAACATTTCGTTTCTTCGGGTGAATATTCGGGACTGGCCAGCAGGAAAAAGTGACTCAAGCAAGCTGGTTCGCGCATGTCTTTTCCCTCCTCTTTCGCAAAATCTGTGCTCGGTTTGTATC…	MSFPSSFAKSVLGLYLRKNCTAMNCQLSSIAWDVVGPPLTVARTRCAGLPKSVSGLSNWNSGQQRRLSLGRKALHSSNRRSPANPLLGQIRPQPPCIVTGAPVGGYSPLLTRRFLGNLAARNLGTNFVSRSGATLLFLATPTRLNGTVAAASQPTNAADRPTTSSAEEEDLKKKLDDLVKSTPVVLFMKGSPKAPMCGFSARAVGILNSLDVDEYTFVNILQYPDVRALAKKHFSWPTYPLLIVGGEVVGGVDIMDELNKTGELGEMIRQAVKGSECAAVQPAGGHSKP*	1427	289	VIII	6334451,6335790,6335964	6335275,6335824,6336530	+	6334804	6336326	SOLUBLE PROTEIN NONE	mitochondrial matrix space[0.469],cytoplasm[0.450],lysosome (lumen)[0.221],mitochondrial inner membrane[0.171]	3e-53	gb|EEA98425.1| hypothetical protein, conserved [Toxoplasma gondii ME49]	PF00462,Glutaredoxin,184,249,1e-21,IPR002109,Glutaredoxin	Molecular Function: electron carrier activity (GO:0009055), Molecular Function: protein disulfide oxidoreductase activity (GO:0015035), Biological Process: cell redox homeostasis (GO:0045454)		59.m06121	conserved hypothetical protein	SOLUBLE PROTEIN NONE	mitochondrial matrix space[0.530],microbody (peroxisome)[0.349],mitochondrial inner membrane[0.257],mitochondrial intermembrane space[0.257]	1	2e-64	gb|EEA98425.1| hypothetical protein, conserved [Toxoplasma gondii ME49]	PF00462,Glutaredoxin,33,98,1e-21,IPR002109,Glutaredoxin	Molecular Function: electron carrier activity (GO:0009055), Molecular Function: protein disulfide oxidoreductase activity (GO:0015035), Biological Process: cell redox homeostasis (GO:0045454)
	XTG04568.2	ACCTTTTTCATTGTCATTTGTACTGAACGGTGTAGGGGCGAAATCCTGCACGTGGATCTGTCTCTTTGGTTCGCCCGGTAGACTACCACAATCAAGATGGTGAAGAAGGGAGAAGAGAATCCCATGCGGAAGATCCGCATTGAAAAGCTGACCCTCAACATCTGTGTCGGAGAATCCGGCGACAGACTGACTCGCGCTGCGCGTGTGTTGGAACAGTTGACAGGACAGCGACCTCAGTTCTCCAAGGCCCGCTTTACCATCCGTTCTTTCGGTATCCGCCGTAATGAAAAGATTGCGTGCTATGTCACCGTCCGTGGCAAGAAGGCCGAAGATATCCTGGAGAAGGGTCTTAAGGTCAAGGAGTACGAGTTGAAGAAGAAGAACTTCTCGGACTCCGGC…	MVKKGEENPMRKIRIEKLTLNICVGESGDRLTRAARVLEQLTGQRPQFSKARFTIRSFGIRRNEKIACYVTVRGKKAEDILEKGLKVKEYELKKKNFSDSGNFGFGIQEHIDLGIKYDPSTGIYGMDFYVQLTRPGNRVAHRKRARGRVGHSHRVTKEDSIKWFQQTYDGIVLNH*	876	175	XI	821641,822313,823195	821814,822598,823610	+	821737	823358	SOLUBLE PROTEIN NONE	nucleus[0.973],microbody (peroxisome)[0.226],mitochondrial matrix space[0.100],lysosome (lumen)[0.100]	1e-98	gb|EEA97088.1| ribosomal protein L11, putative [Toxoplasma gondii ME49]	PF00281,Ribosomal_L5,8,61,2.1e-25,IPR002132,Ribosomal protein L5|PF00673,Ribosomal_L5_C,65,164,1.5e-60,IPR002132,Ribosomal protein L5	Molecular Function: structural constituent of ribosome (GO:0003735), Cellular Component: intracellular (GO:0005622), Cellular Component: ribosome (GO:0005840), Biological Process: translation (GO:0006412)|Molecular Function: structural constituent of ribosome (GO:0003735), Cellular Component: intracellular (GO:0005622), Cellular Component: ribosome (GO:0005840), Biological Process: translation (G…		583.m00014	ribosomal protein L11, putative	SOLUBLE PROTEIN NONE	nucleus[0.973],microbody (peroxisome)[0.226],mitochondrial matrix space[0.100],lysosome (lumen)[0.100]	0	1e-98	gb|EEA97088.1| ribosomal protein L11, putative [Toxoplasma gondii ME49]	PF00281,Ribosomal_L5,8,61,2.1e-25,IPR002132,Ribosomal protein L5|PF00673,Ribosomal_L5_C,65,164,1.5e-60,IPR002132,Ribosomal protein L5	Molecular Function: structural constituent of ribosome (GO:0003735), Cellular Component: intracellular (GO:0005622), Cellular Component: ribosome (GO:0005840), Biological Process: translation (GO:0006412)|Molecular Function: structural constituent of ribosome (GO:0003735), Cellular Component: intracellular (GO:0005622), Cellular Component: ribosome (GO:0005840), Biological Process: translation (G…
	XTG04584.2	GATATAGCATATGCGTAGCAGATGTCGTTGTGGCTTCATGTACTAAGTGACCGTGCATTGAAAACAGCTATTTGCAAAGCTTACGCACAGGGCCCAGGATACTGGCCCCTATCGAGTGCCTGCCAGTTTGAAACTTTTGCTTTTCTAGTGGTGGATGCACTATACCCGGTTTATTCGACTGCATGCATCCGGTGGGTCCATTCAAGACGATCTTTTTGGTAACAATTTCTACTGGATAAGGTGATATCCGCAATCTGCTACACGATGAGGGCGATCGTGGCATCGACGCAGCAGTTTTTGCGTCCAGTTGGCTCTCGGCCCCTCGCGGGTATTTCGATCGTTGTGGTGGTCGCGTTGGCAATAGCTTTAGGGACTGCAGCTGACGTTGGGCGACATGTT…	MRAIVASTQQFLRPVGSRPLAGISIVVVVALAIALGTAADVGRHVGGFSGPFPMTLRSGQWRLDHGACFVGKAKNLVVDPLPRVSPQGPQPLDVTTTGSALCWWLDSMYAAHMSLKAAWERRHQEAKNRTSWLNLWRRFANWWASFPEFQIDVSVLYLDLWNDDFYGHPLPWFSAEFSYTPPSGRYAYNLFDKLQSHFASAPGTAVQEVFLLLAPAPTFNQPVEKRSSIVARAATVAAGNELFKEALGHQRVDEVLSMVPADPFRLMLSTSAFSFQAKIGDFWERGLDCMLGSRLNLRWDQVGTSVCRYMTAKASETGSGLAASFLNTVEVRVTGMDFFNHAAPVFKTEFIEGIITKRATYIPVSMYLSTDPTLTHEYEAAKTVKRAVQAGRVGAALAR…	1871	436	IX	2748344,2749308,2750054	2749072,2749805,2750697	-	2748640	2750433	MEMBRANE PROTEIN 1 : REGION 19-41	mitochondrial inner membrane[0.853],microbody (peroxisome)[0.748],plasma membrane[0.650],mitochondrial intermembrane space[0.429]	0	gb|EEB01165.1| hypothetical protein TGME49_088650 [Toxoplasma gondii ME49]				80.m02161	hypothetical protein	MEMBRANE PROTEIN 1 : REGION 19-41	mitochondrial inner membrane[0.853],microbody (peroxisome)[0.748],plasma membrane[0.650],mitochondrial intermembrane space[0.429]	0	0	gb|EEB01165.1| hypothetical protein TGME49_088650 [Toxoplasma gondii ME49]
	XTG04588.2	ACTTTTTTCAAGCGTGTTCTATACAGAGAAGTTTCTCATGCTCCATTTTCCTCGTACGTCCTCTGGACCCAGAACGCGCGGAAGAAATCCGCAACCGCAGCAGAGGCGTTCGTAATCCCTTGCTGCAACAAACAGGCCAGCCATGGTTCTCGGAGCTGCTCGATTTTCTTTCCTCTGACGTTGCATTCTCTCAAGAAGAGAGTCAGATGCTCGACGCGCGGAGACTGTCTAGAGAGAGAGCGACGCTGTGCGTGTGTCTCTATAGAAAGTGTGGCTTACCGCCTGCGTCTCTTCTTCCGCGTGAAGTAGGTCTATGCTTTCTCCGCATCTCTCCCCATTTAAATTTTCAGGATGCCTAAAGATTTGCACGTGCGTGTGTATGCAGAAAGTTGAGACGTG…	MPPVSFNLVRGALCLRQAPSLSHSFLRPLSLAPHTLSTSATQLRVSRSVFPVSPSSSPAALPSSFSTFVSSRSLSAFLPLSPAPSVLAVTESSVLPRCFSRSFAVRQRKHRESSSGSLAKRDPSSPTTPEHHGSHQQAFPAGSEGLSLGWQLFVAFASSIFFYFGFVMVMRLLGGQRVAAIHVDQYGRPVDPSTGSPY*	2288	198	XII	3724755	3727042	+	3725620	3726216	MEMBRANE PROTEIN 2 : REGION 49-71,149-171	plasma membrane[0.700],microbody (peroxisome)[0.640],mitochondrial inner membrane[0.431],endoplasmic reticulum (membrane)[0.200]	2e-83	gb|EEB00033.1| hypothetical protein TGME49_048260 [Toxoplasma gondii ME49]				50.m03219	hypothetical protein	MEMBRANE PROTEIN 2 : REGION 49-71,149-171	plasma membrane[0.700],microbody (peroxisome)[0.640],mitochondrial inner membrane[0.431],endoplasmic reticulum (membrane)[0.200]	0	2e-83	gb|EEB00033.1| hypothetical protein TGME49_048260 [Toxoplasma gondii ME49]
	XTG04590.2	ACATGCGTGGTTTCTCACTCTGTGTTGCTCTGCGCCAACGCCAGTTCTCTTCTCTCCGGCTTTTTTTTCGGCATCCTGCGGGTCTTCACCTTCTCCCGCCTGTAGCCGCGCTGCCTGCGTGTGCCCCCATGGCCCTCCGCACGGCTTCGCCTTGGGCCTTCCCCGCATCCCCTTCCTCTACACAGACTGATGGCAATGTCATGGGAGCTCGTTCATGCTTCTGTTGGTTTGTGTCTCCTCTCTTCTGTTCGGAGCAGAATCCTGGCGACCGCTTCTCCTGTGTTTTCGACAACGGTTTCGTCTCTGAACAACTCACCATCTGGAGAAGGAGAAACAAATCCGCACAGGGAGGCCGAGAACTTCAAAACCAAACATTTGCGTTTGGCCACAACCTAAGCA…	MRGFSLCVALRQRQFSSLRLFFRHPAGLHLLPPVAALPACAPMALRTASPWAFPASPSSTQTDGNVMGARSCFCWFVSPLFCSEQNPGDRFSCVFDNGFVSEQLTIWRRRNKSAQGGRELQNQTFAFGHNLSNS*	984	134	XII	2017914	2018897	-	2018491	2018895	SOLUBLE PROTEIN NONE	mitochondrial matrix space[0.883],microbody (peroxisome)[0.640],mitochondrial inner membrane[0.575],mitochondrial intermembrane space[0.575]						37.m01063	hypothetical protein	SOLUBLE PROTEIN NONE	microbody (peroxisome)[0.640],mitochondrial matrix space[0.503],mitochondrial inner membrane[0.224],mitochondrial intermembrane space[0.224]	1
	XTG04602.2	ACAACATTCCACGACTTCGCGCTCTGGCTTTTCCCAAACGGACAGAAACAACACAGCTCGGTTAACAGCATCGATATCTCTCTCATGTATCGCGGTTCTAAGGATTTCGTCGTCGCAAAGTGGTCTGCTTGCTTTCTCGATGAAGAAGACCAGCCAGTTCCGCGAACGCGCCTCGGTGACCCGTTGAAAAAGTACTTCCGTGGTGGAGACGGACGCAGGTTTTCATACTCCCCAAGCGACGCCAGCATACAAAAATGGCTAGTCGACGGTGCTCTTCGGGTGAAATGCGAGGTGCAAATAGCAATGGAACTCACTTCATCAAGACCGCTAAGAGGCAGCGGCAAGACGGCAGATAATTCTTTCAAGCAAGATATCGTCAAGTACTGCGAGAGGGATGAG…	MYRGSKDFVVAKWSACFLDEEDQPVPRTRLGDPLKKYFRGGDGRRFSYSPSDASIQKWLVDGALRVKCEVQIAMELTSSRPLRGSGKTADNSFKQDIVKYCERDETRDVSINCGKEVYRASRFMLAARSEVLQAMLEGKFKEASESEINFEELSPHIAKQILDFIHYDRCSLLEGSPKAGKDGDKRKRIHDILQLFAAADKYDIKGLGDLCQDALIQNMDHYTIADIMVFAEQISSQKLLQAGQTYLQYTNAWTLWQALRGSASTTPVSVTTNFRLMEAPTKEVKQV*	1214	287	IX	1024155,1024645,1024869,1025208,1025452,1025729	1024557,1024756,1025093,1025362,1025613,1025885	-	1024421	1025801	SOLUBLE PROTEIN NONE	nucleus[0.300],microbody (peroxisome)[0.114],mitochondrial matrix space[0.100],lysosome (lumen)[0.100]	e-170	gb|EEB01625.1| BTB/POZ domain-containing protein [Toxoplasma gondii ME49]	PF00651,BTB,101,219,3e-15,IPR013069,BTB/POZ	Molecular Function: protein binding (GO:0005515)		57.m00029	BTB/POZ domain-containing protein	SOLUBLE PROTEIN NONE	microbody (peroxisome)[0.327],nucleus[0.300],mitochondrial matrix space[0.100],lysosome (lumen)[0.100]	1	0	gb|EEB01625.1| BTB/POZ domain-containing protein [Toxoplasma gondii ME49]	PF00651,BTB,171,289,3e-15,IPR013069,BTB/POZ	Molecular Function: protein binding (GO:0005515)
	XTG04604.2	AATTTTCCTGTATATGTTGTTGCCTATGCTGTAATTATTATTCGTGAGCCTCTGTCTGATGGACGTTTCCTCCCCCAGCGCGGGCCGCCGGAGACAGCTAGCGCTGCGCCATCTCGCGAACTCTCTCGCTCGGATGACTTTAGTCAGTCTGAATGTTTGGTGAACTTTGCGTTGAGTTGGCGTTTCCATTTTTGCGTCAAGCGGTTTCTGTCATGTTTTCAAGGGCTTCGCTTGGACGGCCGGGTGTACCCCGCCTGCCAGGTCGCCCCGTATGCCTCTTGCTATTTGCAAGCCTGTGCAGTTGCCTGGTTCAGAAATGTACTTTTTTGCCAGTCTCAGCTTTTCGACGCTCCGAGGGTAACTTGTCCCGCGGACTTTCGGCTGAACAGCATATTCGCA…	MFGELCVELAFPFLRQAVSVMFSRASLGRPGVPRLPGRPVCLLLFASLCSCLVQKCTFLPVSAFRRSEGNLSRGLSAEQHIRNKSGRRQLSEIDGGNHFDVEPASFLGLLGESPEDADSSSTKAEDSDSEGGTSPAATEDQNGNESDSQQSESSGAVEKRTAAKEAPEAQPEKQEEPSKNEAQEAKGTAAAASRQDDTVIGEGKNPEELTDDDFKQMSTSQGLSILFSQGKGMMQEVQHTLDGVNAVVSITELMGKVREDIRKDVEALNHTVTEEYQNIEQLRQLQDAQTAVLRSQLNYLIPLNRQEAAALPEMPGEVLQSGSSSLSFYSLFGSVCAAVVSVLLSAAHVSS*	1483	351	Ia	1141980	1143462	-	1142255	1143310	MEMBRANE PROTEIN 2 : REGION 4-26,327-349	plasma membrane[0.600],mitochondrial inner membrane[0.566],Golgi body[0.400],endoplasmic reticulum (membrane)[0.300]	e-141	gb|EEB03108.1| hypothetical protein TGME49_094790 [Toxoplasma gondii ME49]				83.m01285	hypothetical protein	MEMBRANE PROTEIN 2 : REGION 4-26,327-349	plasma membrane[0.600],mitochondrial inner membrane[0.566],Golgi body[0.400],endoplasmic reticulum (membrane)[0.300]	0	e-141	gb|EEB03108.1| hypothetical protein TGME49_094790 [Toxoplasma gondii ME49]
*	XTG04609.2	AGTTTCCAGTAGTAGGGTGAGGTTCGTGTTTAACAATTTTGGGGAACTGTGGACCGGAAGACGTAGCTTTGTATGTGAGGGGTATGCATGTCGCTTTCGGTGTACTGGGGAGTGCTTAACCATCACGTGACGCAAACGTTTTCTAGCTCGCCGGCAGCAGCCCGTAACTAACTCAGCCTGTTGGATCGATGTGTTGTTGGAGATGAGCAACATATGTGTATCACCCAAGATCCGATATTCTAACTCCCTGACGTGTATAACAGCATCCGGTGTCGGTGTCGATGATTTCGACTTCCGTCGCTTTACTTAAAACGCGTTTTGTTTTGAGTACCTGTCAGAAGTACTGACTCAAGTTCTACCATTATAAACTTGCTGCAGCGGGCATGTGTTGGCCGCACA…	MKCYCPRSASVTVHINRVFNLRQFESSHQCALARSTVFLETMCGAVLSHLLFGQAVVRNQCTKYVAKRLQQTDEDASEPPRRRDIVAQRPYTARAVVDVISSGRRVFFGKLLQRSLTSLELTGLSTRTPARQVSPELRQSCPANSRWVQTASSGLAKVEIHCSGFAHMYLRKEIQLCFAKLRPCKAFPA*	1880	189	XII	785453	787332	-	785917	786486	SOLUBLE PROTEIN NONE	nucleus[0.960],mitochondrial matrix space[0.503],microbody (peroxisome)[0.300],mitochondrial inner membrane[0.224]
	XTG04615.2	AAAAGTTGTTTCAGTTTTCAATCGCACAACCAAAACAGACTGTTGGATCGGTACTTTCGCCTAACATCTTGCATCTGTACTCTGTTCCATCCAAAGTAGTTAGCAACACCTCCTCTGTGATCCTGCAAGACGACAGCCATGGTGTCTTGCAAGAGGCTAGCGGCGTCGCGTCGCCAATGCCTGTTCTTTAATGCGTGCCTTTTCTGTCTTTTTATCTGCACAGTTCAAATTCGAGCCATTGCAGGTGCGGATCCAGAAAAGTGTGACCAGGATGGTTCTCTTCTGAACCTGAGAGTTACGGGCAACTCTTCCGTTGAATTCAAGTGCGGCGGTGCAGTGCCAAACCTTCATCCGAATCCCGGTAAAACGCCTCCGATTGTTTGCGAAAACTCGAGTTGT…	MVSCKRLAASRRQCLFFNACLFCLFICTVQIRAIAGADPEKCDQDGSLLNLRVTGNSSVEFKCGGAVPNLHPNPGKTPPIVCENSSCTNEVPLNIPNATLVKDSSGKATFTVSDASVGATTVYLKCSSLANTAARVGAGQPGQEAEKEKTCIVQTSVWGPPIKGSKEYPTPDACKNGTLSLEVNSSKKSVTFACGDNETLSPELFDMVFSTKECTTSSTLAEHLSGASLVQHARTNAADDKKPAYTFSVTSLPTEEKTLCYQCTKKNAQMKGEAQNTCKVLIKVAKQETDTGSTTVAPPNESRAEHGQWNTALMISLITIPVVLMKML*	1861	328	V	2098996,2101121	2100204,2101772	-	2099732	2101634	MEMBRANE PROTEIN 2 : REGION 13-35,310-328	plasma membrane[0.919],lysosome (membrane)[0.200],endoplasmic reticulum (membrane)[0.100],endoplasmic reticulum (lumen)[0.100]	0	gb|EEB02085.1| SRS domain-containing surface antigen, putative [Toxoplasma gondii	PF04092,SAG,168,284,2.1e-07,IPR007226,SAG	Cellular Component: membrane (GO:0016020)		76.m01626	SRS domain-containing surface antigen, putative	MEMBRANE PROTEIN 2 : REGION 13-35,310-328	plasma membrane[0.919],lysosome (membrane)[0.200],endoplasmic reticulum (membrane)[0.100],endoplasmic reticulum (lumen)[0.100]	0	0	gb|EEB02085.1| SRS domain-containing surface antigen, putative [Toxoplasma gondii	PF04092,SAG,168,284,2.1e-07,IPR007226,SAG	Cellular Component: membrane (GO:0016020)
[truncated: 421 more rows]
