# Supplementary material for: Inconsistencies of genome annotations in apicomplexan parasites revealed by 5'-end-one-pass and full-length sequences of oligo-capped cDNAs
Source: BMC Genomics. 2009 Jul 15;10:312. doi: 10.1186/1471-2164-10-312 (PMC2722674; doi:10.1186/1471-2164-10-312)
Supplement: Additional file 8 — Results of BlastP and Pfam motif searches. List of affected BlastP and Pfam motifs for Tg full-length cDNAs which do not overlap annotated genes. [file 1471-2164-10-312-S8.xls]

## Sheet: BlastP_Pfam
Result of BlastP and Pfam motif search
Full-length clone	BlastP hit description	BlastP hit e-value	Pfam motif models	Pfam hit
				e-value
XTG01060	No hit	No hit	DUF778	5.4e-40
XTG04276	elongation factor	4e-19	Elf1	2.7e-24
	[Saccharomyces cerevisiae YJM789]
XTG05235	No hit	No hit	SPC12	1.5e-08
XTG06648	hypothetical protein TRIADDRAFT_24802	2e-17	UNC-50	1.4e-09
	[Trichoplax adhaerens]
XTG07047	Os05g0105900	2e-15	RRM_1	2.2e-17
	[Oryza sativa (japonica ultivar-group)]
XTG08065	protein kinase, putative	3e-26	Pkinase	1e-08
	[Toxoplasma gondii RH]
XTG08853	adenylate kinase 1	4e-44	ADK	1.5e-49
	[Plasmodium yoelii yoelii str. 17XNL]
XTG09641	tgd057 [Toxoplasma gondii]	1e-96	No hit	No hit
