# Supplementary material for: Inconsistencies of genome annotations in apicomplexan parasites revealed by 5'-end-one-pass and full-length sequences of oligo-capped cDNAs
Source: BMC Genomics. 2009 Jul 15;10:312. doi: 10.1186/1471-2164-10-312 (PMC2722674; doi:10.1186/1471-2164-10-312)
Supplement: Additional file 10 — RT-PCR result details. UD: undetermined. ND: not done. NA: not applicable. UD, ND and NA are all shaded. Ct value (PCR cycle value for threshold) more than 35.0 is also shaded. [file 1471-2164-10-312-S10.xls]

## Sheet: Table
Clone name	Forward primer	Reverse primer	Ct	Ct (negative control)
XTG00120	TGCTAACACATCGTCAGAAG	GATCATGTCCATTCGATTTT	36.3	UD
XTG00214	TTCAGATCTTGCTGACCTCT	TGAATCTGACAATCCACTGA	32.8	UD
XTG00220	TTGATTTCGTTTTTCCATCT	AAAGAGGTCACTATCACCGA	31.5	UD
XTG00226	CAAGtgcaCATagacCATCA	CTTAGCTCTGCGTGGTTACT	37.2	UD
XTG00289	AATCCACAACAGTATCCCTG	TGGTATTACGTCGACAATCA	29	UD
XTG00407	ACATTTAGCAGAGGAAAACG	CAACATGTGCGTCTTAAAAA	UD	UD
XTG00644	TGTGTTGTCTTGCGTATCAT	GCTCCGAGAATTTGTCTATG	30.7	UD
XTG00763	AGAGAATTCGTCGGTAAACA	ATGAGGAACGAAACACAGTC	33.6	UD
XTG00789	CTCTACAGGTGGGTGTCAAT	CTCCTCCACTGAAAATCTTG	30.4	UD
XTG00794	CGCATTATGAAAAGGAGTTC	ACTTGAAGGAAAATGCAGAA	UD	UD
XTG00820	CTTCTGATGATTCTTCCAGG	ACGTACACTAACTTGACGGC	24.1	UD
XTG00842	AGAGACGAACAACAGCAGAT	GTACAGCGTCTCTTTGCTTT	25.1	UD
XTG00854	TAACGAAATCCACACTCACA	GCGTTGAATCTGCTTTTACT	30.2	UD
XTG01012	GAACAGTCTCACCTTTGACC	TAGACCTGCCTTATTTCTGC	21.5	UD
XTG01073	ACTTGCCCTCCCTCTACTAC	AGAACTGAGTCTACGCAAGG	27.5	UD
XTG01245	ACAACAGCATATCCCAAATC	ATGAGCTGTTCTGACAGTCC	27	UD
XTG01295	ACCGCTTTGTTGACAGTATT	GATGACTTCCTCTCAAAACG	29.4	UD
XTG01408	TTAATTCTGCAAGAGCACCT	GGCACGAACAGAGATTTAAC	30.2	UD
XTG01448	ACCTCTCTTCTTTAACGCCT	AACATCTCAAGAGAAGCACG	24.5	UD
XTG01513	AGTCAACAACAGCCAAACTT	CACGACGTTTCTCTCTCTTC	32.3	UD
XTG01651	TGCACAATATAGAAGCATCG	AGAGAGACAACTGAGCGTGT	23.9	UD
XTG01655	AGTGACCCCTGTAACTTGTG	GTTCATTCATGACCGTTTCT	28.5	UD
XTG01830	CGTAACACACATCACGTCTC	CAACAACATGACTGAATTGC	27.4	UD
XTG01968	GTCTGATGAGAGAAGGGTTG	GGaatTTGATACAGTTCCCA	22.7	UD
XTG01983	CTCAGTTCTTCGGTAGATCG	GACGACGAGAGAAATGTGAT	21	UD
XTG02069	CATGAGGAGAAATGGACAGT	GTCGACTTTGGAGACTTCAG	24.4	UD
XTG02113	ACTagCAATGATTGACCGAC	CACTCTCAGTAGACCGGAAG	22.1	39.1
XTG02137	ATCATCCTGGTGTTCTTCAG	TTGTTATGAGATCACGCAAA	36.8	UD
XTG02139	GCTGCGACACTTATACACAA	TATGTTTGGAATCAGCAACA	32.1	UD
XTG02361	aGacaACTCGTCACTCTGCT	GGTGCGACAGAATAAAAGAG	25.4	UD
XTG02395	TCGGAAGGAATAGAAAACAA	AACCGTTAAAGGTGATGTTG	UD	UD
XTG02426	GCGGCTATTTTATGTTTGTC	TGTTTTGACACAACGACAGT	23.7	UD
XTG02438	CAGAGCTTCGTGCTTTTTAG	ACCTACCATCAGCTTCTGTG	22.4	UD
XTG02503	CTGTGAAGAAGGGAATGAAC	CAATACGTGATCTGTCAACG	30.5	UD
XTG02527	TTATCCAATCTCTCAACGCT	TAAAAATCGGAGAATTCGAG	39.1	UD
XTG02559	AGAGGTCTCTTCCCAGCTAC	AAATCAAACGCAGAGATGTT	27	UD
XTG02580	CACCCGCTCTACAGATAAAC	TTTACGGACCTAAAGCACAT	28	UD
XTG03018	CGTCTCGATTTAAACTTGCT	CCGTACAGATCGTCCATATT	27	UD
XTG03035	CGGGTAATTATTGGTTGTGT	GAAAGCTGAACTGATTGAGG	28.8	UD
XTG03145	GACCTTTCATCTTCATTCCA	GCGAAGATCCAGAGATAGTG	32.4	UD
XTG03178	AAGACGAGCACAACGTATTT	TACTTCGAGACAAGCTAGGG	30.6	UD
XTG03243	GGCGATGATGGTAAATGTAT	TACTGACTGCCAAGGAGAGT	27.9	UD
XTG03263	CATTACATCAGTTGAATGCG	GGGTAGCGAATGAGTAGTTG	30.9	UD
XTG03275	TTGttgtCATTTTGTTCCAA	AGAGCACTTCGTTGATGTCT	32.1	UD
XTG03362	ATCACAGTGGATTCTCGAAG	ACGTAGACGTATGTTCCTCG	26.9	UD
XTG03388	CTTTGGGCATACTCTCACTC	GATCGAACCAGCGTAGTAAG	26.1	UD
XTG03421	TCATTCGACTGTCTTTTCCT	TACGACAAGCAAGGATTTTT	30.9	UD
XTG03543	GATGTATGACCTGGGACACT	CACGCTTTCGAGAACTTACT	24.9	UD
XTG03609	TAAGGCAACGACTCCTACAT	gGTGGAGTCGTAACAAGGTA	22.5	UD
XTG03720	TGGTTTCAAAACAGTTCACA	GCAGATCGATTTGGTTAAAG	30.8	UD
XTG04067	CATCTTCCGAAGCAAATAAC	ATTCCATCCAAATGATGTGT	UD	UD
XTG04115	CATTTTCAGGACGAGTTTTC	TCAaTgacaAGgtgAATCAA	35.1	UD
XTG04175	ACGgtGACACTGATGAGACT	CGTACGAAGAAAGAGTGTCC	25.6	UD
XTG04276	CTAGAGGGGGAAGAAAGTGT	CTTCATTTCTCTGTTGCTCC	25.4	UD
XTG04321	TTCTTCTGTCACTTCCGTTT	GCTTCGATGTTAGATATCCG	26.5	UD
XTG04462	GGAAAGTGAGAAGGAGGACT	TTCAGCCCATCTAGTGTTTT	25.6	UD
XTG04546	GTGTAAGAAAACGTTCCAGC	CGCACTAGACAACATTGAAA	28.3	UD
XTG04609	AGatTCAATTGTGCTTTGCT	AAACTGCCTTGGTTTGTTTA	29.7	UD
XTG04716	TGTAATAAGAGGTGGATGGG	CAAGCATATGACTACTGGCA	23.8	UD
XTG04723	AATGGTAATCATGGAAATCG	CAGAAGATGAGTGCAAAACA	UD	UD
XTG04792	CTATTGCCTCCTGTCTGAAC	CTCGAAGCTGTAGTGGAATC	20.3	UD
XTG04937	TGTACAAGTGTTCGGATTGA	AAAAATGTAGCTGGGAACAA	36.6	UD
XTG05019	TTGCCTTTCTTAGTAGCGTC	TTCTTGAGCTCATCCAAGTT	24	UD
XTG05048	CTTTATCTTTGGCTCAGGTG	TTCTATATCCCTGTCATCCG	30.5	UD
XTG05186	TTATATCGAAACGGATCACC	CATTTGATACCCGACATTCT	32.6	UD
XTG05193	CACTTCATTGGAATCTGGTT	ATTGTTTAGATCGTAGGCGA	30.1	UD
XTG05215	GGAACAGGAAGTGGTCAGTA	CAAGGAGAGAAACAAAGTGG	24.5	UD
XTG05235	TGGTTGATATACTTTGCGTG	ACGAGAAGTCCAGTTGACAC	22	36.5
XTG05245	GCTCATTATAACCGAACGTC	AGTCCGAGGTACATAGCGTA	26.6	UD
XTG05280	CCGCTGTATAATGGAGAGTC	CGTTTCCTACGTGTTAGCTT	34	UD
XTG05283	GCGTTGCCTATTGTAATCTC	AGCATTGTTACTCCTCCAAA	25	UD
XTG05302	TTCGGAATCTCTGAAAACAT	CGCAGTTATTAGGTTCTCGT	39.2	UD
XTG05467	AGAGCTACATTCATCTGCGT	CCTGTTTCTTCTGTTCAAGG	19.9	UD
XTG05608	GGAATACCTGGACAGTTGTG	GAACAAAATACGTCGGCTAC	22.6	UD
XTG05737	GTGAAGTTTGTGTGTGCAAG	GTTCAAAAGCCGTACTTGTC	28.8	UD
XTG05792	GATGTCGTTCGAGATTCTGT	AACCGTAGTTGCCTTTATGA	26.1	UD
XTG05809	CACCAAAGGAAAGTGAAAAG	ACACACAAATCAACACGAAA	36.6	UD
XTG05970	AGAGTGTGCACGTTTTCTTT	GTCAACCTGGAAATGTGTTT	25.7	UD
XTG06006	AAAGACAGGTCTGAGAAGCA	TGCTTTATCCCATGACCTAC	26.9	UD
XTG06150	GCGGTGTTGTAGATGAAAGT	TGCCTAAAAATCAGACCACT	26.9	UD
XTG06170	ATTTTCCTGTGGCAAGTTTC	ATGAAACCACAAAATTACCG	35.1	UD
XTG06338	CACAGGTTTCGATCCATAGT	GGAATGGTCAGGAGTAGTCA	24.6	UD
XTG06446	AACATGATTTTGCCGTCTAT	TTAGGACTTGGTGGAACATC	24	UD
XTG06551	CAGAGGATGAATTCGAAGAG	GACACGTCGAAGGAGTATGT	30.2	UD
XTG06552	AGTCACGTTCGAAGACAAGT	ATATCGGAGATAAAACGCAA	28.6	UD
XTG06648	CGAGTAGTACGAATTGAGGG	TGATACGACAGCACTGAAAG	24.9	UD
XTG06725	TCCGTACACACACATGAAAC	CAAATACGCCAGTAGGTCTC	31.9	UD
XTG06788	TACAGTGCGAACTGAAAGTG	TGCACATTATACGAGCAAAG	24.6	UD
XTG06834	TCAAACGACGTGACTATCAG	ATGAAAGGCGAATATCAGAA	32.8	UD
XTG06842	AAGAACGCTACACCAGGAAC	GAGATGTGCAAAAGTCACCT	29.9	UD
XTG06864	TATCCAGCTGATGCCTTTAT	GAGATAACTTGTTTCGCGTC	28.6	UD
XTG06884	GGTCATCGTACTGGAATGTT	GTTTCTCATGAGTTGGAGGA	24.9	UD
XTG07020	AATAGAAAGACGAAGGGAGG	CTCACTCCCTATCTCACAGC	20.4	37.9
XTG07024	GTTCCTTCAGCAAATGTTTC	CCCTGCGATAAGTAAACAAC	30.3	UD
XTG07047	CAGAAGAGACCGGAATGATA	GCCAATAACAGAAGAGCATC	27.2	UD
XTG07166	GACAGCAAGTGGAGAAGAAC	TCACCTCACCCTATCTCAAC	31.2	UD
XTG07285	GTTCATCTGGAAGCTCGTAG	CTCAGTGAGGAACACTGGAT	33.8	UD
XTG07565	CACGGTAGAGGAAAATTCTG	AAGTGTCTTGTCCGTGAAAC	24.2	UD
XTG07659	CCCATATAGTGGCTTTCATC	CTACTGCAGAAGAAACGAGG	26.1	UD
XTG07789	CTAGATACACTGGGCTACCG	GACTACCTCGGAACATTCAC	24.3	UD
XTG07801	GGTACCTTTCCTGTTTGACA	GTGGAAAATATTGTCACGGT	26.2	UD
XTG07819	GTGGCTTGGACATTCATTAT	TCTGAGACTCGTTGAGGTTT	20.6	UD
XTG07936	TCCATATCTCGTTTTCTGCT	CTGTTGACTTCATGTTGACG	31.9	UD
XTG08051	CACGAAGTCCATACACACAG	AACGTCAACCTTGAGAAAAA	28	UD
XTG08065	CTATTCAGGGCATCTGACTC	AACAATCAAAAATGTCGTCC	28.1	UD
XTG08136	CGGCACTAAAAATACCAAAC	CAGAAGCAAGTGATTCACAA	33.4	UD
XTG08202	GTTTCCATTTACGGAACAGA	CCGTCGTTATTTTACCTGAG	23.9	UD
XTG08277	TAGGATTGTAACGTGAGCCT	ACTCTCATGTTTGACTTGGG	23.2	UD
XTG08324	AGTGGGCAAGTACAGATGTC	TCGTCACTGTTATGTGGAAA	26.7	UD
XTG08345	CGAGGATGGTTTTAAAGTTG	ACATGCTAGCCAATTCAAGT	23.1	UD
XTG08391	ATCACATGTATCGGGCTTAC	GTCTCTCTGAGAAATGCCAC	25.9	UD
XTG08436	GGATCAGGATTTGATTGAGA	CAgGAGACTTCTTCaagTGC	29.4	UD
XTG08565	GAACACTCTACCACAGCCAT	TTATCAACAGCGTGCATAAG	26.8	UD
XTG08634	GTGTCCACACTCCTTGAGTT	CACATGCATTCATCAGGTAG	29.2	UD
XTG08635	GAGCCTACAGACGAAGAGAA	GGAACTGCAAGTTCGACTAC	28.6	UD
XTG08646	ACCTGAGAACTCCACAGAAA	GAAAACGTAGATCGAACCAG	24.6	UD
XTG08750	TAACCCAAGTGATGGACTTC	TCTGGAGACTCAGAGATGCT	31.9	UD
XTG08806	TGAGAGGGACAACCTagaaG	GACGACCCTTATCTACCACA	26.2	UD
XTG08921	CTACAGATAACGAACGGAGC	CGAGAAAAAGCTCCAGTAGA	26.3	UD
XTG09023	TTGTCATGCATCACTGATTT	TGCATGTTTCTGAATTTACG	32.3	UD
XTG09074	AACGAGGTAACAGCGAAATA	GAGTTTAATGCTTGACAGCC	24.6	UD
XTG09123	CGGTGTAGCACATCAAAATA	AGTCTGACGATACGCAAGTT	26.2	UD
XTG09458	TTCCTTTTTCAAGTCTTCCA	CACATAAGTTCCGCTCTAGG	31.3	UD
XTG09495	CTTCGTTGTTCAAGCTTCTT	GGAGATGCAAGTAAGCAGAC	27.4	UD
XTG09567	ATTTTATTCTACGATGGCGA	TACACCGAATCAGTTTGTCA	39	UD
XTG09614	GCgaATTatcGtctATccaC	CGTTATTCCTTAATTCGGTG	31	UD
XTG09641	CGAGATAGTTCTTTCATGCC	GACCGGTTCAGCTACTAATG	17.2	UD
XTG09648	GTCTCTCTGCCTGTATCTGC	TTCTTCTGGAGTTGCAAAGT	30.5	UD
XTG01060	ATCAGGTAGTTGTTGCCTTG	TTCGAAAAATTTCAACCACT	UD	UD
XTG01929	AGTTCATTAGCGTGGAAGAA	ACAAGCTGAGCTCCATAAAG	31.9	UD
XTG04691	ATCAAGACATACAACTGGGG	CAGGAATCGAAGTCTAGTGG	24.3	UD
XTG04760	TAACCCTAAAGCAATCCAAA	GTGGCAAAATTCTTATCAGC	UD	UD
XTG05402	GTGTACCTTGGAATAGTCGC	GCTCTTTCAACAGACAAAGG	28.6	UD
XTG05454	TCTCAGAGGTTTCAGACGTT	CATGAATCTGACAAGGGACT	22.2	UD
XTG06461	TTTTGTCGCCAAATCTAAGT	TTTATTACCCGTGCTCGTAT	29.7	UD
XTG06908	GTGTACAGGGGACTGAAAGA	GACATTCGGTGACTCTGTCT	29.7	UD
XTG08853	CAAAAGGAGTGAAGGACTTG	ACGCAGTGTGAAAGTTTCTT	27.1	UD
XTG03665	NA	NA	ND	ND
XTG01606	NA	NA	ND	ND
XTG02985	NA	NA	ND	ND
