# Supplementary material for: Inconsistencies of genome annotations in apicomplexan parasites revealed by 5'-end-one-pass and full-length sequences of oligo-capped cDNAs
Source: BMC Genomics. 2009 Jul 15;10:312. doi: 10.1186/1471-2164-10-312 (PMC2722674; doi:10.1186/1471-2164-10-312)
Supplement: Additional file 11 — Culture and development stage information. Information about strains, development stages and cultures are shown. [file 1471-2164-10-312-S11.xls]

## Sheet: culture_and_stage
Species	Strain	Stage	Preparation
Plasmodium falciparum	3D7	Erythrocytic, gametocyte	Plasmodium falciparum parastite 3D7 strain was obtained from Prof. D. Walliker of Edinbough University and propagated in vitro either using candle jars as described by W Trager and JB Jensen (Science 193: 673-675) or using mixed gas (5% oxygen, 5% carbon dioxide and 90% nitrogen) with slight modification, i.e., replacing human sera with pretreated human plasma (J Inselburg. J. Parasitol. 69, 584-…
Plasmodium vivax	clinical isolates in North Sulawesi, Indonesia	Erythrocytic, gametocyte	Peripheral blood was taken from the Indonesian patients who were diagnosed as P. vivax malaria by microscopic examination of blood smear after informed consent. After filtration through Plasmodipur filter (Euro-Diagnostica) to remove white blood cells, blood was homogenized with Trizol LS (Invitrogen) using a Polytron homogenizer, snap frozen in liquid nitrogen and sent to Japan on dry ice.
Plasmodium yoelii	17 XL and 17 XNL	Erythrocytic, gametocyte	Plasmodium yoelii 17XL (lethal) and 17XNL(non-lethal) strains were obtained from Prof. S. Waki and propagated in vivo in Five-week old ICR female mice. Blood was collected by heart puncture from infected mice under anaesthesia and filtrated through Plasmodipur filter to remove contaminating white blood cells.
Plasmodium berghei	ANKA	Erythrocytic, gametocyte	Plasmodium berghei ANKA strain was obtained from Drs. C. Janse and A. Waters of Leiden University and propagated in vivo in Five-week old ICR female mice. Blood was collected by heart puncture from infected mice under anaesthesia and filtrated through Plasmodipur filter to remove contaminating white blood cells.
Toxoplasma gondii	RH1	Tachyzoite	The RH strain of Toxoplasma gondii tachyzoites (1x107 parasites) were infected to Vero (T25) cells and incubated in EMEM medium supplemented with 8% fetal bovine serum for 72 hours in vitro. Infected cells were collected with a scraper and passed through 27G needle for three times and purified by filtration through Millex SV filters (pore size 5 um, Millipore). Cells were collected by centrifugat…
Cryptosporidium parvum	HNJ-1	Sporozoite	C. parvum HNJ-1 strain (genotype 2) (1) was originally isolated from a Japanese immunocompetent patient with diarrhea in 1989 and has been maintained by subinoculation into SCID (severe combined immunodeficiency) mice(2). Five-week old female SCID mice were infected by oral inoculation of 10^5 oocysts of C. parvum and housed in stainless steel mesh floored cages. Feces were collected in water und…
